# Supplementary material for: High throughput 3D gel-based neural organotypic model for cellular assays using fluorescence biosensors
Source: Commun Biol. 2022 Nov 12;5:1236. doi: 10.1038/s42003-022-04177-z (PMC9653447; doi:10.1038/s42003-022-04177-z)
Supplement: Supplementary file 4 — Supplementary Data 1 [file 42003_2022_4177_MOESM4_ESM.xlsx]

## Sheet: Figure 1
Figure 1 c
Live-Dead Assay		2D				3D
		Live	Dead			Live	Dead
		80.8279	19.1721			81.9769	18.0231
		79.6167	20.3833			76.4858	23.5142
		50.3608	49.6392			78.474	21.526
		65.9116	34.0884			84.2754	15.7246
		87.3169	12.6831			68.6386	31.3614
		90.3209	9.67914			77.1163	22.8837
		95.9857	4.01431			77.3701	22.6299
						71.9379	28.0621
						66.4191	33.5809

## Sheet: Figure 4b
Figure 4b
2D iDopas/iAstros	2D Basal No Apomorphine						2D Evoked No Apomorphine						2D Basal Apomorphine							2D Evoked Apomorphine
	Time (sec)	ROI 1	ROI 2	ROI 3			Time (sec)	ROI 1	ROI 2	ROI 3	ROI 4		Time (sec)	ROI 1	ROI 2	ROI 3	ROI 4			Time (sec)	ROI 1	ROI 2	ROI 3	ROI 4
	0	-0.00597	0	2.65952			0	1.94504	3.07225	-0.05742	0		0	0.339945	0.898923	3.23187	1.35596			0	3.77162	0	-0.04941	0.353806
	0.6	-0.02426	0.166656	0.131448			0.6	0.00582	1.6321	0.771558	2.21413		0.6	-0.02249	0.185961	-6.5e-05	0.397966			0.6	4.11104	0.295705	0.751256	-0.01935
	1.2	4.53512	6.95884	-0.0094			1.2	0.210049	1.64958	0.052074	0.063672		1.2	0.285397	0.008484	0.180724	-0.03584			1.2	1.02151	0.032358	3.46859	1.5862
	1.8	0.244289	0.280088	3.81748			1.8	0.750336	2.26438	0.104374	-0.00121		1.8	7.1894	9.62287	1.72151	1.83174			1.8	0.206987	0.031213	2.31479	-0.09857
	2.4	-0.00069	-0.0104	0.304639			2.4	0.341451	1.00056	0.508202	0.148443		2.4	0.428056	0.774934	-0.02445	-0.0123			2.4	-0.00886	0.010386	6.58333	2.00166
	3	0.072909	0.887524	0.015624			3	1.08748	0.503153	0.11019	1.62101		3	0.02077	0.065327	0.326897	0.085055			3	3.37925	0.031287	1.60636	1.66626
	3.6	-0.01732	0.167011	4.95667			3.6	0.661377	0.031321	0.298687	0.311802		3.6	0.176848	0.009203	3.61523	1.07098			3.6	3.23579	0.028965	1.81637	0.663755
	4.2	0.906602	1.22287	0.43117			4.2	1.04593	0.016737	6.39822	0.288016		4.2	3.48042	-0.0699	-0.026	-0.02991			4.2	3.4331	0.098004	2.19509	3.229
	4.8	0.180138	0.109951	-0.03306			4.8	0.655074	0.078107	0.146834	0.157458		4.8	1.27944	3.24861	2.4881	1.3713			4.8	2.01595	0.369012	0.839248	-0.14919
	5.4	0.006022	0.069558	4.07317			5.4	0.013902	0.21963	0.476436	1.3269		5.4	0.165247	0.302447	0.00125	-0.01697			5.4	4.21853	0.126236	0.533813	2.0495
	6	-0.01233	0.106788	0.317931			6	0.242967	0.362683	-0.00563	0.39738		6	-0.00599	0.039612	3.31763	1.64345			6	-0.08153	1.04803	0.248301	2.17721
	6.6	-0.00293	0.004091	0.224913			6.6	1.10236	0.349244	0.166601	0.010469		6.6	2.07978	-0.02211	-0.0178	-0.05341			6.6	0.431461	0.34778	0.246931	1.39783
	7.2	2.05346	4.17401	0.057152			7.2	0.689623	0.183134	0.024908	0.064635		7.2	5.01877	7.25453	2.94873	1.13133			7.2	0.011421	0.066819	0.039061	6.62619
	7.8	0.072548	0.386728	4.09637			7.8	0.28918	0.27237	0.204687	0.694323		7.8	0.207376	0.362747	0.007521	1.82727			7.8	0.034803	0.075622	0.063305	1.07262
	8.4	-0.02622	0.232867	0.417777			8.4	1.07398	0.042901	0.089988	0.619323		8.4	0.330558	0.098566	2.51492	2.32291			8.4	0.127908	0.129307	0.028106	4.75969
	9	2.58525	5.41028	0.008533			9	2.06698	0.020683	0.511485	0.01151		9	1.29006	-0.05066	1.98955	2.4255			9	-0.0108	0.357795	0.045581	-0.00227
	9.6	-0.01685	0.661858	0.137813			9.6	1.2067	0.334344	0.555067	0.593281		9.6	0.725984	1.66216	1.64456	2.70141			9.6	0.041829	1.08077	0.20452	1.74308
	10.2	0.274431	0.18557	2.39967			10.2	0.218549	-0.01955	0.049571	2.40995		10.2	-0.02098	0.24269	1.82125	2.96171			10.2	0.131303	0.784059	-0.05037	1.33748
	10.8	4.49412	6.89714	0.153892			10.8	1.49598	0.599836	0.067503	1.21151		10.8	0.712459	0.087131	1.73664	2.72018			10.8	0.428671	0.207823	0.03337	2.3164
	11.4	0.248658	0.428147	-0.00725			11.4	2.36521	-0.02748	0.68692	0.508906		11.4	0.84867	1.87122	1.59404	2.77299			11.4	0.173408	0.222531	-0.02476	2.73145
	12	-0.026	-0.02941	0.204079			12	2.17624	0.477115	0.314313	0.972969		12	1.25027	0.124461	1.40178	2.39229			12	-0.00159	0.078185	0.195963	-0.22448
	12.6	3.71869	5.66132	3.57334			12.6	0.790549	0.275221	0.477288	0.974531		12.6	0.817774	-0.04818	0.764162	1.84879			12.6	0.010789	0.429902	0.697179	2.83495
	13.2	0.47635	0.902333	0.559192			13.2	1.8565	0.253481	0.32554	0.721406		13.2	0.627751	0.597231	0.778024	1.35293			13.2	1.95837	4.87965	0.410589	2.95889
	13.8	0.019414	0.068689	0.001508			13.8	-0.03641	0.97029	0.297098	0.24276		13.8	0.074481	0.026066	0.372269	0.731424			13.8	1.19016	4.27073	0.200825	2.64348
	14.4	-0.00553	0.011091	0.083077			14.4	0.408508	6.81344	0.391975	0.541198		14.4	-0.00022	0.035668	0.19106	0.442216			14.4	2.94826	2.51064	0.167488	1.78419
	15	3.51099	4.61628	0.108406			15	1.1567	7.13063	0.082558	0.003177		15	0.555174	0.620874	0.082482	0.198556			15	0.439263	1.25015	-0.05813	3.54297
	15.6	0.183068	0.326415	2.22008			15.6	1.19588	4.38942	0.166393	2.77058		15.6	0.178614	0.06607	0.002806	-0.0046			15.6	1.65132	0.64478	0	0.34111
	16.2	-0.01292	-0.03123	0.154769			16.2	0.189156	2.70623	0.31035	0.24201		16.2	0.288522	-0.02224	0.09846	0.076895			16.2	0.555474	0.467362	0.028484	-0.11301
	16.8	5.37247	7.04024	-0.00265			16.8	2.17506	2.33411	0.058601	1.79156		16.8	-0.01065	0.170747	0	0.161766			16.8	0.037263	0.259236	0.090301	3.76463
	17.4	-0.00597	-0.00202	0.605716			17.4	2.55603	2.00168	0.174331	2.89892		17.4	0.339945	0.998056	-0.00869	1.35596			17.4	-0.03688	0.168429	0.059028	2.17532
	18	-0.02426	1.4089	0.091378			18	0.467344	0.961237	0.033012	1.33128		18	-0.02249	0.006089	2.56127	0.397966			18	0.075053	0.039043	0.152553	5.25182
	18.6	2.85727	-0.00324	-0.01228			18.6	1.49751	0.189115	5.48679	0.682391		18.6	0.285397	0.054387	0.523982	-0.03584			18.6	2.55541	0.082098	0.219248	0.552839
	19.2	0.244289	-0.03076	-0.11725			19.2	1.34407	0.239511	0.738104	-0.04693		19.2	7.1894	0.31092	0.202582	1.83174			19.2	0.979184	0.023185	0.09326	1.14611
	19.8	-0.00069	0.005454	-0.1226			19.8	0.85209	-0.04368	0.12746	0.237052		19.8	0.428056	-0.01033	-0.02178	-0.0123			19.8	0.105592	-0.03055	0.229874	1.32068
	20.4	0.072909	-0.00249	1.59519			20.4	2.06668	-0.02247	0.171417	0.906448		20.4	0.02077	-0.00408	4.33079	0.085055			20.4	0.010461	0.068528	0.005106	3.47524
	21	-0.01732	0.032134	0.083086			21	1.20914	-0.00292	0.486534	0.703448		21	0.176848	0.799321	0.53642	1.07098			21	0.284342	0.114457	0.002289	3.11173
	21.6	4.82159	0.005223	-0.00247			21.6	0.075369	0.220061	0.132945	2.91711		21.6	3.48042	0.303216	0.19612	-0.02991			21.6	0.587171	0.141488	0.157602	3.73469
	22.2	0.180138	-0.00785	3.4504			22.2	1.50143	-0.00352	0.070767	2.11359		22.2	1.27944	0.887487	0.022	1.3713			22.2	1.32684	-0.0177	0.290963	2.93699
	22.8	0.006022	-0.02722	0.245118			22.8	0.008459	0.135874	-0.01104	0.476219		22.8	0.165247	0.10887	2.93566	-0.01697			22.8	3.32574	0.314449	-0.01632	2.42382
	23.4	-0.01233	0.002962	0.009843			23.4	2.12657	0.533664	0.193037	-0.03478		23.4	-0.00599	0.380228	0.697221	1.64345			23.4	1.2233	0.119035	0.067065	2.85644
	24	-0.00293	0.201276	3.79997			24	0.74141	0.176878	0.506319	0.197953		24	2.07978	0.04985	0.40409	-0.05341			24	1.86297	0.770476	-0.04508	1.55811
	24.6	2.05346	-0.00173	0.23808			24.6	2.64559	0.941844	0.169902	0.066109		24.6	5.01877	1.9571	2.78196	1.13133			24.6	0.306592	0.350657	1.16229	1.67977
	25.2	0.072548	0.007758	-0.0474			25.2	1.30714	3.59193	0.195454	1.93478		25.2	0.207376	0.073857	0.464622	1.82727			25.2	0.302842	7.29029	1.70787	-0.17606
	25.8	-0.02622	1.07869	2.04822			25.8	0.453123	7.58972	0.462724	0.105021		25.8	0.330558	1.25076	0.002782	2.32291			25.8	0.029355	5.65	0.456301	5.3305
	26.4	4.2631	-0.01342	0.265603			26.4	1.20321	5.07415	0.123859	0.804948		26.4	1.29006	0.16436	1.01104	1.35596			26.4	0.002684	2.3782	0.118142	2.60608
	27	-0.01685	0.050267	-0.01646			27	0.809025	2.19446	0.166589	0.003828		27	0.725984	-0.08494	-0.02261	0.397966			27	2.19205	1.07217	0.198679	1.13522
	27.6	0.274431	1.25367	-0.03068			27.6	0.198451	0.936912	0.187847	0.608964		27.6	-0.02098	2.30205	0.7203	-0.03584			27.6	0.277474	1.82085	0.262553	1.12501
	28.2	5.61269	0.027296	2.38712			28.2	-0.05628	0.41829	0.599282	0.323469		28.2	0.712459	0.004087	0.912134	1.83174			28.2	3.81816	1.13292	-0.02845	2.20188
	28.8	0.248658	-0.0079	0.202674			28.8	2.00469	0.211885	0.954282	1.31767		28.8	0.84867	2.68678	0.061433	-0.0123			28.8	1.97332	-0.05186	3.19762	1.07812
	29.4	-0.026	1.16953	0.007142			29.4	1.61484	0.030286	0.528914	2.32644		29.4	5.01877	0.022546	-0.04291	0.085055			29.4	-0.04654	0.164126	0.244012	2.37048
	30	3.71869	0.001399	4.36866			30	2.47908	0.012813	0.183914	5.93418		30	0.207376	0.008874	0.216345	1.07098			30	1.79947	0.398563	0.185528	3.74349
	30.6	0.47635	-0.02411	3.81748			30.6	0.010541	0.637321	0.260387	4.59817		30.6	0.330558	3.5962	-6.5e-05	-0.02991			30.6	0.468461	0.5145	1.49778	-0.26608
	31.2	0.019414	-0.0095	0.304639			31.2	1.35875	0	0.06508	0.001198		31.2	1.29006	0.833613	0.180724	1.3713			31.2	2.4085	0.49185	2.26531	2.83628
	31.8	-0.00553	1.08532	0.015624			31.8	1.98416	0.539	0.337252	0.382057		31.8	0.725984	0.174934	1.72151	-0.01697			31.8	3.84461	0.202669	4.50763	1.02783
	32.4	3.51099	-0.00032	4.95667			32.4	0.307934	0.187156	0.219859	0.34		32.4	-0.02098	-0.07708	-0.02445	1.64345			32.4	4.0557	0.070965	0.662159	2.60195
	33	0.183068	0.024572	0.43117			33	1.22269	0.171576	0.054613	0.652625		33	0.712459	2.82006	0.326897	-0.05341			33	-0.02795	-0.02019	0.441073	2.72769
	33.6	-0.01292	1.25181	-0.03306			33.6	0.059574	0.112866	0.17035	1.25744		33.6	0.84867	6.905	3.61523	1.13133			33.6	1.73249	0.050543	0.319988	3.33408
	34.2	3.69462	0.166656	4.07317			34.2	1.81039	0.099191	0.062773	2.70341		34.2	1.25027	6.58852	-0.026	1.82727			34.2	0.168132	0.523772	0.348496	1.41401
	34.8	-0.00597	7.3836	0.317931			34.8	-0.07628	0.477504	0.114092	1.67593		34.8	0.817774	0.054387	2.4881	2.32291			34.8	2.11036	0.171409	0.032715	2.4933
	35.4	-0.02426	0.280088	0.224913			35.4	0.748451	7.91001	0.035344	0.617203		35.4	0.627751	0.31092	0.00125	1.35596			35.4	2.471	0.020228	5.20973	1.4242
	36	4.53512	-0.0104	0.057152			36	0.348803	0	-0.10035	-0.00356		36	0.074481	-0.01033	3.31763	0.397966			36	3.72382	2.55495	-0.01575	1.14809
	36.6	0.244289	0.887524	4.09637			36.6	0.482033	0.930588	2.65042	3.19022		36.6	-0.00022	-0.00408	-0.0178	-0.03584			36.6	-0.01399	2.46864	3.07621	0.90989
	37.2	-0.00069	0.167011	0.417777			37.2	0.511992	0.04629	4.26193	4.17098		37.2	0.555174	0.799321	2.94873	1.83174			37.2	2.07585	2.24296	3.26574	-0.01475
	37.8	0.072909	1.22287	0.008533			37.8	1.08702	-0.0548	3.55381	1.92882		37.8	0.178614	0.303216	0.007521	-0.0123			37.8	-0.02511	-0.04176	1.74551	0.124471
	38.4	-0.01732	0.109951	0.137813			38.4	0.7555	-0.02166	4.98004	1.50125		38.4	0.02077	0.887487	2.51492	0.085055			38.4	0.075092	0.585709	2.68504	0.661116
	39	0.906602	0.069558	2.39967			39	0.646926	0.482527	2.10934	0.77576		39	0.176848	0.10887	1.98955	1.07098			39	1.31695	0.104917	1.50505	0.921632
	39.6	0.180138	0.106788	0.153892			39.6	0.124418	0.775263	2.70183	0.489333		39.6	3.48042	0.380228	1.64456	-0.02991			39.6	0.099605	1.74144	0.465313	0.109245
	40.2	0.006022	0.004091	0.224913			40.2	0.001918	0.78708	1.18389	0.262281		40.2	1.27944	0.04985	2.4881	1.3713			40.2	3.50593	0.293331	-0.04963	0.85169
	40.8	-0.01233	4.17401	0.057152			40.8	0.463836	0.042412	0.369018	0.934708		40.8	0.165247	1.9571	0.00125	-0.01697			40.8	0.049303	-0.07764	0.273618	0.231561
	41.4	-0.00293	0.386728	4.09637			41.4	0.388049	0.432092	1.45844	0.182656		41.4	-0.00599	0.073857	3.31763	1.64345			41.4	0.048632	2.30684	0.340846	-0.01179
	42	5.40917	0.232867	0.417777			42	0.137672	0.001927	1.61228	1.79675		42	2.07978	1.25076	-0.0178	-0.05341			42	3.7098	-0.0701	0.361325	0.041568
	42.6	0.072548	5.41028	0.008533			42.6	-0.02004	0.820996	2.09434	0.77074		42.6	5.01877	0.16436	2.94873	1.13133			42.6	-0.00158	1.86787	0.49563	0.217348
	43.2	-0.02622	0.661858	0.137813			43.2	0.442787	0.002282	2.17886	0.573896		43.2	0.207376	-0.08494	0.007521	1.82727			43.2	0.139066	2.61495	2.16367	0.133123
	43.8	2.58525	0.18557	2.39967			43.8	0.513803	0.025931	0.575025	1.83799		43.8	0.330558	2.30205	2.51492	1.22642			43.8	4.0126	2.42186	1.12074	0.920516
	44.4	-0.01685	4.59714	0.153892			44.4	2.7504	0.525538	1.33071	0		44.4	1.29006	0.004087	1.98955	2.4255			44.4	1.56904	-0.02635	0.748537	0.843387
	45	0.274431	0.428147	-0.00725			45	0.21241	2.10644	0.318902	0.488214		45	0.725984	1.66216	1.64456	2.70141			45	0.04125	2.46797	0.56048	0.081748
	45.6	4.49412	-0.02941	0.204079			45.6	0.435885	-0.00884	0.478264	0.292573		45.6	-0.02098	0.24269	1.82125	2.96171			45.6	3.15558	-0.0249	0.467545	0.260755
	46.2	0.248658	6.64132	3.57334			46.2	0.574123	0.762382	-0.00225	0.499016		46.2	0.712459	0.087131	1.73664	4.25527			46.2	-0.00628	1.87581	0.595748	1.78685
	46.8	-0.026	0.902333	0.559192			46.8	6.41481	-0.01081	1.65118	1.02733		46.8	0.84867	1.87122	1.59404	2.77299			46.8	2.82799	1.27456	0.388183	0.031665
	47.4	1.48155	0.068689	0.001508			47.4	0.357967	1.11294	1.35967	0.400443		47.4	1.25027	0.124461	1.40178	0.637908			47.4	1.72804	2.46346	0.476142	0.140342
	48	0.47635	0.011091	0.083077			48	0.867516	0.038981	0.513571	0.267302		48	0.817774	-0.04818	0.764162	1.84879			48	1.92678	1.89015	0.582394	-0.01614
	48.6	0.019414	4.61628	0.108406			48.6	5.02952	-0.01322	2.71225	0.49562		48.6	0.627751	0.597231	0.778024	1.35293			48.6	0.012355	0.647559	0.542715	0.155619
	49.2	-0.00553	0.326415	2.22008			49.2	0.297262	1.90098	2.22872	3.82342		49.2	0.074481	0.026066	0.372269	0.731424			49.2	0.061921	0.191583	2.1262	0.149794
	49.8	3.51099	-0.03123	0.154769			49.8	0.496975	0.423973	0.734153	2.40069		49.8	-0.00022	0.035668	0.19106	0.442216			49.8	1.84878	0.931272	1.00197	0.279458
	50.4	0.183068	7.04024	-0.00265			50.4	0.633566	0.035893	0.378233	0.735255		50.4	0.555174	0.620874	0.082482	0.198556			50.4	3.31063	0.408362	0.974073	0.034284
	51	-0.01292	-0.00202	0.605716			51	3.50541	0.887508	0.403908	0.613573		51	0.178614	0.06607	0.002806	-0.0046			51	0.044855	1.64057	1.66813	0.172329
	51.6	5.37247	1.4089	0.091378			51.6	0.292008	1.25057	0.258417	0.430432		51.6	0.288522	-0.02224	0.09846	0.076895			51.6	-0.01697	-0.07726	2.5504	0.085865
	52.2	-0.00597	-0.00324	-0.01228			52.2	0.706467	0.011347	0.01273	-0.01449		52.2	-0.01065	0.170747	0	0.161766			52.2	0.04225	0.75126	0.87576	0.631652
	52.8	-0.02426	-0.03076	-0.11725			52.8	0.616836	0.183191	1.14927	0.093583		52.8	0.339945	0.998056	-0.00869	1.35596			52.8	0.058053	0.712055	0.238114	0.989058
	53.4	4.53512	0.005454	-0.1226			53.4	0.681303	-0.00336	1.48029	0.550099		53.4	-0.02249	0.006089	2.56127	0.397966			53.4	-0.00753	1.60238	-0.03779	-0.01689
	54	0.244289	-0.00249	1.59519			54	0.488385	1.56592	2.6972	0.676927		54	0.285397	0.054387	0.523982	-0.03584			54	0.022618	1.85373	0.232829	0.333884
	54.6	-0.00069	0.032134	0.083086			54.6	0.619246	2.21621	0.888951	0.49438		54.6	7.1894	0.31092	0.202582	1.83174			54.6	4.73699	0.355472	1.84532	0.482723
	55.2	0.072909	0.005223	-0.00247			55.2	0.009123	1.33291	0.858006	1.21965		55.2	0.428056	-0.01033	-0.02178	-0.0123			55.2	-0.06949	0.416665	1.07203	0.297368
	55.8	-0.01732	-0.00785	3.4504			55.8	0.424402	1.51067	3.87	1.43293		55.8	0.02077	-0.00408	4.33079	0.085055			55.8	1.11501	0.804626	0.932085	0.049432
	56.4	0.906602	-0.02722	0.245118			56.4	0.015918	0.425458	1.94335	3.4082		56.4	0.176848	0.799321	0.53642	1.07098			56.4	0.139	0.835898	1.04783	0.546013
	57	0.180138	0.002962	0.009843			57	0.660713	0.716202	0.986638	1.16888		57	3.48042	0.303216	0.19612	-0.02991			57	0.0485	2.84315	1.0473	-0.04321
	57.6	0.006022	0.201276	3.79997			57.6	0.494844	1.57259	0.818883	1.09675		57.6	1.27944	0.887487	0.022	1.3713			57.6	0.084329	1.2756	1.50898	0.605787
	58.2	-0.01233	-0.00173	0.23808			58.2	0.441279	-0.00398	1.44315	0.752745		58.2	0.165247	0.10887	2.93566	-0.01697			58.2	3.65172	-0.01793	0.942203	0.084935
	58.8	-0.00293	0.007758	-0.0474			58.8	0.025418	1.93401	0.62816	0.505615		58.8	-0.00599	0.380228	0.697221	1.64345			58.8	0.027013	2.42931	0.879488	0.046658
	59.4	2.61275	1.07869	2.04822			59.4	-0.05439	0.024672	0.513166	-0.02068		59.4	2.07978	0.04985	0.40409	-0.05341			59.4	0.512842	1.78876	1.85743	0.056774
	60	0.072548	-0.01342	0.265603			60	7.68469	0.137851	1.17792	0.758578		60	5.01877	1.9571	2.78196	1.13133			60	0.143395	0.29624	1.07073	0.023019
	60.6	-0.02622	0.050267	-0.01646			60.6	0.245066	0.657137	1.1028	0.247536		60.6	0.207376	0.073857	0.464622	4.02026			60.6	0.020316	0.239154	0.322646	0.18991
	61.2	2.58525	1.25367	-0.03068			61.2	-0.04783	1.33635	7.57309	0.237536		61.2	0.330558	1.25076	0.002782	2.32291			61.2	0.088013	0.687972	0.550179	0.69551
	61.8	-0.01685	0.027296	2.38712			61.8	0.540426	1.83693	1.49858	0.825974		61.8	1.29006	0.16436	1.01104	1.35596			61.8	0.050447	-0.03396	-0.00237	0.733368
	62.4	0.274431	-0.0079	0.202674			62.4	0.443434	0.024542	0.481748	0.615458		62.4	0.725984	-0.08494	-0.02261	0.397966			62.4	0.012882	0.692484	0.196301	0.122194
	63	4.21448	1.16953	3.81748			63	0.621852	-0.0119	0.90111	-0.02169		63	-0.02098	2.30205	0.7203	-0.03584			63	0.068737	3.28862	1.65392	0.399406
	63.6	0.248658	0.001399	0.304639			63.6	0.494533	0.751664	0.992252	0.164214		63.6	0.712459	0.004087	0.912134	1.83174			63.6	0.015382	1.70917	1.10665	0.003065
	64.2	-0.026	-0.02411	0.015624			64.2	0	0.220187	2.47418	0.50324		64.2	0.84867	2.68678	0.061433	-0.0123			64.2	0.02125	-0.01526	0.923215	0.208168
	64.8	3.71869	-0.0095	4.95667			64.8	0.45327	0.010847	0.882503	0.643833		64.8	1.25027	0.022546	-0.04291	0.085055			64.8	0.028421	2.97933	0.592211	1.1172
	65.4	0.47635	1.08532	0.43117			65.4	0.01391	0.791584	0.188982	0.06151		65.4	0.817774	0.008874	0.216345	1.07098			65.4	1.6198	3.16288	0.625846	0.070103
	66	0.019414	-0.00032	-0.03306			66	0.431115	1.07499	0.45865	2.88231		66	0.627751	3.5962	0.40409	-0.02991			66	-0.00461	1.69053	1.82126	0.148168
	66.6	-0.00553	0.024572	4.07317			66.6	0.54668	0.26184	1.38415	1.49999		66.6	0.339945	0.898923	2.78196	1.35596			66.6	0.082592	2.60047	-0.05405	0.533329
	67.2	2.28057	1.25181	0.317931			67.2	0.064697	0.043721	0.337865	0.755161		67.2	-0.02249	0.185961	0.464622	0.397966			67.2	1.82843	1.45765	0.412224	0.217845
	67.8	0.183068	0.166656	0.224913			67.8	0.354852	0.04087	3.19895	0.226484		67.8	0.285397	0.008484	0.002782	-0.03584			67.8	0.040066	0.450657	0.201045	0.033974
	68.4	-0.01292	6.59463	0.057152			68.4	0.435164	-0.00282	1.89376	0.018641		68.4	7.1894	9.62287	1.01104	1.83174			68.4	0.225395	-0.04807	1.22564	1.1443
	69	2.63198	0.280088	4.09637			69	0.609746	-0.00567	0.546865	2.83222		69	0.428056	0.774934	-0.02445	-0.0123			69	-0.03929	0.265	0.691285	0.085587
	69.6	-0.00597	-0.0104	0.417777			69.6	0.10482	0.331935	2.5104	0.716979		69.6	0.02077	0.065327	0.326897	0.085055			69.6	2.88417	0.33011	1.61466	0.279781
	70.2	-0.02426	0.887524	0.008533			70.2	9.17611	-0.0067	0.864117	0.013708		70.2	0.176848	0.009203	3.61523	1.07098			70.2	0.051355	0.349945	1.42096	0.01849
	70.8	4.53512	0.167011	0.137813			70.8	2.30479	2.48115	0.223356	1.04892		70.8	3.48042	-0.0699	-0.026	-0.02991			70.8	1.15143	0.48002	2.58742	-0.02397
	71.4	0.244289	1.22287	2.39967			71.4	1.94504	2.69267	4.11879	0.979766		71.4	1.27944	3.24861	2.4881	1.3713			71.4	-0.0718	2.09552	0.166077	0.118219
	72	-0.00069	0.109951	0.153892			72	0.00582	0.599836	-0.05742	1.3269		72	0.165247	0.302447	0.00125	-0.01697			72	2.9213	1.08544	0.290963	0.594748
	72.6	0.072909	0.069558	4.07317			72.6	0.210049	-0.02748	0.771558	0.39738		72.6	-0.00599	0.039612	3.31763	1.64345			72.6	2.52271	0.724961	-0.01632	-0.06468
	73.2	-0.01732	0.106788	0.317931			73.2	0.750336	0.477115	0.052074	0.010469		73.2	2.07978	-0.02211	-0.0178	-0.05341			73.2	1.86228	0.542827	0.067065	1.69912
	73.8	0.906602	0.004091	0.224913			73.8	0.341451	0.275221	0.104374	0.064635		73.8	5.01877	7.25453	2.94873	1.13133			73.8	1.35975	0.452819	-0.04508	1.21324
	74.4	0.180138	4.17401	0.057152			74.4	1.08748	0.253481	0.508202	0.694323		74.4	0.207376	0.362747	0.007521	1.82727			74.4	0.904579	0.576984	1.16229	0.340916
	75	0.006022	0.386728	4.09637			75	0.661377	0.97029	0.11019	0.619323		75	0.330558	0.098566	2.51492	4.05537			75	0.542842	0.375957	1.70787	0.059555
	75.6	-0.01233	0.232867	0.417777			75.6	1.04593	6.81344	0.298687	0.01151		75.6	1.29006	-0.05066	1.98955	2.4255			75.6	0.437671	0.461146	0.456301	0.051097
	76.2	-0.00293	5.41028	0.008533			76.2	0.655074	8.27566	6.39822	0.593281		76.2	0.725984	1.66216	1.64456	1.42948			76.2	0.312763	0.564051	0.118142	2.36328
	76.8	3.73131	0.661858	0.137813			76.8	0.013902	4.38942	0.146834	2.40995		76.8	-0.02098	0.24269	1.82125	1.1854			76.8	0.187868	0.525622	0.198679	0.570955
	77.4	0.072548	0.18557	2.39967			77.4	0.242967	2.70623	0.476436	1.21151		77.4	0.712459	0.087131	1.73664	3.13685			77.4	0.240592	2.05924	0.262553	0.85411
	78	-0.02622	6.03284	0.153892			78	1.10236	2.33411	-0.00563	0.508906		78	0.84867	1.87122	1.59404	2.66334			78	0.163066	0.970409	-0.02845	-0.0279
	78.6	2.58525	0.428147	-0.00725			78.6	0.689623	2.00168	0.166601	0.972969		78.6	1.25027	0.124461	1.40178	1.03265			78.6	0	0.943394	3.19762	1.33212
	79.2	-0.01685	-0.02941	0.204079			79.2	0.28918	0.961237	0.024908	0.974531		79.2	0.817774	-0.04818	0.764162	1.84879			79.2	0.165882	1.61559	0.244012	1.2381
	79.8	0.274431	5.62582	3.57334			79.8	1.07398	0.189115	0.204687	0.721406		79.8	0.627751	0.597231	0.778024	1.35293			79.8	0.085724	2.47008	0.185528	1.04279
	80.4	3.03998	0.902333	0.559192			80.4	2.06698	0.239511	0.089988	0.24276		80.4	0.074481	0.026066	0.372269	0.731424			80.4	0.063447	0.848177	1.49778	1.53457
	81	0.248658	0.068689	0.001508			81	1.2067	-0.04368	0.511485	0.541198		81	-0.00022	0.035668	0.19106	0.442216			81	0.130658	0.230614	2.26531	-0.01215
	81.6	-0.026	0.011091	0.083077			81.6	0.218549	-0.02247	0.555067	0.003177		81.6	0.555174	0.620874	0.082482	0.198556			81.6	0.043908	-0.0366	4.50763	1.43527
	82.2	3.71869	4.61628	0.108406			82.2	1.49598	-0.00292	0.049571	2.77058		82.2	0.178614	0.06607	0.002806	-0.0046			82.2	0.045316	0.225496	0.662159	0.382045
	82.8	0.47635	0.326415	2.22008			82.8	2.36521	0.220061	0.067503	0.24201		82.8	0.288522	-0.02224	0.09846	0.076895			82.8	0.062408	1.7872	0.441073	0.944303
	83.4	0.019414	-0.03123	0.154769			83.4	2.17624	-0.00352	0.68692	1.79156		83.4	-0.01065	0.170747	0	0.161766			83.4	0.191026	1.03827	0.319988	0.294948
	84	-0.00553	7.04024	-0.00265			84	0.790549	0.135874	0.314313	2.89892		84	0.339945	0.998056	-0.00869	1.35596			84	0.189368	0.902728	0.348496	0.126884
	84.6	3.51099	-0.00202	0.605716			84.6	1.8565	0.533664	0.477288	1.33128		84.6	-0.02249	0.006089	2.56127	0.397966			84.6	0.886395	1.01482	0.032715	2.33237
	85.2	0.183068	1.4089	0.091378			85.2	-0.03641	0.176878	0.32554	0.682391		85.2	0.285397	0.054387	0.523982	-0.03584			85.2	2.41368	1.01432	5.20973	-0.04468
	85.8	-0.01292	-0.00324	-0.01228			85.8	0.408508	0.941844	0.297098	-0.04693		85.8	7.1894	0.31092	0.202582	1.83174			85.8	3.93834	1.46146	-0.01575	1.502
	86.4	5.54025	-0.03076	-0.11725			86.4	1.1567	3.59193	0.391975	0.237052		86.4	0.428056	-0.01033	-0.02178	-0.0123			86.4	3.86695	0.912528	3.07621	0.685458
	87	-0.00597	0.005454	-0.1226			87	1.19588	7.58972	0.082558	0.906448		87	0.02077	-0.00408	4.33079	0.085055			87	3.24687	0.851787	3.26574	0.054723
	87.6	-0.02426	-0.00249	1.59519			87.6	0.189156	5.07415	0.166393	0.703448		87.6	0.176848	0.799321	0.53642	1.07098			87.6	2.12284	1.79893	1.74551	1.21947
	88.2	4.53512	0.032134	0.083086			88.2	2.17506	2.19446	0.31035	2.91711		88.2	3.48042	0.303216	0.19612	-0.02991			88.2	1.49093	1.037	2.68504	0.120987
	88.8	0.244289	0.005223	-0.00247			88.8	2.55603	0.936912	0.058601	2.11359		88.8	1.27944	0.887487	0.022	1.3713			88.8	3.11296	0.312484	1.50505	1.86573
	89.4	-0.00069	-0.00785	3.4504			89.4	0.467344	0.41829	0.174331	0.476219		89.4	0.165247	0.10887	2.93566	-0.01697			89.4	2.00078	0.53285	0.465313	1.31823
	90	0.072909	-0.02722	0.245118			90	1.49751	0.211885	0.033012	-0.03478		90	-0.00599	0.380228	0.697221	1.64345			90	0.992539	-0.0023	-0.04963	0.78491
	90.6	-0.01732	0.002962	0.009843			90.6	1.34407	0.030286	5.48679	0.197953		90.6	2.07978	0.04985	0.40409	-0.05341			90.6	0.493513	0.190118	0.273618	2.14901
	91.2	3.70302	0.201276	3.79997			91.2	0.85209	0.012813	0.738104	0.066109		91.2	5.01877	1.9571	2.78196	1.13133			91.2	0.769487	1.60183	0.340846	-0.04366
	91.8	0.180138	-0.00173	0.23808			91.8	2.06668	0.637321	0.12746	1.93478		91.8	0.207376	0.073857	0.464622	1.82727			91.8	0.245461	1.0718	0.361325	1.13926
	92.4	0.006022	0.007758	-0.0474			92.4	1.20914	0	0.171417	0.105021		92.4	0.330558	1.25076	0.002782	2.32291			92.4	0.193803	0.894138	0.49563	1.40421
	93	-0.01233	1.07869	2.04822			93	0.075369	0.539	0.486534	0.804948		93	1.29006	0.16436	1.01104	1.35596			93	0.067158	0.573559	0.604756	0.9298
	93.6	-0.00293	-0.01342	0.265603			93.6	1.50143	0.187156	0.132945	0.003828		93.6	0.725984	-0.08494	-0.02261	0.397966			93.6	0.149711	0.606134	0.108329	0.903787
	94.2	2.05346	0.050267	-0.01646			94.2	0.008459	0.171576	0.070767	0.608964		94.2	-0.02098	2.30205	0.7203	-0.03584			94.2	4.21853	1.7639	1.79808	1.25519
	94.8	0.072548	1.25367	-0.03068			94.8	2.12657	0.112866	-0.01104	0.323469		94.8	0.712459	0.004087	0.912134	1.83174			94.8	-0.08153	-0.05235	0.30287	0.804006
	95.4	-0.02622	0.027296	2.38712			95.4	0.74141	0.099191	0.193037	1.31767		95.4	0.84867	2.68678	0.061433	-0.0123			95.4	0.431461	0.39924	-0.08017	-0.04007
	96	2.75303	-0.0079	0.202674			96	2.64559	0.477504	0.506319	2.32644		96	1.25027	0.022546	-0.04291	0.085055			96	0.011421	0.194713	2.38186	2.51461
	96.6	-0.01685	1.16953	0.007142			96.6	1.30714	7.34443	0.169902	5.93418		96.6	0.817774	0.008874	0.216345	1.07098			96.6	0.034803	1.18704	-0.07238	0.723806
	97.2	0.274431	0.001399	4.36866			97.2	0.453123	0	0.195454	4.59817		97.2	0.627751	3.5962	1.72151	-0.02991			97.2	0.127908	0.669512	1.92861	2.23107
	97.8	4.49412	-0.02411	3.81748			97.8	1.20321	0.930588	0.462724	0.001198		97.8	0.074481	0.833613	-0.02445	1.3713			97.8	-0.0108	1.5638	2.69998	0.609284
	98.4	0.248658	-0.0095	0.304639			98.4	0.809025	0.04629	0.123859	0.382057		98.4	-0.00022	0.174934	0.326897	-0.01697			98.4	0.041829	1.3762	2.50062	0.049432
	99	-0.026	1.08532	0.015624			99	0.198451	-0.0548	0.166589	0.34		99	0.330558	-0.07708	3.61523	1.64345			99	0.131303	2.50593	-0.0272	0.546013
	99.6	3.71869	-0.00032	4.95667			99.6	-0.05628	-0.02166	0.187847	0.652625		99.6	1.29006	2.82006	-0.026	-0.05341			99.6	0.428671	0.207823	2.54823	-0.04321
	100.2	0.47635	0.024572	0.43117			100.2	2.00469	0.482527	0.599282	1.25744		100.2	0.725984	6.905	2.4881	1.13133			100.2	0.173408	0.222531	-0.02571	0.605787
	100.8	0.019414	1.25181	-0.03306			100.8	1.61484	0.775263	0.954282	2.70341		100.8	-0.02098	6.58852	0.00125	1.82727			100.8	-0.00159	0.078185	1.93681	0.084935
	101.4	-0.00553	0.166656	4.07317			101.4	2.47908	0.78708	0.528914	1.67593		101.4	0.712459	2.82006	3.31763	2.32291			101.4	0.010789	0.429902	1.316	0.046658
	102	3.51099	6.83201	0.317931			102	0.010541	0.042412	0.183914	0.617203		102	0.84867	6.905	-0.0178	1.3713			102	1.95837	4.87965	2.54357	0.056774
	102.6	0.183068	0.280088	0.224913			102.6	1.35875	0.432092	0.260387	-0.00356		102.6	1.25027	6.58852	2.94873	-0.01697			102.6	1.19016	4.27073	1.95162	0.023019
	103.2	-0.01292	-0.0104	0.057152			103.2	1.98416	0.001927	0.06508	3.19022		103.2	0.817774	0.898923	0.007521	1.64345			103.2	2.94826	2.51064	0.668618	0.18991
	103.8	2.01676	0.887524	4.09637			103.8	0.307934	0.820996	0.337252	4.17098		103.8	0.627751	0.185961	2.51492	0.397966			103.8	0.439263	1.25015	0.197813	0.69551
	104.4	-0.00597	0.167011	0.417777			104.4	1.22269	0.002282	0.219859	1.92882		104.4	0.339945	0.008484	1.98955	-0.03584			104.4	1.65132	0.64478	0.961557	0.733368
	105	-0.02426	1.22287	0.008533			105	0.059574	0.025931	0.054613	1.50125		105	-0.02249	9.62287	1.64456	1.83174			105	0.555474	0.467362	0.421642	0.122194
	105.6	4.53512	0.109951	0.137813			105.6	1.81039	0.525538	0.17035	0.77576		105.6	0.285397	0.774934	1.82125	-0.0123			105.6	0.037263	0.259236	1.69392	0.399406
	106.2	0.244289	0.069558	2.39967			106.2	-0.07628	2.10644	0.062773	0.489333		106.2	7.1894	0.065327	1.73664	0.085055			106.2	-0.03688	0.168429	-0.07977	0.003065
	106.8	-0.00069	0.106788	0.153892			106.8	0.748451	-0.00884	0.114092	0.262281		106.8	0.428056	0.009203	1.59404	1.07098			106.8	0.075053	0.039043	0.775691	0.208168
	107.4	0.072909	0.004091	0.224913			107.4	0.348803	0.762382	0.035344	0.934708		107.4	0.02077	-0.0699	1.40178	-0.02991			107.4	2.55541	0.082098	0.735211	1.1172
	108	-0.01732	4.17401	0.057152			108	0.482033	-0.01081	-0.10035	0.182656		108	0.176848	3.24861	0.764162	1.3713			108	0.979184	0.023185	1.65449	0.070103
	108.6	5.4368	0.386728	4.09637			108.6	0.511992	1.11294	2.65042	1.79675		108.6	3.48042	0.302447	0.778024	-0.01697			108.6	0.105592	-0.03055	1.91402	0.148168
	109.2	0.180138	0.232867	0.417777			109.2	1.08702	0.038981	4.26193	0.77074		109.2	1.27944	0.039612	0.372269	1.64345			109.2	0.010461	0.068528	0.367033	0.533329
	109.8	0.006022	5.41028	0.008533			109.8	0.7555	-0.01322	3.55381	0.573896		109.8	2.07978	-0.02211	0.19106	-0.05341			109.8	0.284342	0.114457	0.430215	0.217845
	110.4	-0.01233	0.661858	0.137813			110.4	0.646926	1.90098	4.98004	1.83799		110.4	5.01877	6.49195	0.082482	1.13133			110.4	0.587171	0.141488	0.830793	0.033974
	111	-0.00293	0.18557	2.39967			111	0.124418	0.423973	2.10934	0		111	0.207376	0.362747	0.002806	1.82727			111	1.32684	-0.0177	0.863081	1.1443
	111.6	2.05346	5.72204	0.153892			111.6	0.001918	0.035893	2.70183	0.488214		111.6	0.330558	0.098566	0.09846	1.20449			111.6	3.32574	0.314449	2.93561	0.085587
	112.2	0.072548	0.428147	-0.00725			112.2	0.463836	0.887508	1.18389	0.292573		112.2	1.29006	-0.05066	0	2.4255			112.2	1.2233	0.119035	1.31709	0.279781
	112.8	-0.02622	-0.02941	0.204079			112.8	0.388049	1.25057	0.369018	0.499016		112.8	0.725984	1.66216	-0.00869	3.14			112.8	1.86297	0.770476	-0.01851	0.01849
	113.4	2.58525	4.99925	3.57334			113.4	0.137672	0.011347	1.45844	1.02733		113.4	-0.02098	0.24269	2.56127	4.03628			113.4	0.306592	0.350657	2.50831	-0.02397
	114	-0.01685	0.902333	0.559192			114	-0.02004	0.183191	1.61228	0.400443		114	0.712459	0.087131	0.523982	2.72018			114	0.302842	7.29029	1.84693	0.118219
	114.6	0.274431	0.068689	0.001508			114.6	0.442787	-0.00336	2.09434	0.267302		114.6	0.84867	1.87122	0.202582	2.53176			114.6	0.029355	5.65	0.305874	0.0306
	115.2	4.49412	0.011091	0.083077			115.2	0.513803	1.33635	2.17886	0.49562		115.2	1.25027	0.124461	-0.02178	1.90984			115.2	0.002684	2.3782	0.246931	0.093665
	115.8	0.248658	4.61628	0.108406			115.8	2.7504	1.83693	0.575025	3.82342		115.8	0.817774	-0.04818	4.33079	1.84879			115.8	2.19205	1.07217	0.710346	0.092852
	116.4	-0.026	0.326415	2.22008			116.4	0.21241	0.024542	1.33071	2.40069		116.4	0.627751	0.597231	0.53642	1.35293			116.4	0.277474	1.82085	-0.03507	0.434619
	117	3.71869	-0.03123	0.154769			117	0.435885	-0.0119	0.318902	0.735255		117	0.074481	0.026066	0.19612	2.9902			117	3.81816	1.13292	0.715004	1.18348
	117.6	0.47635	7.35424	-0.00265			117.6	0.574123	0.751664	0.478264	0.613573		117.6	-0.00022	0.035668	0.022	0.442216			117.6	1.97332	-0.05186	3.39557	1.93106
	118.2	0.019414	-0.00202	0.605716			118.2	6.41481	0.220187	-0.00225	0.430432		118.2	0.555174	0.620874	2.93566	0.198556			118.2	-0.04654	0.164126	1.76475	1.89605
	118.8	-0.00553	1.4089	0.091378			118.8	0.357967	0.010847	1.65118	-0.01449		118.8	0.178614	0.06607	0.697221	-0.0046			118.8	1.79947	0.398563	0.090028	1.59201
	119.4	3.51099	-0.00324	-0.01228			119.4	0.867516	0.791584	1.35967	0.093583		119.4	0.288522	-0.02224	0.40409	0.076895			119.4	0.468461	0.5145	1.86368	1.04088
	120	0.183068	-0.03076	-0.11725			120	2.17506	1.07499	0.513571	0.550099		120	-0.01065	0.170747	2.78196	0.161766			120	2.4085	0.49185	3.15196	0.731039
	120.6	-0.01292	0.005454	-0.1226			120.6	2.55603	0.26184	2.71225	0.676927		120.6	0.339945	0.998056	0.464622	1.35596			120.6	3.84461	0.202669	1.60163	1.52635
	121.2	5.37247	-0.00249	1.59519			121.2	0.467344	0.043721	2.22872	0.49438		121.2	-0.02249	0.006089	0.002782	0.397966			121.2	4.0557	0.070965	1.06472	0.981026
	121.8	-0.00597	0.032134	0.083086			121.8	1.49751	0.04087	0.734153	1.21965		121.8	0.285397	0.054387	1.01104	-0.03584			121.8	-0.02795	-0.02019	2.01763	0.486665
	122.4	-0.02426	0.005223	-0.00247			122.4	1.34407	-0.00282	0.378233	1.43293		122.4	7.1894	0.31092	-0.02261	1.83174			122.4	1.73249	0.050543	2.90552	0.241981
	123	5.20627	-0.00785	3.4504			123	0.85209	-0.00567	0.403908	3.4082		123	0.428056	-0.01033	0.7203	-0.0123			123	0.168132	0.523772	0.225915	0.377297
	123.6	0.244289	-0.02722	0.245118			123.6	2.06668	0.331935	0.258417	1.16888		123.6	0.02077	-0.00408	0.912134	0.085055			123.6	2.11036	0.171409	1.49778	0.120355
	124.2	-0.00069	0.002962	0.009843			124.2	1.20914	-0.0067	0.01273	1.09675		124.2	0.176848	0.799321	0.061433	1.07098			124.2	2.471	0.020228	2.26531	0.095026
	124.8	0.072909	0.201276	3.79997			124.8	0.075369	2.48115	1.14927	0.752745		124.8	3.48042	0.303216	-0.04291	-0.02991			124.8	3.72382	2.55495	4.50763	0.032929
	125.4	-0.01732	-0.00173	0.23808			125.4	1.50143	2.69267	1.48029	0.505615		125.4	1.27944	0.887487	0.216345	1.3713			125.4	-0.01399	2.46864	0.662159	0.073406
	126	5.32495	0.007758	-0.0474			126	0.008459	0.599836	2.6972	-0.02068		126	0.165247	0.10887	-6.5e-05	-0.01697			126	2.07585	2.24296	0.441073	0.022916
	126.6	0.180138	1.07869	2.04822			126.6	2.12657	-0.02748	0.888951	0.758578		126.6	-0.00599	0.380228	0.180724	1.64345			126.6	-0.02511	-0.04176	0.319988	0.083394
	127.2	0.006022	-0.01342	0.265603			127.2	0.74141	0.477115	0.858006	0.247536		127.2	2.07978	0.04985	1.72151	-0.05341			127.2	0.075092	0.585709	0.348496	0
	127.8	-0.01233	0.050267	-0.01646			127.8	2.64559	0.275221	3.87	0.237536		127.8	5.01877	1.9571	-0.02445	1.13133			127.8	1.31695	0.104917	0.032715	0.026561
	128.4	-0.00293	1.25367	-0.03068			128.4	1.30714	0.253481	1.94335	2.21413		128.4	0.207376	0.073857	0.326897	4.02026			128.4	0.099605	1.74144	5.20973	0.02409
	129	1.04675	0.027296	2.38712			129	0.453123	0.97029	0.986638	0.063672		129	0.330558	1.25076	3.61523	2.32291			129	3.50593	0.293331	-0.01575	0.000332
	129.6	0.072548	-0.0079	0.202674			129.6	1.20321	6.81344	0.818883	-0.00121		129.6	1.29006	0.16436	-0.026	1.35596			129.6	0.049303	-0.07764	3.07621	0.025606
	130.2	-0.02622	1.16953	0.007142			130.2	0.809025	7.13063	1.44315	0.148443		130.2	0.725984	-0.08494	2.4881	0.397966			130.2	0.048632	2.30684	3.26574	0.052813
	130.8	2.58525	0.001399	4.36866			130.8	0.198451	4.38942	0.195454	1.62101		130.8	-0.02098	2.30205	0.00125	-0.03584			130.8	3.7098	-0.0701	1.74551	0.092277
	131.4	-0.01685	-0.02411	3.81748			131.4	-0.05628	2.70623	0.462724	0.311802		131.4	0.712459	0.004087	3.31763	1.83174			131.4	-0.00158	1.86787	2.68504	0.006581
	132	0.274431	-0.0095	0.304639			132	2.00469	2.33411	0.123859	0.288016		132	0.84867	2.68678	-0.0178	-0.0123			132	0.139066	2.61495	1.50505	0.040239
	132.6	4.49412	1.08532	0.015624			132.6	1.61484	2.00168	0.166589	0.157458		132.6	1.25027	0.022546	2.94873	0.085055			132.6	4.0126	2.42186	0.465313	0.086155
	133.2	0.248658	-0.00032	4.95667			133.2	2.47908	0.961237	0.187847	1.3269		133.2	0.817774	0.008874	0.007521	1.07098			133.2	1.56904	-0.02635	-0.04963	-0.00083
	133.8	-0.026	0.024572	0.43117			133.8	0.010541	0.189115	0.599282	0.39738		133.8	0.627751	3.5962	0.764162	-0.02991			133.8	0.04125	2.46797	0.273618	0.033232
	134.4	3.71869	1.25181	-0.03306			134.4	1.35875	0.239511	0.954282	0.010469		134.4	0.074481	0.833613	0.778024	1.3713			134.4	3.15558	-0.0249	0.340846	0.090794
	135	0.47635	0.166656	4.07317			135	1.98416	-0.04368	0.528914	0.064635		135	-0.00022	0.174934	0.372269	-0.01697			135	-0.00628	1.87581	0.361325	0.038039
	135.6	0.019414	6.22937	0.317931			135.6	0.307934	-0.02247	0.183914	0.694323		135.6	0.555174	-0.07708	0.19106	1.64345			135.6	2.82799	1.27456	0.49563	0.002052
	136.2	-0.00553	0.280088	0.224913			136.2	1.22269	-0.00292	0.260387	0.619323		136.2	0.178614	2.82006	0.082482	-0.05341			136.2	1.72804	2.46346	2.16367	0.031877
	136.8	3.51099	-0.0104	0.057152			136.8	0.059574	0.220061	0.06508	0.01151		136.8	0.288522	6.905	0.002806	1.13133			136.8	1.92678	1.89015	1.12074	0.048148
	137.4	0.183068	0.887524	4.09637			137.4	1.81039	-0.00352	0.337252	0.593281		137.4	-0.01065	6.58852	0.09846	1.82727			137.4	0.012355	0.647559	0.748537	0.06249
	138	-0.01292	0.167011	0.417777			138	-0.07628	0.135874	0.219859	2.40995		138	0.339945	0.898923	0	1.35596			138	0.061921	0.191583	0.56048	0.036826
	138.6	5.37247	1.22287	0.008533			138.6	0.748451	0.533664	0.054613	1.21151		138.6	-0.02249	0.185961	-0.00869	0.397966			138.6	1.84878	0.931272	0.467545	0.027297
	139.2	-0.00597	0.109951	0.137813			139.2	0.348803	0.176878	0.17035	0.508906		139.2	0.285397	0.008484	2.56127	-0.03584			139.2	3.31063	0.408362	0.595748	-0.01708
	139.8	-0.02426	0.069558	2.39967			139.8	0.482033	0.941844	0.062773	0.972969		139.8	7.1894	4.53899	0.523982	1.83174			139.8	0.044855	1.64057	0.388183	3.54297
	140.4	4.53512	0.106788	0.153892			140.4	0.511992	3.59193	0.114092	0.974531		140.4	0.428056	0.774934	0.202582	-0.0123			140.4	-0.01697	-0.07726	0.476142	0.34111
	141	0.244289	0.004091	0.224913			141	1.08702	7.9714	0.035344	0.721406		141	0.02077	0.065327	-0.02178	0.085055			141	0.04225	0.75126	0.582394	-0.11301
	141.6	-0.00069	4.17401	0.057152			141.6	0.7555	5.07415	-0.10035	0.24276		141.6	0.176848	0.009203	4.33079	1.07098			141.6	0.058053	0.712055	0.542715	3.76463
	142.2	0.072909	0.386728	4.09637			142.2	0.646926	2.19446	2.65042	0.541198		142.2	3.48042	-0.0699	0.53642	-0.02991			142.2	-0.00753	1.60238	2.1262	2.17532
	142.8	-0.01732	0.232867	0.417777			142.8	0.124418	0.936912	4.26193	0.003177		142.8	1.27944	3.24861	0.19612	1.3713			142.8	0.022618	1.85373	1.00197	5.25182
	143.4	0.906602	5.41028	0.008533			143.4	0.001918	0.41829	3.55381	2.77058		143.4	0.165247	0.302447	0.022	-0.01697			143.4	4.73699	0.355472	0.974073	0.552839
	144	0.180138	0.661858	0.137813			144	0.463836	0.211885	4.98004	0.24201		144	-0.00599	0.039612	2.93566	1.64345			144	-0.06949	0.416665	1.66813	1.14611
	144.6	0.006022	0.18557	2.39967			144.6	0.388049	0.030286	2.10934	1.79156		144.6	2.07978	-0.02211	0.697221	-0.05341			144.6	1.11501	0.804626	2.5504	1.32068
	145.2	-0.01233	6.89714	0.153892			145.2	0.137672	0.012813	2.70183	2.89892		145.2	5.01877	9.79648	0.40409	1.13133			145.2	0.139	0.835898	0.87576	3.47524
	145.8	-0.00293	0.428147	-0.00725			145.8	-0.02004	0.637321	1.18389	1.33128		145.8	0.207376	0.362747	2.78196	1.82727			145.8	0.0485	2.84315	0.238114	3.11173
	146.4	2.44496	-0.02941	0.204079			146.4	0.442787	0	0.369018	0.682391		146.4	0.330558	0.098566	0.464622	-0.03584			146.4	0.084329	1.2756	-0.03779	3.73469
	147	0.072548	0.947013	3.57334			147	0.513803	0.539	1.45844	-0.04693		147	1.29006	-0.05066	0.002782	1.83174			147	3.65172	-0.01793	0.232829	2.93699
	147.6	-0.02622	0.902333	0.559192			147.6	2.7504	0.187156	1.61228	0.237052		147.6	0.725984	1.66216	1.01104	2.70141			147.6	0.027013	2.42931	1.84532	2.42382
	148.2	0.348112	0.068689	0.001508			148.2	0.21241	0.171576	2.09434	0.906448		148.2	-0.02098	0.24269	-0.02261	0.764105			148.2	0.512842	1.78876	1.07203	2.85644
	148.8	-0.01685	0.011091	0.083077			148.8	0.435885	0.112866	2.17886	0.703448		148.8	0.712459	0.087131	0.7203	4.10176			148.8	0.143395	0.29624	0.932085	1.55811
	149.4	0.274431	4.61628	0.108406			149.4	0.574123	0.099191	0.575025	2.91711		149.4	0.84867	1.87122	0.912134	1.41334			149.4	0.020316	0.239154	1.04783	1.67977
	150	4.82969	0.326415	2.22008			150	6.41481	0.477504	1.33071	2.11359		150	1.25027	0.124461	0.061433	3.2037			150	0.088013	0.687972	1.0473	-0.17606
	150.6	0.248658	-0.03123	0.154769			150.6	0.357967	6.00162	0.318902	0.476219		150.6	0.817774	-0.04818	-0.04291	1.84879			150.6	0.050447	-0.03396	1.50898	5.3305
	151.2	-0.026	7.42548	-0.00265			151.2	0.867516	0	0.478264	-0.03478		151.2	0.627751	0.597231	0.216345	1.35293			151.2	0.012882	0.692484	0.942203	2.60608
	151.8	3.71869	-0.00202	0.605716			151.8	5.02952	0.930588	-0.00225	0.197953		151.8	0.074481	0.026066	0.40409	2.96171			151.8	0.068737	3.28862	0.879488	1.13522
	152.4	0.47635	1.4089	0.091378			152.4	0.297262	0.04629	1.65118	0.066109		152.4	-0.00022	0.035668	2.78196	0.442216			152.4	0.015382	1.70917	1.85743	1.12501
	153	0.019414	-0.00324	-0.01228			153	0.496975	-0.0548	1.35967	1.93478		153	0.555174	0.620874	0.464622	0.198556			153	0.02125	-0.01526	1.07073	2.20188
	153.6	-0.00553	-0.03076	-0.11725			153.6	0.633566	-0.02166	0.513571	0.105021		153.6	0.178614	0.06607	0.002782	-0.0046			153.6	0.028421	2.97933	0.322646	1.07812
	154.2	3.51099	0.005454	-0.1226			154.2	3.50541	0.482527	2.71225	0.804948		154.2	0.288522	-0.02224	1.01104	0.076895			154.2	1.6198	3.16288	0.550179	2.37048
	154.8	0.183068	-0.00249	1.59519			154.8	0.292008	0.775263	2.22872	0.003828		154.8	-0.01065	0.170747	-0.02445	0.161766			154.8	-0.00461	1.69053	-0.00237	3.74349
	155.4	-0.01292	0.032134	0.083086			155.4	0.706467	0.78708	0.734153	0.608964		155.4	0.339945	0.998056	0.326897	1.35596			155.4	0.082592	2.60047	0.196301	-0.26608
	156	2.63198	0.005223	-0.00247			156	0.616836	0.042412	0.378233	0.323469		156	-0.02249	0.006089	3.61523	0.397966			156	1.82843	1.45765	1.65392	2.83628
	156.6	-0.00597	-0.00785	3.4504			156.6	0.681303	0.477504	0.403908	1.31767		156.6	0.285397	0.054387	-0.026	-0.03584			156.6	0.040066	0.450657	1.10665	1.02783
	157.2	-0.02426	-0.02722	0.245118			157.2	0.488385	7.91001	0.258417	2.32644		157.2	7.1894	0.31092	2.4881	1.83174			157.2	0.225395	-0.04807	0.923215	2.60195
	157.8	1.40313	0.002962	0.009843			157.8	0.619246	0	0.01273	5.93418		157.8	0.428056	-0.01033	0.00125	-0.0123			157.8	-0.03929	0.265	0.592211	2.72769
	158.4	0.244289	0.201276	2.69865			158.4	0.009123	0.930588	1.14927	4.59817		158.4	0.02077	-0.00408	3.31763	0.085055			158.4	2.88417	0.33011	0.625846	3.33408
	159	-0.00069	-0.00173	0.23808			159	0.424402	0.04629	1.48029	0.001198		159	0.176848	0.799321	-0.0178	1.07098			159	0.051355	0.349945	1.82126	1.41401
	159.6	0.072909	0.007758	-0.0474			159.6	0.015918	-0.0548	2.6972	0.382057		159.6	3.48042	0.303216	2.94873	-0.02991			159.6	1.15143	0.48002	-0.05405	2.4933
	160.2	-0.01732	1.07869	2.04822			160.2	0.660713	-0.02166	0.888951	0.34		160.2	1.27944	0.887487	0.007521	1.3713			160.2	-0.0718	2.09552	0.412224	1.4242
	160.8	0.906602	-0.01342	0.265603			160.8	0.494844	0.482527	0.858006	0.652625		160.8	0.165247	0.10887	2.51492	-0.01697			160.8	2.9213	1.08544	0.201045	1.14809
	161.4	0.180138	0.050267	-0.01646			161.4	0.441279	0.775263	3.87	1.25744		161.4	-0.00599	0.380228	1.98955	1.64345			161.4	2.52271	0.724961	1.22564	0.90989
	162	0.006022	1.25367	-0.03068			162	0.025418	0.78708	1.94335	2.70341		162	2.07978	0.04985	1.64456	-0.05341			162	1.86228	0.84222	0.691285	-0.01475
	162.6	-0.01233	0.027296	2.38712			162.6	-0.05439	0.042412	0.986638	1.67593		162.6	5.01877	1.9571	1.82125	1.13133			162.6	1.35975	1.34674	1.61466	0.124471
	163.2	-0.00293	-0.0079	0.202674			163.2	7.68469	0.432092	0.818883	0.617203		163.2	0.207376	0.073857	1.73664	1.82727			163.2	0.904579	1.06661	1.42096	0.661116
	163.8	2.7246	1.16953	0.007142			163.8	0.245066	0.001927	1.44315	-0.00356		163.8	0.330558	1.25076	1.59404	2.32291			163.8	0.542842	0.481756	2.58742	0.921632
	164.4	0.072548	0.001399	4.36866			164.4	-0.04783	0.820996	0.62816	3.19022		164.4	1.29006	0.16436	1.40178	1.35596			164.4	0.437671	1.61186	0.166077	0.109245
	165	-0.02622	-0.02411	3.81748			165	0.540426	0.002282	0.513166	4.17098		165	0.725984	-0.08494	0.764162	0.397966			165	0.312763	0.956933	0.290963	0.85169
	165.6	2.58525	-0.0095	0.304639			165.6	0.443434	0.025931	1.17792	1.92882		165.6	-0.02098	2.30205	0.778024	-0.03584			165.6	0.187868	1.15987	-0.01632	0.231561
	166.2	-0.01685	1.08532	0.015624			166.2	0.621852	0.525538	1.1028	1.50125		166.2	0.712459	0.004087	0.372269	1.83174			166.2	0.240592	0.366752	0.067065	-0.01179
	166.8	0.274431	-0.00032	2.38692			166.8	0.494533	2.10644	7.57309	0.77576		166.8	0.84867	2.68678	0.19106	-0.0123			166.8	0.163066	-0.03109	-0.04508	0.041568
	167.4	4.49412	0.024572	0.43117			167.4	0	-0.00884	1.49858	0.489333		167.4	1.25027	0.022546	0.082482	0.085055			167.4	0	0.713945	1.16229	0.217348
	168	0.248658	1.25181	-0.03306			168	0.45327	0.762382	0.481748	0.262281		168	0.817774	0.008874	0.002806	1.07098			168	0.165882	1.25979	1.70787	0.133123
	168.6	-0.026	0.004091	4.07317			168.6	0.01391	-0.01081	0.90111	0.934708		168.6	0.627751	3.5962	0.09846	-0.02991			168.6	0.085724	1.17847	0.456301	0.920516
	169.2	3.71869	4.17401	0.317931			169.2	0.431115	1.11294	0.992252	0.182656		169.2	0.074481	0.833613	0	1.3713			169.2	0.063447	1.60109	0.118142	0.843387
	169.8	0.47635	0.386728	0.224913			169.8	0.54668	0.038981	2.47418	1.79675		169.8	-0.00022	0.174934	-0.00869	-0.01697			169.8	0.130658	2.20953	0.198679	0.081748
	170.4	0.019414	0.232867	0.057152			170.4	0.064697	-0.01322	0.882503	0.77074		170.4	0.555174	-0.07708	2.56127	1.64345			170.4	0.043908	0.426244	0.262553	0.260755
	171	-0.00553	5.41028	7.10665			171	0.354852	1.90098	0.188982	0.573896		171	0.178614	2.82006	0.523982	-0.05341			171	0.045316	2.10162	-0.02845	1.78685
	171.6	2.72799	0.661858	0.417777			171.6	0.435164	0.423973	0.45865	1.83799		171.6	0.288522	6.905	1.82125	1.13133			171.6	0.062408	2.33841	3.19762	0.031665
	172.2	0.183068	0.18557	0.008533			172.2	0.609746	0.035893	1.38415	0		172.2	-0.01065	6.58852	1.73664	1.82727			172.2	0.191026	1.61221	0.244012	0.140342
	172.8	-0.01292	7.39664	0.137813			172.8	0.10482	0.887508	0.337865	0.488214		172.8	0	6.58	1.22304	2.32291			172.8	0.189368	0.074591	0.185528	-0.01614
	173.4	5.37247	0.428147	2.39967			173.4	9.17611	7.91001	3.19895	0.292573		173.4	0	0	1.07552				173.4	0.886395	-0.03791	1.49778	0.155619

## Sheet: Figure 4c
Figure 4c
2D	Peak frequency						Peak amplitude
	Basal	Basal Apomorphine	Evoked	Evoked Apomorphine			Basal	Basal Apomorphine	Evoked	Evoked Apomorphine
	0.116	0.13333	0.2	0.46667			1.24954	2.65924	2.23562	0.891051
	0.1	0.0833	0.26667	0.41667			1.19068	3.69758	3.40458	1.06486
	0.116	0.11667	0.16667	0.51667			2.93739	1.77197	2.36525	2.31289
	0.1	0.166	0.23333	0.58333			1.44581	2.18859	4.47166	2.31536
	0.116	0.1	0.26667	0.18333			2.43639	2.36609	2.81074	2.62746
	0.133	0.066	0.25	0.51667			2.11161	2.50269	1.88177	0.924202
	0.116	0.133	0.31667	0.5			1.12184	1.47059	5.17431	2.16663
	0.116	0.016	0.33333	0.53333			1.89206	2.01657	1.55071	1.95739
	0.1	0.066	0.35	0.43333			0.722583	1.46096	1.16522	1.04287
	0.1	0.11667	0.11667	0.45			0.82562	1.56428	1.77476	1.10531
	0.1	0.13333	0.25	0.46667			1.8632	0.828944	2.18501	2.34474
	0.11667	0.11667	0.25	0.38333			1.03673	1.57393	2.68111	2.82429
	0.11667	0.01	0.3	0.46667			0.953239	0.87532	1.2621	2.64044
	0.1	0.1	0.11667	0.41667			1.9533	0.83622	1.11965	2.56488
	0.11667	0.11667	0.33333	0.13333			1.85232	0.753292	1.59638	4.40666
	0.11667	0.06667	0.21667	0.5			2.86631	1.73483	1.77279	2.0379
	0.13333	0.01667	0.26667	0.45			1.99507	1.87494	1.61711	3.23094
	0.11667	0.13333	0.26667	0.53333			0.562036	2.17495	1.57873	0.858225
	0.15	0.08333	0.28333	0.58333			0.360263	0.974232	2.7183	1.36847
	0.1	0.06667	0.26667	0.56667			1.8523	0.765286	3.26998	2.18339
	0.11667	0.01167	0.26667	0.51667			0.886295	1.73284	2.06615	2.66739
	0.13333	0.08333	0.46667	0.48333			0.918549	1.58362	1.78711	1.92803
	0.13333	0.06667	0.05	0.28333			2.7522	1.05492	1.36036	1.41705
	0.15	0.08333	0.16667	0.08333			2.2384	0.321	0.254404	1.20667
	0.1	0.01667	0.3	0.46667			1.48523	1.67529	1.75329	0.706952
	0.1	0.1	0.31667	0.4			1.46392	0.86532	1.9652	0.590981
	0.1	0.13333	0.21667	0.45			0.48622	1.93272	1.16842	0.616283
	0.08333	0.015	0.46667	0.43333			1.96424	0.65824	1.974	1.59362
	0.08333	0.11667	0.26667				0.174764	2.1743	1.1235	1.25917
	0.1	0.08	0.5
	0.11667	0.01167	0.45
	0.01667	0.08333	0.05
	0.08333	0.06667	0.21667
	0.15	0.16667
	0.13333	0.1
	0.01667	0.1
	0.05	0.015
	0.05	0.13333

## Sheet: Figure 4e
Figure 4e
3D iDopas/iAstros	3D Basal No Apomorphine							3D Evoked No Apomorphine							3D Basal Apomorphine						3D Evoked Apomorphine
	Time(sec)	ROI 1	ROI 2	ROI 3	ROI 4			Time(sec)	ROI 1	ROI 2	ROI 3	ROI 4			Time(sec)	ROI 1	ROI 2	ROI 3			Time(sec)	ROI 1	ROI 2	ROI 3	ROI 4
	0	3.3945	0.180136	0.036	-0.00621			0	-9.68627	9.15142	-1.83754	-6.19057			0	0.836044	0	-0.08314			0	-4.2875	-4.05193	-18.7353	-1.70542
	0.6	2.609	0.182136	0.025368	0.024718			0.6	2.24322	0.753583	-1.21004	-0.10886			0.6	0.642747	-0.14283	1.13704			0.6	4.7441	3.11529	-2.82389	3.10811
	1.2	1.92193	0.179591	0.017246	0.05207			1.2	3.07102	0.63075	2.19823	1.60143			1.2	0.472747	-0.248	2.27261			1.2	3.8058	1.46821	0.976444	2.4394
	1.8	1.33343	0.172591	0.011632	0.075847			1.8	2.93271	0.382917	4.83723	-0.05971			1.8	0.326154	-0.3155	3.32354			1.8	1.8574	1.30686	5.41	1.75071
	2.4	0.843429	0.161091	0.008509	0.096048			2.4	1.38763	0.476833	3.46858	0.050571			2.4	0.202857	-0.34525	4.28982			2.4	0.659	0.631214	4.49922	0.793133
	3	0.451929	0.145045	0.007912	0.112685			3	1.31712	0.454	8.723	0.846571			3	0.102857	-0.33725	5.17143			3	1.7706	0.684143	2.78844	1.23111
	3.6	0.158929	0.142955	0.009807	0.125747			3.6	0.839831	0.3395	5.4505	1.814			3.6	0.026264	-0.29158	5.96843			3.6	1.8523	0.394286	2.02211	1.33798
	4.2	-0.03557	0.086136	0.014211	0.135232			4.2	1.26085	0	4.44719	1.43886			4.2	-0.02703	-0.20817	6.68079			4.2	1.7039	0.947214	1.73344	0.764822
	4.8	-0.01793	0.044955	0.016298	0.137077			4.8	-0.16559	0.268833	4.58239	0.492			4.8	0.153077	-0.19883	7.41786			4.8	-0.0645	0.721571	3.73378	1.02502
	5.4	0.138286	0.025864	0.036316	0.137353			5.4	1.54356	0.271	9.52912	-0.0264			5.4	0.003615	-0.09375	8.29425			5.4	0.9471	0.045929	2.63411	-0.03256
	6	0.328214	0.0115	0.052316	0.144856			6	1.79509	0.214833	7.01815	0.426857			6	0.08011	0.041167	8.54861			6	0.0987	0.048857	2.55656	0.050644
	6.6	0.349429	0.030045	0.070754	0.146424			6.6	0.470339	0.08375	4.74561	0.908571			6.6	0.091978	0.173083	8.86832			6.6	0.2004	-0.04814	2.72356	0.3764
	7.2	0.369857	0.082091	0.075789	0.138419			7.2	0.721864	0.09425	3.18081	-2.124			7.2	0.125385	0.328917	9.02104			7.2	0.232	0.061929	2.01278	1.47549
	7.8	0.525357	0.130682	0.075895	0.120251			7.8	-0.41644	0.038083	2.30446	2.472			7.8	0.293736	0.54175	8.83754			7.8	-0.2264	0.157714	1.07967	1.78569
	8.4	0.688357	0.200864	0.081298	0.104793			8.4	-0.08017	0.223583	2.11273	-0.61771			8.4	0.196923	0.722917	7.89039			8.4	0.2752	-0.01793	0.657778	1.69144
	9	0.806857	0.268136	0.089193	0.091054			9	1.29	0.159083	1.77865	0.235429			9	0.183187	0.923083	7.40386			9	-0.3031	0.556429	0.049	1.60607
	9.6	0.961071	0.322045	0.078702	0.077767			9.6	-0.49237	0.13625	1.54462	0.602857			9.6	0.128132	1.05708	6.77925			9.6	0.2685	0.745143	0.124222	2.41404
	10.2	1.08214	0.300409	0.077333	0.054228			10.2	-0.00361	0.230083	1.29135	0.913143			10.2	0.257582	1.23467	6.23189			10.2	1.1501	0.940929	1.39944	2.15536
	10.8	1.10814	0.323227	0.06707	0.032535			10.8	0.264915	0.207333	0.764962	0.594857			10.8	0.371099	1.29742	6.04693			10.8	1.8417	0.851	1.44133	1.91889
	11.4	1.07364	0.3215	0.065123	0.014969			11.4	1.2283	0.051167	0.654	1.76229			11.4	0.35044	1.31883	5.67354			11.4	2.6233	1.07536	0.905556	1.69576
	12	1.07571	0.292818	0.061193	0.006474			12	0.259492	0.111667	0.019962	0.158286			12	0.065604	1.34233	4.98814			12	1.175	0.192571	7.03633	1.82596
	12.6	1.39007	0.285182	0.073175	0.014517			12.6	0.799153	0.138833	3.16735	1.41143			12.6	0.118571	1.36758	4.57189			12.6	1.0966	0.231214	4.94489	2.38724
	13.2	1.77229	0.254364	0.078228	0.028193			13.2	-0.40695	0.032667	1.247	1.75029			13.2	0.116813	1.48992	4.44071			13.2	1.6782	0.105643	4.23122	3.00633
	13.8	2.122	0.211364	0.079789	0.056336			13.8	0.014	0.2265	0.7305	2.54629			13.8	-0.02615	1.57417	4.09175			13.8	1.1098	0.594286	8.47311	2.78987
	14.4	2.51286	0.166091	0.084684	0.085621			14.4	0.028305	0.195333	1.01015	-0.34314			14.4	0.115714	1.72692	3.54096			14.4	1.6814	1.61864	6.14833	1.9934
	15	2.87864	0.170091	0.08807	0.101757			15	0.839153	0.31425	0.774423	1.96714			15	0.223516	1.83675	3.40157			15	1.3831	0.714429	3.35689	2.2436
	15.6	3.39414	0.127364	0.082789	0.111706			15.6	1.3617	0.083083	0.477154	-0.46543			15.6	0.376264	1.8375	3.01407			15.6	2.1547	0.967357	2.59878	2.22933
	16.2	3.73179	0.113	0.074526	0.125119			16.2	0.22339	0.16025	0.599077	2.102			16.2	0.554066	1.861	2.50079			16.2	2.0663	0.756071	2.074	1.79953
	16.8	3.94664	0.11	0.07393	0.145031			16.8	0.57661	0.104083	0.405654	0.812286			16.8	0.537473	1.87625	1.82989			16.8	1.2079	0.380429	1.06044	2.07862
	17.4	4.14321	0.083818	0.061947	0.160238			17.4	1.37051	0.147917	0.200692	2.32257			17.4	0.774615	1.87342	1.58307			17.4	1.2396	1.01193	-0.031	2.27327
	18	4.28779	0.048182	0.048246	0.171506			18	-0.20847	0.208417	0.211115	-0.16714			18	0.876374	1.79992	1.02179			18	0.3112	0.950571	-0.21233	1.61458
	18.6	4.4285	0.057682	0.037298	0.166537			18.6	1.72102	0.30225	0.386923	-0.22829			18.6	0.849341	1.65492	0.492893			18.6	0.4128	0.332071	2.87567	1.67809
	19.2	4.39093	0.039818	0.026912	0.16207			19.2	1.54881	0.2795	0.078115	0.424857			19.2	0.692088	1.42867	0.318821			19.2	0.4444	-0.01093	2.28589	1.31718
	19.8	4.2745	0.061318	0.023175	0.161593			19.8	0.019153	0.523333	-0.11915	1.30657			19.8	0.784505	1.176	0.248536			19.8	0.016	0.725714	1.31833	2.01627
	20.4	4.13529	0.085682	0.022088	0.161794			20.4	0.311017	0.083833	0.014346	0.188286			20.4	1.05747	0.885667	-0.01371			20.4	-0.0723	0.7695	1.46189	0.826467
	21	3.93979	0.080591	0.025982	0.176587			21	1.21288	0.305	0.340115	1.29857			21	1.59945	0.667417	0.170571			21	0.6193	0.749	0.838778	-0.02556
	21.6	3.59564	0.067	0.018053	0.188494			21.6	1.47068	0.291667	-0.061	-0.56257			21.6	1.94879	0.44475	0.541571			21.6	0.5709	1.16421	0.937889	0.413422
	22.2	3.20536	0.073409	0.015807	0.200088			22.2	2.06763	0.361583	0.128692	0.747714			22.2	2.52473	0.236	0.957214			22.2	0.6425	0.179357	0.226	-0.02011
	22.8	2.97564	0.037318	0.020965	0.203488			22.8	1.68136	0.3065	0.895731	1.54371			22.8	3.03099	0.182333	1.32068			22.8	0.6042	0.180286	1.60289	0.021911
	23.4	2.77536	0.032	0.022895	0.197804			23.4	1.54949	0.451417	2.10512	-1.346			23.4	3.54	0.2375	1.68693			23.4	1.0358	0.588357	-0.23133	0.426156
	24	2.64629	0.020545	0.021982	0.200464			24	2.68864	0.496333	1.42989	0.964571			24	4.04308	0.397583	1.86961			24	0.4674	1.03929	1.82833	0.532622
	24.6	2.34057	0.038409	0.022825	0.204668			24.6	2.01441	0.39125	1.1585	1.98914			24.6	4.47143	0.70275	2.02946			24.6	0.249	0.725929	0.63	-0.08047
	25.2	2.2115	0.062227	0.024404	0.214279			25.2	1.11966	0.5945	0.898654	0.613714			25.2	4.75857	1.06267	2.09486			25.2	-0.0494	0.691143	0.342778	0.798
	25.8	2.01893	0.1065	0.01593	0.217729			25.8	2.47932	0.581167	0.804154	0.924			25.8	4.93242	1.4085	1.93564			25.8	0.5805	1.04207	-0.08878	0.905378
	26.4	1.77064	0.178136	0.008491	0.226939			26.4	1.55068	0.551083	1.06739	0.92			26.4	4.86099	1.76508	1.53004			26.4	0.452	1.24293	2.134	0.543844
	27	1.76264	0.210455	0.009088	0.232685			27	1.77458	0.671	0.565231	1.68743			27	4.50967	1.97767	1.44168			27	1.0534	1.28671	2.49822	2.38231
	27.6	1.62236	0.264773	0.01114	0.236474			27.6	2.08339	0.640917	0.366923	-0.03086			27.6	4.13989	2.23425	1.24461			27.6	0.5749	1.80193	2.618	2.40522
	28.2	1.49621	0.291455	0.011474	0.238883			28.2	1.39203	0.844167	0.130154	0.062286			28.2	4.02022	2.28783	1.21179			28.2	0.9463	1.15286	1.84889	2.21036
	28.8	1.4855	0.335409	0.012737	0.235872			28.8	1.98898	0.789083	-0.18354	3.29514			28.8	4.09506	2.24575	1.08111			28.8	2.0478	0.8395	6.81311	1.93996
	29.4	1.49336	0.363136	0.014614	0.2499			29.4	2.55186	0.517333	0.048885	1.642			29.4	4.06747	2.14967	1.30711			29.4	2.6992	0.861857	3.37733	1.99398
	30	1.61757	0.392227	0.017702	0.25128			30	3.19966	0.304	-0.1225	0.732			30	4.05187	1.96367	1.48461			30	2.0407	1.60564	3.75267	1.71467
	30.6	1.82986	0.398909	0.026842	0.244166			30.6	2.35576	0.315583	1.64842	0.764571			30.6	4.02143	1.85092	1.59764			30.6	2.2921	3.79221	3.43911	1.74424
	31.2	1.97843	0.442955	0.036211	0.236286			31.2	0.867797	0.393833	1.28473	1.71171			31.2	3.92473	1.706	1.49318			31.2	2.5136	3.47886	3.37	1.08938
	31.8	2.20557	0.460455	0.037439	0.224881			31.8	2.92237	0.347083	1.00565	0.287143			31.8	4.02308	1.54383	1.47911			31.8	1.565	4.3655	2.25644	1.69229
	32.4	2.31907	0.692545	0.036281	0.218745			32.4	0.925932	0.217	0.776538	1.89143			32.4	3.88	1.4155	1.414			32.4	2.9165	2.78071	1.32067	0.879667
	33	2.29379	0.86	0.041228	0.210841			33	1.89576	0.378583	0.562846	0.752571			33	3.89319	1.27383	1.28379			33	2.9279	1.66736	2.04044	0.4248
	33.6	2.0785	1.01182	0.047228	0.215358			33.6	0.255254	0.2985	0.149154	1.67114			33.6	3.98242	1.09917	1.15232			33.6	1.6994	3.11829	0.582444	-0.00596
	34.2	1.52593	1.09409	0.058789	0.219122			34.2	-0.09356	0.676833	0.177769	2.018			34.2	3.99462	1.06042	1.05832			34.2	2.0108	3.09064	0.702222	0.522244
	34.8	1.02907	1.18495	0.063491	0.224216			34.8	2.42373	0.230083	2.21408	0.622286			34.8	3.98286	1.09267	1.01004			34.8	2.4123	2.31293	0.410889	0.626022
	35.4	0.649929	1.36218	0.083772	0.236725			35.4	1.00881	-0.10833	1.4965	0.683429			35.4	3.89088	1.17225	0.989			35.4	2.0338	1.59957	0.030667	1.072
	36	0.301143	1.46559	0.094667	0.244442			36	2.33966	0.011583	1.16358	1.51629			36	3.80088	1.33275	1.00007			36	2.1052	1.37193	-0.01622	1.09131
	36.6	0.098571	1.56327	0.11707	0.253864			36.6	2.45034	0.423167	5.76142	0.691714			36.6	3.69363	1.41833	1.12618			36.6	2.3067	1.75143	1.355	1.03064
	37.2	0.061429	1.64118	0.168228	0.271016			37.2	2.49305	1.13475	4.04004	1.58171			37.2	3.90308	1.54683	1.27471			37.2	2.1781	0.616643	1.056	1.21662
	37.8	0.023286	1.73273	0.218123	0.288632			37.8	0.451017	0.913	2.48788	2.9			37.8	3.86077	1.73267	1.47496			37.8	2.6696	0.896143	0.646	1.12482
	38.4	0.095286	1.98954	0.281175	0.292246			38.4	1.52763	0.924667	1.58569	1.27571			38.4	3.68472	1.98483	1.64418			38.4	2.201	0.489929	0.491444	0.579711
	39	0.159071	2.123	0.33114	0.292296			39	2.36695	1.06125	1.14123	0.851143			39	3.33374	2.22475	1.76461			39	0.7125	-0.06629	0.392556	0.767911
	39.6	0.231	2.16146	0.361596	0.30207			39.6	2.44356	0.672833	0.708308	1.084			39.6	3.15637	2.44283	1.70357			39.6	1.0139	0.567286	0.115778	0.365
	40.2	0.330143	2.11036	0.365912	0.306173			40.2	2.65593	0.16225	1.28308	0.373714			40.2	2.72517	2.65525	1.7455			40.2	1.3754	0.283	0.850222	0.295444
	40.8	0.414714	2.11018	0.371684	0.301418			40.8	2.90203	0.585833	0.677077	1.89229			40.8	2.43747	2.82958	1.665			40.8	0.8368	-0.23707	0.640111	0.363644
	41.4	0.5425	2.11914	0.367263	0.290816			41.4	2.04644	0.267833	0.182577	1.01057			41.4	2.30385	2.891	1.41661			41.4	1.1283	0.092929	0.430111	-0.04149
	42	0.603429	1.9375	0.368386	0.271882			42	1.36034	0.458083	0.261192	2.84343			42	2.06824	2.89617	1.22736			42	2.1597	0.030071	-0.06011	0.304511
	42.6	0.590214	1.75759	0.361702	0.241807			42.6	0.352203	0.331667	1.10519	1.33314			42.6	1.77253	3.025	1.00843			42.6	2.0012	0.031429	0.184556	1.07271
	43.2	0.697	1.52977	0.34386	0.201531			43.2	0.10678	0.696917	0.714577	1.53743			43.2	1.4411	3.13408	0.732393			43.2	1.5726	0.418571	4.55144	0.676467
	43.8	0.918643	1.30404	0.323807	0.15744			43.8	1.60729	0.595583	2.14319	1.59857			43.8	1.08022	3.15942	0.351714			43.8	0.8741	0.255714	3.30722	1.07133
	44.4	1.29229	1.13427	0.294877	0.121669			44.4	0.734746	0.6275	5.441	-0.22571			44.4	0.693407	3.1095	0.144607			44.4	1.1855	0.235643	2.42967	0.610667
	45	1.60707	0.936273	0.28707	0.093463			45	0.641864	1.13442	4.35808	1.81257			45	0.305055	2.94117	-0.02171			45	0.407	0.194214	2.28544	0.665533
	45.6	1.83621	0.790273	0.292053	0.068469			45.6	-0.45102	0.366417	2.61746	2.422			45.6	0.388462	2.6785	-0.04839			45.6	-0.2316	0.131357	1.60789	0.618178
	46.2	2.03771	0.732545	0.292351	0.049247			46.2	1.4561	0.648333	1.65762	3.03171			46.2	0.296813	2.39725	0.075286			46.2	0.0428	0.1185	1.397	0.6464
	46.8	2.346	0.726773	0.292491	0.036286			46.8	3.16	0.588583	1.20931	2.95543			46.8	0.04044	2.06858	0.273357			46.8	0.236	0.541286	1.26389	1.11682
	47.4	2.65486	0.649455	0.277421	0.030113			47.4	1.96542	0.437167	0.887885	2.45086			47.4	-0.01758	1.698	0.416607			47.4	0.6291	0.549857	0.864111	1.02058
	48	2.89293	0.511409	0.251754	0.030301			48	2.14373	0.035833	0.620346	2.66057			48	0.057912	1.39167	0.461821			48	2.1022	0.558429	0.986556	0.935467
	48.6	2.97721	0.374409	0.212632	0.035182			48.6	2.18644	-0.06558	0.548962	3.01286			48.6	0.284945	1.06117	0.668143			48.6	-0.0947	0.624071	0.642333	0.701444
	49.2	3.10879	0.285545	0.184614	0.037616			49.2	0.025763	0.374667	0.100654	-0.00606			49.2	0.742857	0.819417	0.868357			49.2	0.1385	0.9755	0.064778	0.822978
	49.8	3.104	0.1625	0.162421	0.034003			49.8	2.06847	0.073333	0.375423	0.089143			49.8	1.08857	0.598167	0.953786			49.8	-0.0684	0.469786	0.887222	0.495644
	50.4	2.95336	0.075955	0.157333	0.028582			50.4	0.399492	0.196917	5.10785	2.18457			50.4	1.28857	0.45875	1.00261			50.4	1.2247	0.549714	-0.09033	0.786067
	51	2.80386	0.028364	0.143614	0.021995			51	0.730339	0.378833	2.848	2.62286			51	1.30472	0.428417	0.976071			51	0.3778	0.815429	0.701	0.509822
	51.6	2.68064	0.084318	0.12907	0.016625			51.6	3.28152	-0.02258	2.13046	2.918			51.6	1.58791	0.435083	0.91025			51.6	0.481	-0.01886	0.504222	0.824711
	52.2	2.696	0.161409	0.108684	0.011882			52.2	0.747966	0.026083	1.186	1.642			52.2	1.84736	0.53275	0.796714			52.2	0.1941	0.062429	0.163	0.397356
	52.8	2.77857	0.252682	0.084596	0.022547			52.8	1.55339	-0.00867	1.03	0.222857			52.8	1.85539	0.668333	0.725679			52.8	0.5272	0.203571	0.388444	0.578889
	53.4	2.74271	0.275455	0.075228	0.028871			53.4	2.22322	0.20175	0.827808	2.17543			53.4	1.93758	0.730917	0.716893			53.4	0.7004	0.437571	0.480556	0.609333
	54	2.70957	0.294318	0.079123	0.03601			54	0.740678	0.566583	0.498731	1.38514			54	1.96901	0.722583	0.672357			54	0.8735	0.500214	-0.13844	0.733089
	54.6	2.94764	0.290636	0.078965	0.048218			54.6	0.715593	0.539667	0.7735	1.65171			54.6	1.71154	0.671917	0.65			54.6	1.2866	0.319929	1.96667	0.745733
	55.2	3.24221	0.303091	0.083632	0.04995			55.2	1.65661	0.521167	0.405962	1.60429			55.2	1.38495	0.601583	0.602286			55.2	0.5397	0.1825	1.59878	0.973956
	55.8	3.50557	0.299818	0.100316	0.049322			55.8	0.953559	0.41925	0.4615	1.614			55.8	1.01308	0.50725	0.529286			55.8	0.8929	0.223643	2.25311	0.995489
	56.4	3.5295	0.293136	0.114053	0.046713			56.4	0.742034	0.000708	0.470846	1.48057			56.4	0.755275	0.442083	0.449			56.4	-0.154	1.09336	0.663	0.723689
	57	3.37207	0.318182	0.138421	0.045282			57	0.547458	-0.10117	0.591769	0.890286			57	0.599451	0.366083	0.574429			57	0.8291	2.13457	0.884	0.865244
	57.6	3.16321	0.314045	0.179281	0.037578			57.6	-0.13847	0.971917	0.385769	2.35686			57.6	0.431868	0.285833	0.566571			57.6	-0.4978	0.282857	0.816111	0.686778
	58.2	2.9505	0.317455	0.241439	0.029046			58.2	-0.4178	0.845083	0.456692	2.76657			58.2	0.221319	0.194667	0.475036			58.2	0.1454	0.488286	-0.00738	0.642222
	58.8	2.672	0.315455	0.294842	0.02675			58.8	1.47237	1.2015	0.346846	2.03343			58.8	0.064505	0.081333	0.544571			58.8	0.1385	0.186571	-0.01489	0.467644
	59.4	2.42429	0.292909	0.335105	0.015784			59.4	1.87102	0.424667	0.244692	1.07143			59.4	-0.01495	-0.019	0.435536			59.4	0.6416	0.249214	0.742556	0.860289
	60	2.12	0.282182	0.351947	0.005747			60	0.506949	0.214417	0.346346	2.36686			60	0.255385	-0.04467	0.55325			60	0.3548	0.011786	0.588889	0.386267
	60.6	1.84757	0.268955	0.371614	-0.00128			60.6	1.21068	0.420917	0.301885	1.97629			60.6	0.334835	0.0675	0.757714			60.6	1.7479	0.074357	0.590778	0.636711
	61.2	1.60021	0.257773	0.365175	-0.00419			61.2	0.304407	0.460667	0.053577	0.043143			61.2	0.330769	0.11075	1.02686			61.2	1.351	0.258357	0.603778	0.569356
	61.8	1.37807	0.239227	0.383211	-0.00115			61.8	1.39797	1.01717	0.201423	0.481429			61.8	0.544066	0.273167	1.27761			61.8	1.8041	0.1495	1.15011	0.610889
	62.4	1.17893	0.176409	0.401246	0.002798			62.4	0.59322	0.498583	0.203115	0.062286			62.4	0.455495	0.459667	1.41871			62.4	1.1673	0.276429	1.01867	0.781333
	63	1.13921	0.177409	0.402333	0.010452			63	0.347797	0.24675	0.250923	2.24343			63	0.465604	0.717833	1.54			63	1.9004	0.524714	1.12056	0.531756
	63.6	1.14143	0.144045	0.412877	0.011957			63.6	0.305763	0.594833	0.075692	1.79571			63.6	0.396813	0.953583	1.54354			63.6	1.4635	0.237286	0.478	0.702178
	64.2	1.30443	0.141	0.432263	0.020477			64.2	0.128305	-0.032	0.408154	0.834			64.2	0.314615	1.18367	1.52814			64.2	0.8967	0.957	0.635444	0.961511
	64.8	1.3835	0.113227	0.441684	0.024153			64.8	-0.03237	0.523	0.032923	-1.07057			64.8	0.37011	1.2965	1.40886			64.8	1.9898	1.25536	0.204	0.820822
	65.4	1.536	0.061409	0.504474	0.031267			65.4	1.44661	0.534833	0.097385	1.31029			65.4	0.265385	1.459	1.28107			65.4	1.7329	0.725071	-0.06078	0.904578
	66	1.63564	0.036818	0.562404	0.04133			66	1.37983	1.50492	2.58492	3.17714			66	0.294066	1.66317	0.979464			66	1.156	0.937643	-0.012	0.639467
	66.6	1.77443	0.071773	0.610947	0.054391			66.6	0.499492	1.80833	0.957115	-0.12743			66.6	0.304725	1.831	0.710893			66.6	2.6292	0.893071	0.922778	0.425444
	67.2	1.76064	0.104182	0.624105	0.05729			67.2	2.05983	1.62842	0.933154	1.19629			67.2	0.361978	1.93008	0.522321			67.2	1.0023	0.577071	0.624333	0.526978
	67.8	1.73329	0.116364	0.612158	0.051179			67.8	2.12864	0.906833	0.659154	1.66314			67.8	0.29011	2.04917	0.339821			67.8	1.5854	0.825429	1.09256	0.701844
	68.4	1.534	0.156864	0.57414	0.052221			68.4	1.09576	2.202	0.265962	2.10114			68.4	0.372418	2.11817	0.417			68.4	0.7985	0.638	0.883	0.181178
	69	1.26221	0.265364	0.519351	0.048808			69	1.40186	1.58875	0.572731	0.710857			69	0.424066	2.10983	0.455143			69	2.0317	0.914857	1.04011	0.9116
	69.6	0.977286	0.356227	0.475193	0.050853			69.6	1.13152	0.333833	0.414154	-0.27943			69.6	0.413626	2.02392	0.51			69.6	0.8248	0.741714	1.36389	1.06202
	70.2	0.730143	0.428636	0.457088	0.070238			70.2	2.86136	0.153917	0.440154	1.10143			70.2	0.540989	2.01483	0.513893			70.2	0.7079	0.447214	0.621	0.641356
	70.8	0.3735	0.477	0.426667	0.087177			70.8	-1.10373	0.749083	0.389269	0.139714			70.8	0.563736	1.93758	0.469393			70.8	1.4811	0.438357	0.933667	0.685111
	71.4	0.119929	0.451136	0.380649	0.10596			71.4	-0.13661	0.685833	0.665308	0.606286			71.4	0.636154	1.95333	0.467286			71.4	1.2442	0.400929	0.557444	-0.04002
	72	0.063214	0.406955	0.334193	0.133726			72	0.389831	0.422583	0.752846	1.27314			72	0.752527	1.81058	0.3685			72	0.9473	0.284929	1.48122	0.983956
	72.6	0.092714	0.360182	0.292351	0.164103			72.6	1.57729	0.059333	0.7135	1.34			72.6	0.91956	1.66542	0.285107			72.6	2.0304	0.226143	0.593778	0.9468
	73.2	0.143071	0.268409	0.257158	0.190765			73.2	4.37491	0.096167	0.647192	-0.16486			73.2	0.961319	1.51683	0.207393			73.2	1.8136	0.274429	1.462	0.600756
	73.8	0.173857	0.1955	0.258281	0.225144			73.8	0.714915	0.499583	0.180923	-0.15514			73.8	0.885714	1.5585	0.147607			73.8	0.6667	0.301286	1.76356	0.841356
	74.4	0.186929	0.175955	0.22986	0.252008			74.4	1.80051	0.719667	0.226154	0.054286			74.4	0.907363	1.71592	0.087036			74.4	1.5798	0.185286	1.07622	0.9642
	75	0.196786	0.144091	0.190193	0.268858			75	0.157458	0.256417	0.182962	0.006886			75	0.632967	1.82883	0.034179			75	2.1329	0.047857	0.322222	0.895933
	75.6	0.223857	0.142455	0.138018	0.270314			75.6	1.54831	0.01825	0.035923	2.54486			75.6	0.549231	1.95458	0.0355			75.6	0.0861	-0.01807	0.646	0.505444
	76.2	0.226857	0.082773	0.087509	0.266524			76.2	-0.19644	-0.00336	0.281154	2.14029			76.2	0.640769	2.03833	0.115036			76.2	-0.1112	0.026	0.636444	0.6394
	76.8	0.141714	0.105955	0.043053	0.263852			76.8	1.58424	0.225083	0.214885	0.678571			76.8	0.741099	2.151	0.211107			76.8	0.5789	0.022857	0.671333	1.11113
	77.4	0.105214	0.119318	0.00893	0.252861			77.4	1.61915	-0.1965	0.606269	2.61686			77.4	0.666044	2.19933	0.187286			77.4	0.099	0.083929	0.484	1.30064
	78	0.051786	0.110864	0.018579	0.244028			78	-0.04085	1.12358	0.997692	0.555143			78	0.694945	2.25817	0.342357			78	0.2591	0.037929	0.607778	1.22349
	78.6	0.076429	0.126591	0.017421	0.233714			78.6	1.33288	1.36042	0.981385	1.122			78.6	0.837582	2.28458	0.397			78.6	0.5892	0.091929	0.598111	1.17744
	79.2	0.057357	0.151091	0.017684	0.206361			79.2	0.89322	0.338833	0.599731	1.03143			79.2	0.852198	2.21625	0.543036			79.2	0.3993	-0.05414	-0.10033	1.5314
	79.8	0.068929	0.212636	0.024667	0.169849			79.8	1.25017	1.28392	2.245	0.226857			79.8	1.00077	2.12708	0.669286			79.8	0.5394	0.207	0.639556	1.22978
	80.4	0.145	0.263136	0.034088	0.130364			80.4	0.946102	2.02067	2.99408	2.05086			80.4	1.22	1.94583	0.740214			80.4	1.0795	0.125286	0.361333	1.22373
	81	0.113286	0.276818	0.040526	0.089172			81	0.286102	2.57417	1.90088	0.332			81	1.14813	1.75	0.785179			81	0.8796	0.300714	1.961	1.23991
	81.6	0.133571	0.246773	0.050982	0.054241			81.6	-0.17051	1.24425	1.40381	2.18457			81.6	1.19978	1.59475	0.846429			81.6	1.1097	0.326071	0.938333	1.28276
	82.2	0.114429	0.208409	0.05807	0.035684			82.2	1.65746	0.564333	1.04523	1.03714			82.2	1.16033	1.46842	0.799679			82.2	1.3098	0.5015	0.249	-0.04107
	82.8	0.143929	0.1795	0.067281	0.017001			82.8	1.73085	0.476083	0.894308	0.575429			82.8	0.945055	1.39775	0.812714			82.8	1.3199	0.391214	0.104111	0.808156
	83.4	0.123214	0.198818	0.070246	0.006023			83.4	2.32949	1.60458	0.697269	-0.05771			83.4	0.672198	1.27992	0.739714			83.4	1.54	0.459429	1.69256	0.891778
	84	0.093143	0.132591	0.067456	0.005445			84	2.08068	-0.442	2.23485	1.85171			84	0.797912	1.11542	0.629071			84	1.9201	0.892	0.881	0.379844
	84.6	0.096286	0.124773	0.064035	0.010063			84.6	1.50983	3.6225	1.42623	1.70429			84.6	0.911429	0.940583	0.564321			84.6	1.8301	0.946	1.10278	-0.11209
	85.2	0.037786	0.112136	0.062947	0.038657			85.2	0.6	3.36	0.879192	0.299714			85.2	0.886044	0.881	0.494143			85.2	2.5102	0.592786	0.026667	0.242622
	85.8	0.012786	0.126	0.058281	0.061468			85.8	1.74119	4.5475	0.755192	1.66657			85.8	0.684396	0.83275	0.472786			85.8	2.2103	0.696786	0.489778	0.219578
	86.4	-0.0205	0.059955	0.052316	0.084592			86.4	0.848305	2.75167	0.350462	0.376286			86.4	0.76967	0.910167	0.61825			86.4	1.6904	0.650786	0.519556	-0.10569
	87	0.028071	0.035545	0.036	0.105533			87	1.02322	2.4975	0.345692	2.02886			87	0.756154	1.02475	0.556643			87	2.7305	0.826214	1.18267	0.049044
	87.6	0.053857	0.042773	0.029754	0.114768			87.6	1.33373	0.885	0.4025	3.11			87.6	0.629231	1.11483	0.712286			87.6	1.8006	0.537286	1.16811	-0.00296
	88.2	0.161786	0.049	0.030825	0.124241			88.2	2.11898	0.564167	0.374692	1.21971			88.2	0.610879	1.28583	0.843536			88.2	2.8007	0.577	0.431222	0.531622
	88.8	0.220143	0.036591	0.02186	0.109247			88.8	2.14136	1.92667	0.243	1.52914			88.8	0.498132	1.49958	0.961143			88.8	2.3608	0.202429	1.21656	1.21956
	89.4	0.267214	0.088955	0.016175	0.106524			89.4	0.926441	-0.32208	0.084423	1.15314			89.4	0.454725	1.72042	1.08789			89.4	1.9109	0.242071	1.95756	1.24527
	90	0.295714	0.079364	0.015333	0.11069			90	0.508136	1.28683	-0.02804	1.77714			90	0.660549	1.94042	1.14611			90	2.411	1.02464	1.74289	0.662067
	90.6	0.298714	0.180591	0.022947	0.129134			90.6	0.038983	2.72908	0.227269	-0.06			90.6	0.605824	2.1415	1.13182			90.6	2.2211	0.750071	1.19489	0.61
	91.2	0.370214	0.187318	0.03907	0.142045			91.2	0.97678	2.04633	0.171538	1.31143			91.2	0.578462	2.33758	1.07596			91.2	2.5412	1.74693	1.20244	1.38682
	91.8	0.376	0.204545	0.053228	0.156161			91.8	1.43983	1.39692	0.792731	2.28286			91.8	0.640989	2.43317	0.965214			91.8	3.0113	2.09371	1.42122	0.536956
	92.4	0.334143	0.188682	0.067544	0.169661			92.4	0.784237	2.4725	0.398538	1.48314			92.4	0.725495	2.47983	0.818857			92.4	1.9814	1.84057	-0.00477	0.184889
	93	0.363214	0.175909	0.078228	0.183752			93	-0.61712	2.41475	0.715885	3.08314			93	0.901868	2.40475	0.684571			93	1.8815	2.02314	0.272889	-0.02436
	93.6	0.309	0.185364	0.085158	0.213689			93.6	1.21898	1.01533	0.644769	1.68343			93.6	0.871209	2.33025	0.585286			93.6	2.0916	3.31993	0.772889	1.30709
	94.2	0.264	0.096409	0.082982	0.236449			94.2	2.02102	0.957583	0.531346	0.512			94.2	0.994505	2.26092	0.472			94.2	1.4017	2.98107	0.528333	2.403
	94.8	0.2505	0.096682	0.082193	0.255169			94.8	2.14508	0.4165	0.506385	1.65514			94.8	1.30582	2.16583	0.346429			94.8	0.3818	3.7065	1.06156	2.27444
	95.4	0.248929	0.062182	0.071684	0.25867			95.4	0.099661	-0.15692	0.192962	-0.08771			95.4	1.31407	2.07992	0.209179			95.4	-0.0281	3.85329	0.061444	2.13478
	96	0.242286	0.046273	0.060158	0.245546			96	0.766271	1.11308	0.218	1.96971			96	1.12528	1.99592	0.220429			96	-0.0309	4.42157	0.128	2.17289
	96.6	0.245	0.114455	0.046351	0.233049			96.6	1.19542	0.291417	0.512269	0.055429			96.6	0.933736	1.88625	0.212607			96.6	0.4354	3.98271	0.661333	2.44213
	97.2	0.222571	0.120045	0.029035	0.195596			97.2	1.43814	1.22817	0.252692	2.25571			97.2	0.761758	1.75058	0.171964			97.2	0.0716	4.24386	0.205667	2.15358
	97.8	0.2415	0.121455	0.018105	0.18793			97.8	1.6639	1.2565	0.723885	2.54143			97.8	0.688571	1.66	0.17875			97.8	0.1379	4.46207	0.772222	2.08947
	98.4	0.212714	0.133545	0.014088	0.176625			98.4	0.686271	1.55983	0.318154	1.99857			98.4	0.571758	1.50642	0.15875			98.4	0.2042	4.40179	-0.01678	2.74091
	99	0.223286	0.116591	0.016649	0.169812			99	1.67491	0.0465	1.00473	1.17029			99	0.310769	1.33317	0.1495			99	0.1805	4.71293	0.705333	2.43682
	99.6	0.304571	0.0835	0.020263	0.144454			99.6	0.680339	1.28317	3.749	1.11314			99.6	0.207363	1.24292	0.123821			99.6	0.3668	4.14543	0.160889	2.7416
	100.2	0.297929	0.055591	0.029316	0.116801			100.2	2.77051	-0.163	2.98942	2.88486			100.2	0.08	1.17733	0.100857			100.2	0.7131	4.34229	0.438556	2.71082
	100.8	0.294571	0.039182	0.034456	0.099084			100.8	0.979322	0.8815	1.75292	2.79914			100.8	0.002418	1.1155	0.124179			100.8	1.4093	3.87486	0.438444	2.53116
	101.4	0.294857	0.070045	0.038404	0.096562			101.4	0.459492	0.676083	1.43954	0.370857			101.4	0.121758	1.05142	0.02525			101.4	1.9156	3.04314	0.593889	2.70262
	102	0.254429	0.0505	0.034263	0.111029			102	1.48186	1.07058	1.07996	1.48514			102	0.389231	0.980667	0.0485			102	1.1019	2.77564	0.216111	2.47407
	102.6	0.269786	0.079773	0.030456	0.12079			102.6	-0.02119	1.39008	0.720385	1.45686			102.6	0.725495	0.933417	0.088857			102.6	1.0382	2.83679	0.204889	2.96107
	103.2	0.315143	0.136591	0.032912	0.130226			103.2	0.52661	2.15967	0.410808	1.94257			103.2	0.927802	0.883833	0.190821			103.2	0.8545	3.14079	0.293667	2.63918
	103.8	0.365071	0.198091	0.023544	0.139046			103.8	0.176271	1.57083	1.89739	-0.11429			103.8	0.969011	0.868083	0.300464			103.8	1.4408	2.59471	0.026222	2.32176
	104.4	0.364071	0.228727	0.013544	0.156512			104.4	3.02915	1.39033	1.32627	3			104.4	1.03418	0.871833	0.351929			104.4	2.097	3.42014	0.264556	2.17098
	105	0.329143	0.268591	0.00693	0.182108			105	1.91593	1.48483	1.29361	1.48571			105	0.981209	0.828417	0.418536			105	0.9933	3.10271	0.591778	1.26464
	105.6	0.349357	0.252	0.001593	0.212346			105.6	0.378983	1.37108	0.668654	-0.59971			105.6	1.01912	0.795833	0.503607			105.6	1.1596	3.01379	0.719	2.47831
	106.2	0.310286	0.249364	-0.00017	0.24862			106.2	0.31661	2.51558	0.370615	0.800286			106.2	0.898022	0.78075	0.59175			106.2	0.3059	3.01064	1.16844	1.72533
	106.8	0.267429	0.211227	0.005947	0.276161			106.8	1.76288	1.36008	0.630269	1.60057			106.8	0.852088	0.761333	0.6255			106.8	0.4222	3.79321	0.951111	1.65678
	107.4	0.211857	0.271591	0.007509	0.300251			107.4	0.141186	0.34625	0.501462	-0.14229			107.4	0.719341	0.759583	0.688357			107.4	1.6385	3.44007	1.045	2.30378
	108	0.179714	0.197818	0.011737	0.312434			108	1.09576	0.074167	0.5265	1.34371			108	0.525495	0.842583	0.670179			108	1.2147	3.27971	1.57222	2.61744
	108.6	0.076643	0.169591	0.021491	0.32463			108.6	1.81305	1.14217	0.486154	1.17229			108.6	0.425055	0.9285	0.617679			108.6	1.441	2.56943	1.58833	1.50891
	109.2	0.097286	0.201955	0.028421	0.339021			109.2	-0.72373	1.53658	0.291962	0.572571			109.2	0.519011	0.987083	0.546464			109.2	0.8873	3.05914	1.60444	2.22036
	109.8	0.072214	0.169682	0.03286	0.346023			109.8	0.874915	1.37267	0.228538	-0.0274			109.8	0.661429	1.06242	0.414607			109.8	1.5836	2.20593	1.89833	1.94736
	110.4	0.116857	0.205545	0.031702	0.347817			110.4	0.219322	1.91708	-0.03873	0.087143			110.4	0.775385	1.07925	0.336964			110.4	1.5699	2.03136	1.79211	1.43213
	111	0.202214	0.192636	0.034649	0.330113			111	0.462034	1.90308	0.102	0.601429			111	0.701319	1.14317	0.256857			111	2.2262	1.94964	2.27489	0.241378
	111.6	0.221357	0.219773	0.033456	0.308532			111.6	-0.21051	1.4475	0.431654	-0.05571			111.6	0.507363	1.16975	0.207107			111.6	1.7524	2.18221	1.85767	0.148378
	112.2	0.288429	0.253091	0.031035	0.274316			112.2	1.4561	1.00858	0.445885	1.96543			112.2	0.541319	1.24592	0.164964			112.2	2.0287	3.28614	1.72933	-0.04869
	112.8	0.346429	0.326136	0.031649	0.23266			112.8	2.81746	1.38633	1.11781	1.87571			112.8	0.378022	1.279	0.103179			112.8	2.105	2.51871	1.11211	0.382044
	113.4	0.355929	0.357773	0.03507	0.182133			113.4	2.5517	2.27242	0.762846	0.872			113.4	0.180659	1.32417	0.13925			113.4	2.2013	1.46557	1.40589	0.863911
	114	0.390214	0.419636	0.036351	0.135257			114	0.201186	1.2835	0.657846	0.839429			114	0.179451	1.36492	0.149179			114	2.3976	1.96236	1.49978	1.00356
	114.6	0.291786	0.623273	0.04093	0.084253			114.6	2.00339	1.35283	0.422077	-0.45029			114.6	0.021978	1.36608	0.188607			114.6	2.5939	1.90921	1.40478	1.36764
	115.2	0.338429	0.816182	0.045895	0.049159			115.2	-1.02508	1.98058	0.636308	-1.45429			115.2	0.039121	1.32542	0.227107			115.2	1.9801	1.57036	1.532	0.487289
	115.8	0.376857	1.04882	0.049368	0.023513			115.8	-0.01966	0.825	0.989038	0.656286			115.8	-0.00471	1.23333	0.297893			115.8	0.3164	1.12429	1.04811	-0.02467
	116.4	0.371357	1.25759	0.057684	0.012058			116.4	0.155254	0.85275	0.7225	0.138			116.4	0.012198	1.06133	0.296607			116.4	-0.235	1.34971	0.741889	0.157556
	117	0.423214	1.25255	0.062368	0.004642			117	-0.00873	0.772167	0.771346	0.848286			117	0.192527	0.865083	0.333964			117	0.482	0.782286	0.958	0.335333
	117.6	0.478071	1.21046	0.063263	0.005194			117.6	0.318814	1.64158	0.689462	-0.15571			117.6	0.353956	0.638667	0.303893			117.6	0.429	0.800571	0.785222	0.530889
	118.2	0.489857	0.992636	0.058579	0.010251			118.2	0.239492	-0.17242	1.96523	1.612			118.2	0.444286	0.4535	0.271536			118.2	-0.2839	0.383071	0.668	0.817578
	118.8	0.489643	0.750864	0.05507	0.015809			118.8	0.804237	1.15233	1.30254	-0.27771			118.8	0.527582	0.23825	0.186179			118.8	-0.2069	0.522786	0.306333	0.762022
	119.4	0.454071	0.4545	0.047193	0.018469			119.4	-0.02085	0.779	1.15911	0.518286			119.4	0.464725	0.056583	0.102643			119.4	0.3701	0.483929	-0.01094	0.695556
	120	0.484286	0.237409	0.038719	0.020715			120	1.89475	1.37233	1.25796	0.885714			120	0.432198	-0.04525	0.116786			120	1.3171	0.245	0.186889	0.817578
	120.6	0.546571	0.169727	0.034632	0.016261			120.6	2.70847	1.49067	0.976038	-1.118			120.6	0.459451	-0.00599	0.097893			120.6	0.4541	-0.051	0.473111	0.864267
	121.2	0.591429	0.137045	0.026877	0.013538			121.2	1.35271	1.859	0.721038	0.078			121.2	0.306593	0.083417	0.113607			121.2	0.3011	0.173643	0.581556	1.24649
	121.8	0.541571	0.236182	0.021281	0.01261			121.8	0.420678	0.594	0.369923	0.959714			121.8	0.172418	0.300667	0.125821			121.8	0.2681	0.376714	1.24556	1.33538
	122.4	0.480714	0.249636	0.016158	0.011807			122.4	1.35305	1.91233	0.557231	2.01286			122.4	0.164176	0.549833	0.175893			122.4	-0.4249	0.586929	1.03178	1.31982
	123	0.430929	0.168227	0.022509	0.008432			123	0.844746	1.40567	1.39069	1.66629			123	0.131868	0.811	0.250714			123	-0.0879	0.254214	0.851444	0.839844
	123.6	0.515214	0.0575	0.029298	0.012346			123.6	-0.35847	1.499	0.985731	1.06229			123.6	0.087363	1.05925	0.310429			123.6	0.6791	0.635857	0.604333	1.26429
	124.2	0.523071	-0.02291	0.036737	0.016349			124.2	0.353559	-0.19933	1.08458	0.344			124.2	0.109341	1.28708	0.345821			124.2	-0.3739	0.910286	0.812778	0.597622
	124.8	0.513143	0.160864	0.040088	0.023036			124.8	1.20119	1.64392	1.01419	1.54			124.8	0.258462	1.38833	0.315286			124.8	-0.1069	0.991929	1.14344	0.337622
	125.4	0.465429	0.381136	0.041614	0.023438			125.4	1.94712	1.13725	0.505385	0.850571			125.4	0.410879	1.4145	0.3325			125.4	0.2101	1.18064	0.963	0.784289
	126	0.379857	0.590182	0.045842	0.026612			126	0.574407	1.10558	0.508077	1.90371			126	0.330989	1.37942	0.251143			126	1.7071	0.969429	1.11589	0.608756
	126.6	0.265857	0.903091	0.045737	0.028607			126.6	1.37119	2.05725	0.526154	-1.15743			126.6	0.40978	1.38425	0.201			126.6	1.6542	0.893929	1.77989	0.004311
	127.2	0.203643	1.3495	0.047544	0.029021			127.2	2.06627	1.70892	0.321154	1.58143			127.2	0.33967	1.2715	0.152821			127.2	1.6012	1.83264	0.866222	0.569156
	127.8	0.2025	1.8545	0.044263	0.031744			127.8	1.74441	0.80225	0.381577	1.86343			127.8	0.28	1.11683	0.029607			127.8	0.2782	1.7	0.974667	0.485133
	128.4	0.159143	2.34327	0.042561	0.031568			128.4	-0.49271	-0.32942	0.199654	1.65943			128.4	0.263077	0.97875	0.038107			128.4	0.4552	1.803	0.827556	0.8278
	129	0.109714	2.65568	0.039404	0.029109			129	0.914407	1.23058	0.594654	0.541143			129	0.193846	0.822333	0.060321			129	1.6322	1.16321	1.04711	1.09044
	129.6	0.087429	3.05164	0.034035	0.032008			129.6	0.287458	1.94058	0.501231	1.02286			129.6	0.158571	0.599	0.034071			129.6	2.5092	0.559071	0.222222	1.99089
	130.2	0.097214	3.34554	0.034614	0.030828			130.2	1.57576	1.11717	0.511615	1.41914			130.2	0.007099	0.449083	0.024286			130.2	1.8162	1.01929	0.975111	2.52687
	130.8	0.040714	3.55855	0.03114	0.029536			130.8	2.42339	1.41883	0.637385	0.158			130.8	0.023187	0.360667	0.082214			130.8	1.7332	0.572357	0.628	2.59396
	131.4	0.117143	3.63945	0.037281	0.026098			131.4	0.847288	0.837167	0.436231	-0.04543			131.4	0.093516	0.263417	0.062036			131.4	-0.0598	0.518214	1.26989	1.76329
	132	0.173429	3.64286	0.033684	0.02261			132	0.677966	2.07217	0.423577	1.21143			132	0.282418	0.183333	0.132393			132	-0.1128	1.01414	0.956111	1.59704
	132.6	0.217786	3.60946	0.032754	0.019611			132.6	0.322203	2.20717	0.257038	2.12543			132.6	0.535604	0.157417	0.202107			132.6	0.3942	1.88143	1.109	1.03527
	133.2	0.263143	3.48336	0.028211	0.015985			133.2	-0.11831	1.6255	0.121269	1.83914			133.2	0.957253	0.096417	0.167357			133.2	0.5912	1.94164	0.439667	0.955689
	133.8	0.266857	3.17295	0.024474	0.012974			133.8	1.30559	2.10217	0.289385	1.43886			133.8	1.12549	0.052167	0.194571			133.8	0.0982	1.68036	1.21478	1.47833
	134.4	0.276643	2.94055	0.024579	0.00803			134.4	2.71254	0.7455	0.145923	2.46714			134.4	1.21	0.112833	0.140857			134.4	1.1853	1.21914	0.078778	0.925444
	135	0.222357	2.71709	0.024386	0.009134			135	2.9161	0.9555	0.364	2.838			135	1.54472	0.167833	0.211			135	0.9723	1.12936	0.831667	0.548089
	135.6	0.267857	2.73005	0.034667	0.015069			135.6	2.01797	-0.38458	0.039808	1.63771			135.6	1.95967	0.171583	0.220321			135.6	0.8693	2.22521	0.673556	0.072978
	136.2	0.259714	2.74023	0.038193	0.018494			136.2	-0.18525	1.90875	0.050192	1.72314			136.2	2.38297	0.23675	0.242357			136.2	0.2663	2.39257	0.359778	-0.02011
	136.8	0.221429	2.90427	0.048	0.024504			136.8	1.37525	0.977083	0.391346	-0.106			136.8	2.63923	0.278833	0.343464			136.8	1.1933	2.72414	0.579333	0.425622
	137.4	0.2285	3.3055	0.060211	0.031857			137.4	1.20034	1.72042	0.220962	-0.16343			137.4	2.59352	0.24875	0.313821			137.4	0.9003	1.61293	-0.01167	0.760222
	138	0.2505	3.78809	0.067561	0.040113			138	1.51712	1.17208	0.089077	0.093429			138	2.51297	0.19725	0.224214			138	0.9873	1.06593	0.731333	0.274844
	138.6	0.271929	4.209	0.072737	0.04458			138.6	-0.01363	1.49875	0.053308	-0.99286			138.6	2.44396	0.215667	0.235929			138.6	0.5843	0.490429	1.60767	0.9828
	139.2	0.236071	4.46532	0.069825	0.048783			139.2	0.048814	0.475417	1.80123	1.29257			139.2	2.51813	0.1345	0.234071			139.2	0.2713	0.300643	1.19522	1.03964
	139.8	0.268571	4.58904	0.069	0.046939			139.8	0.874068	0.335417	2.49896	-0.25057			139.8	2.45714	0.011417	0.229214			139.8	0.4683	0.760786	1.33822	0.829822
	140.4	0.255	4.70891	0.059702	0.044479			140.4	0.54661	0.612083	1.59281	1.32029			140.4	2.45648	-0.02467	0.239893			140.4	0.3753	0.249571	1.68122	1.24
	141	0.210143	4.68468	0.055053	0.041217			141	1.23627	1.73033	1.26358	-0.08			141	2.48319	-0.04075	0.196929			141	0.8423	-0.05457	1.05767	1.69016
	141.6	0.214786	4.61241	0.053754	0.036524			141.6	1.16305	-0.03467	1.12281	1.034			141.6	2.35571	-0.09167	0.147179			141.6	0.9093	0.716357	0.889556	1.86922
	142.2	0.190071	4.60673	0.052175	0.034003			142.2	0.88661	0.581	0.847423	-0.30943			142.2	2.1355	-0.10967	0.0835			142.2	1.8263	0.289286	1.24367	1.00829
	142.8	0.167143	4.60795	0.055825	0.022974			142.8	0.610169	0.3535	0.656654	0.347429			142.8	2.03703	0.06825	0.003532			142.8	0.6534	-0.08771	1.67567	1.34513
	143.4	0.156143	4.63177	0.062298	0.022058			143.4	1.21491	1.99267	0.627423	0.347143			143.4	1.95747	0.1185	0.079536			143.4	0.1904	0.320929	0.963111	1.14642
	144	0.090929	4.58818	0.072035	0.019749			144	0.853729	2.28183	2.47131	-0.05343			144	1.96549	0.125417	0.108214			144	-0.3926	0.3725	0.917222	1.40547
	144.6	0.123143	4.54027	0.072386	0.016713			144.6	0.000902	2.08767	1.92669	-1.22514			144.6	1.8367	0.191	0.177714			144.6	-0.0393	0.409786	0.915889	1.38009
	145.2	0.133786	4.52491	0.072614	0.016474			145.2	1.01254	2.11017	1.20515	0.403143			145.2	1.53341	0.165667	0.18975			145.2	0.8263	0.825571	1.14778	1.47027
	145.8	0.137	4.4555	0.068368	0.018118			145.8	0.549492	2.17433	0.995154	2.31686			145.8	1.05462	0.16925	0.1835			145.8	0.8318	0.291429	1.31311	1.44044
	146.4	0.120643	4.40186	0.057474	0.020025			146.4	1.08661	1.3135	0.885154	1.288			146.4	0.812637	0.2	0.220357			146.4	-0.5726	0.192929	1.12278	2.07062
	147	0.164	4.48532	0.041474	0.019184			147	1.25085	2.42767	1.129	-0.48371			147	0.775385	0.259417	0.350857			147	0.2629	0.658786	1.39911	1.31191
	147.6	0.172071	4.31705	0.029474	0.022698			147.6	1.46576	2.7835	0.749769	0.23			147.6	0.702198	0.199667	0.376429			147.6	0.6184	0.024643	1.43111	0.813178
	148.2	0.1845	4.29009	0.017719	0.025496			148.2	-0.81068	2.43933	0.5475	2.344			148.2	0.448791	0.147333	0.390143			148.2	0.514	0.540429	1.38522	0.761133
	148.8	0.214643	4.18182	0.016474	0.027729			148.8	0.794068	1.91183	0.552885	0.829429			148.8	0.31011	0.078833	0.382929			148.8	0.2795	0.577714	1.03933	0.653533
	149.4	0.234786	3.99414	0.021912	0.029335			149.4	1.80576	1.726	0.442885	-0.39971			149.4	0.278242	-0.01833	0.388			149.4	1.155	1.07921	0.571333	0.203711
	150	0.217929	3.6005	0.034158	0.03202			150	-0.3861	3.03175	0.140577	1.62857			150	0.100879	-0.15817	0.364143			150	1.2906	0.259357	0.869889	0.073889
	150.6	0.243857	3.35909	0.041912	0.033212			150.6	1.60864	3.04592	0.184423	0.485429			150.6	-0.00852	-0.1885	0.331357			150.6	1.1661	0.410857	0.946222	-0.01891
	151.2	0.286	3.232	0.050526	0.02936			151.2	-0.82034	0.935083	-0.14096	1.942			151.2	0.026703	-0.15875	0.349679			151.2	1.4917	0.291	1.13378	0.315178
	151.8	0.219214	3.12036	0.066509	0.027528			151.8	-0.13085	-0.14242	2.59904	0.684571			151.8	0.010132	-0.29575	0.431321			151.8	0.6572	-0.01457	0.432333	0.364822
	152.4	0.1055	3.21059	0.074754	0.023902			152.4	0.372373	0.76275	1.53908	0.398571			152.4	0.118681	-0.32808	0.452607			152.4	-0.7673	0.172643	0.775444	0.310044
	153	0.115786	3.44705	0.075737	0.022233			153	1.36695	-0.18225	1.35215	0.026714			153	0.187143	-0.29358	0.4795			153	0.3183	0.124214	0.229556	0.657467
	153.6	0.007214	3.54459	0.072649	0.016625			153.6	1.95491	0.97275	0.903692	1.312			153.6	0.348791	-0.18675	0.517143			153.6	0.7238	0.39	0.394778	0.416
	154.2	-0.09343	3.75418	0.074053	0.012033			154.2	2.2039	1.84442	0.778308	-0.00261			154.2	0.410659	-0.03542	0.556036			154.2	0.3894	0.163	0.282333	0.259
	154.8	-0.20693	3.86173	0.066105	0.006136			154.8	0.384915	1.44942	0.264462	1.41029			154.8	0.473736	0.109583	0.551071			154.8	0.3249	0.221643	0.714222	0.190867
	155.4	-0.20743	3.67832	0.05	0.000881			155.4	1.05763	-0.87058	0.466	0.347143			155.4	0.635824	0.279583	0.530607			155.4	0.8604	0.266071	-0.03167	0.616067
	156	-0.25079	3.45782	0.043175	-0.00029			156	1.57763	0.009417	0.456	0.398			156	0.527582	0.263	0.443321			156	1.856	0.8105	0.358556	0.341267
	156.6	-0.23057	3.45336	0.049035	-0.00232			156.6	-0.15644	0.381083	0.269077	1.82057			156.6	0.424505	0.244833	0.350321			156.6	1.4515	0.326286	0.271111	0.290933
	157.2	-0.18336	3.17627	0.058053	-0.00526			157.2	0.244915	-1.39725	0.220654	-1.3			157.2	0.384835	0.2495	0.275643			157.2	1.4871	0.042143	0.328111	0.951689
	157.8	-0.15343	2.98873	0.067596	-0.00286			157.8	0.443051	0.816167	0.360654	0.665429			157.8	0.341648	0.241667	0.2015			157.8	0.7226	0.022214	1.09622	1.05467
	158.4	-0.11529	2.83186	0.072351	-0.00078			158.4	0.725932	-0.20383	0.585269	0.059143			158.4	0.308571	0.165917	0.129893			158.4	1.9781	0.073786	0.553111	0.562111
	159	0.004636	2.694	0.067175	0.000326			159	0.195085	1.57617	0.382962	-0.43257			159	0.23044	0.0565	0.095179			159	1.1637	0.482429	0.310111	0.447311
	159.6	0.096	2.57741	0.063123	0			159.6	0.647458	2.87283	0.4845	0.075429			159.6	0.324176	-0.05367	0.085357			159.6	0.9792	0.355429	-0.03289	0.183622
	160.2	0.112143	2.33914	0.057702	-0.00493			160.2	0.930169	2.41117	0.3245	-1.55914			160.2	0.258571	-0.14375	0.116536			160.2	1.0648	0.721286	0.057444	-0.00893
	160.8	0.178143	2.13223	0.046018	-0.0059			160.8	0.721525	1.3995	0.252962	0.377429			160.8	0.192198	-0.112	0.16125			160.8	0.8203	1.17993	-0.10778	0.201178
	161.4	0.217357	1.76773	0.037456	-0.00783			161.4	0.122881	1.58783	0.219923	3.54e-06			161.4	0.032527	-0.18042	0.2155			161.4	0.4458	0.974357	-0.15089	-0.01107
	162	0.178857	1.61123	0.030789	-0.00693			162	0.337966	2.2095	0.025308	1.594			162	0.233626	-0.1425	0.297143			162	1.0814	0.775857	0.361667	-0.00108
	162.6	0.090786	1.39218	0.022193	-0.00302			162.6	1.21407	1.63117	0.015308	0.016314			162.6	0.144725	-0.07408	0.341786			162.6	0.7769	1.04171	-0.02578	-0.04222
	163.2	-0.02464	0.95	0.010298	0.000956			163.2	0.428983	1.85283	0.178385	-0.504			163.2	0.089341	-0.00795	0.379643			163.2	0.9425	0.457571	0.197889	-0.12113
	163.8	0.108643	0.7475	-0.00305	0.004467			163.8	1.62712	0.757833	0.079923	0.746857			163.8	0.104396	0.02825	0.40075			163.8	0.548	0.823357	0.166	-0.01782
	164.4	0.418429	0.552727	0.000114	0.008444			164.4	1.63864	-0.22883	-0.08392	-0.11629			164.4	-0.00596	0.033583	0.384214			164.4	0.4735	0.746357	-0.13256	-0.06116
	165	0.834143	0.426773	0.010789	0.009046			165	-0.48525	1.81408	0.083	2.22029			165	0.131648	0.142583	0.329929			165	0.8691	0.376429	0.602111	0.084378
	165.6	1.3855	0.330364	0.017281	0.010414			165.6	1.74661	2.321	0.257654	1.64286			165.6	0.254835	0.231083	0.306			165.6	0.0646	0.535143	0.214667	0.652133
	166.2	1.91029	0.307682	0.027544	0.014454			166.2	0.876949	1.91125	0.082269	1.43657			166.2	0.278022	0.30275	0.267857			166.2	-0.0699	0.408071	0.560556	0.831
	166.8	2.40371	0.385318	0.032246	0.014705			166.8	-0.31475	1.57642	0.160731	0.402			166.8	0.395385	0.29	0.217429			166.8	1.1757	0.423929	0.506444	0.820978
	167.4	2.78721	0.397318	0.031193	0.012196			167.4	1.10356	1.01667	0.154577	0.767143			167.4	0.263736	0.344833	0.138714			167.4	0.7212	0.296929	0.385667	1.3954
	168	3.06893	0.3615	0.028754	0.009824			168	-0.13898	2.24858	-0.04388	-0.52457			168	0.271648	0.455667	0.105536			168	0.8868	-0.023	1.10933	1.52538
	168.6	3.14593	0.347318	0.024193	0.004881			168.6	1.29627	0.288833	0.057654	1.04057			168.6	0.197033	0.492667	0.04775			168.6	0.6523	0.164286	0.510667	1.92424
	169.2	3.27857	0.228455	0.025509	0.004003			169.2	0.206271	-0.22092	0.047654	2.74886			169.2	0.021429	0.4585	0.000614			169.2	0.3678	0.244357	-0.099	1.30756
	169.8	3.30343	0.098682	0.023982	0.003626			169.8	0.166949	1.82967	0.149231	0.4			169.8	-0.01066	0.437583	-0.02321			169.8	0.1334	0.188786	0.580222	1.33976
	170.4	3.23293	0.019773	0.021754	0.004115			170.4	1.53458	1.6545	0.043077	1.27943			170.4	-0.02879	0.396833	-0.04068			170.4	0.2989	0.147429	0.426111	1.46529
	171	3.06693	0.006864	0.018825	0.005458			171	0.088644	4.88767	0.133077	1.93057			171	-0.03308	0.33625	-0.05175			171	-0.0855	0.106143	0.583111	0.379711
	171.6	2.80557	0.028864	0.015175	0.007679			171.6	0.422203	3.70408	0.076923	-0.19			171.6	-0.0233	0.255667	-0.0565			171.6	0	0.329143	0.928889	-0.01918
	172.2	2.44886	0.085864	0.010825	0.010753			172.2	-0.65085	3.97058	2.54	2.66114			172.2	0.000347	0.155333	-0.05489			172.2	-1.4445	0.366357	0.352556	0.417467
	172.8	1.99664	0.177773	0.005772	0.014705			172.8	-0.16475	-0.07958	2.11462	-0.71657			172.8	0.038022	0.035	-0.04693			172.8	-0.5789	0.425071	0.776222	0.780778
	173.4	1.44907	0.304636	0	0.019523			173.4	0.406271	1.96808	1.41231	2.44886			173.4	0.08956	-0.10508	-0.03257			173.4	-0.7534	0.440857	-0.06678	0.890756

## Sheet: Figure 4f
Figure 4e
3D		Peak frequency						Peak amplitude
		Basal	Basal Apomorphine	Evoked	Evoked Apomorphine			Basal	Basal Apomorphine	Evoked	Evoked Apomorphine
		0.02	0.01111	0.03889	0.02222			3.22105	2.53875	7.33987	3.96995
		0.066	0.01111	0.03333	0.04444			2.43693	1.65599	4.97496	2.08171
		0.028	0.01667	0.03333	0.03333			3.59364	0.358252	3.5428	1.30905
		0.04	0.02778	0.07778	0.02222			2.85365	1.90942	3.27249	4.01309
		0.03	0.01667	0.02222	0.03333			3.78376	0.6402	1.58122	6.40956
		0.04	0.01111	0.07778	0.05556			0.628494	0.140954	3.8652	2.63014
		0.0052	0.01667	0.03222	0.00556			1.48573	0.242848	2.37235	1.98418
		0.01667	0.01111	0.03333	0.04444			2.74277	0.1194	3.19755	2.05234
		0.02222	0.02222	0.04444	0.03889			1.23986	1.9842	1.50926	3.04788
		0.01667	0.00333	0.07222	0.02778			2.772	0.187643	2.04499	1.42915
		0.02778	0.01111	0.05556	0.03333			1.61133	0.8523	2.22377	1.4431
		0.02222	0.00778	0.06111	0.03333			1.49914	1.19395	5.24539	4.6563
		0.03889	0.01667	0.03333	0.04444			3.07549	1.65599	1.78412	3.71179
		0.01667	0.01222	0.03889	0.00556			2.5676	0.839242	2.4629	2.08418
		0.01667	0.01111	0.04444	0.03333			2.02508	0.791198	2.15863	4.62669
		0.01111	0.00333	0.08333	0.00556			1.67249	1.44432	6.30992	2.5124
		0.02222	0.01778	0.06111	0.03333			0.547892	1.12317	7.27272	4.77074
		0.02	0.00111	0.04444	0.04444			2.882	2.52971	3.04575	5.49358
		0.02222	0.023578	0.06444	0.02444			0.7213	2.4791	5.27506	1.42062
		0.03889	0.02778	0.06111	0.04333			1.85293	1.42799	3.07206	3.86963
		0.02	0.00333	0.04444	0.03333			0.46234	1.98716	1.47033	4.05971
		0.02	0.01111	0.05444	0.04444			2.96644	1.17579	1.80539	0.723439
		0.03889	0.00778	0.04444	0.03333			0.96422	0.617237	4.10738	1.64816
		0.02	0.03111	0.06111	0.00556			1.69673	0.127567	1.02682	2.27879
		0.02222	0.00133	0.04444	0.00656			3.86654	0.140954	2.38529	0.5716
		0.02222	0.02778	0.07222	0.00556			2.58524	0.255012	2.31598	2.12883
		0.01667	0.00778	0.06244	0.03333			1.53125	0.127017	4.8183	1.22207
		0.02222	0.02778	0.04444	0.03333			4.2743	0.346516	3.58315	1.05894
		0.01667	0.01778	0.04444	0.03333			1.2452	0.081968	2.94727	0.93781
		0.02	0.008778	0.07222	0.03333				0.119438		1.19761

## Sheet: Figure 4h
Figure 4h
2D iGlutas/iAstros		2D Basal No D-Serine						2D Evoked No D-Serine							2D Basal D-Serine							2D Evoked D-Serine
		Time(sec)	ROI 1	ROI 2	ROI 3			Time(sec)	ROI 1	ROI 2	ROI 3	ROI 4			Time(sec)	ROI 1	ROI 2	ROI 3	ROI 4			Time(sec)	ROI 1	ROI 2	ROI 3
		0	0.33617	-0.17388	-0.34623			0	-0.28413	0.07585	0.040485	0.216542			0	-0.23821	0.071954	0.25781	0.55347			0	0.352979	0.076184	0.010097
		0.6	-0.03569	0.058842	-0.20796			0.6	-0.22948	0.07383	0.022643	0.313323			0.6	0.27088	0.302965	0.271302	-0.08986			0.6	0.347804	0.104781	0.024332
		1.2	0.378597	0.061953	-0.22294			1.2	0.405426	0.031863	0.106469	0.569311			1.2	0.368976	0.288764	0.229245	0.831406			1.2	0.319566	0.108623	0.009518
		1.8	0.859985	0.112083	-0.2257			1.8	0.448897	0.014685	0.098423	0.412725			1.8	0.211713	0.129965	0.219886	1.26076			1.8	0.246159	0.06547	-0.02632
		2.4	0.739684	0.094699	-0.21923			2.4	0.04992	0.013607	0.062739	0.439222			2.4	0.599125	0.310152	0.250152	0.814858			2.4	0.22728	0.062662	-0.01862
		3	0.40382	0.054292	-0.21886			3	0.121082	-0.00451	0.073412	0.521033			3	0.579918	0.278478	0.213687	0.617082			3	0.207667	0.092293	-0.01101
		3.6	0.244215	0.128806	-0.22417			3.6	-0.05779	-0.01448	0.031954	0.264371			3.6	0.361773	0.242845	0.225477	0.485765			3.6	0.164127	0.086529	-0.01407
		4.2	0.12826	0.103877	-0.23353			4.2	-0.00241	-0.01731	0.006358	0.332111			4.2	0.272852	0.256746	0.201775	0.414146			4.2	0.123207	0.076849	-0.01854
		4.8	0.062263	0.083187	-0.26052			4.8	-0.12745	-0.0161	0.013755	0.392066			4.8	0.473932	0.161768	0.195697	0.353915			4.8	0.086568	0.059041	-0.00521
		5.4	0.407004	0.061992	-0.27028			5.4	-0.08006	-0.02082	0.016966	0.16497			5.4	0.41005	0.255153	0.195089	0.989591			5.4	0.053793	0.055125	-0.02607
		6	0.886433	0.056742	-0.28053			6	-0.1581	-0.03563	0.037987	0.323578			6	0.214886	0.120067	0.196183	1.21948			6	0.030315	0.046183	-0.01738
		6.6	0.684952	0.061564	-0.28035			6.6	-0.08324	-0.03159	0.071011	0.176048			6.6	0.389384	0.239188	0.209919	1.09733			6.6	-0.00026	0.035764	-0.03104
		7.2	0.359312	0.056897	-0.29424			7.2	-0.14847	-0.0386	0.097385	0.303219			7.2	0.475133	0.135172	0.273004	0.79573			7.2	-0.02389	0.045962	-0.02532
		7.8	0.201665	0.110722	-0.27424			7.8	-0.11351	-0.04008	0.154902	0.211228			7.8	0.40782	0.234368	0.534338	0.633897			7.8	-0.05216	0.039976	-0.03112
		8.4	0.096853	0.25314	-0.2788			8.4	0.127188	-0.04049	0.209726	0.260105			8.4	0.323872	0.12209	0.669624	0.501246			8.4	-0.06871	0.061258	-0.02193
		9	0.032937	0.363513	-0.27946			9	-0.06235	-0.04641	0.272919	0.216317			9	0.140799	0.213883	0.512824	0.429537			9	-0.08344	0.077662	-0.03054
		9.6	0.002816	0.360129	-0.25237			9.6	0.0307	-0.04251	0.385681	0.243713			9.6	0.341279	0.213625	0.414003	0.327224			9.6	-0.08813	0.056455	-0.0355
		10.2	-0.04481	0.278847	-0.24831			10.2	-0.10823	-0.05524	0.571758	0.256362			10.2	0.171411	0.117442	0.367449	0.259964			10.2	-0.08165	0.040568	-0.03459
		10.8	-0.05773	0.307626	-0.23644			10.8	-0.07933	-0.05126	0.496691	0.192141			10.8	0.340936	0.197229	0.303391	0.216014			10.8	-0.07376	0.001182	-0.03476
		11.4	-0.07622	0.26683	-0.20417			11.4	-0.15002	-0.04796	0.44177	0.195958			11.4	0.32876	0.181908	0.304242	0.179093			11.4	-0.04597	-0.00296	-0.03948
		12	-0.08173	0.221483	-0.19039			12	-0.09477	-0.05463	0.356355	0.176272			12	0.172783	0.155011	0.28686	0.154181			12	-0.03447	-0.01995	-0.02135
		12.6	0.27507	0.222572	-0.16968			12.6	-0.16077	-0.06952	0.314929	0.163323			12.6	0.04639	0.054912	0.271059	0.130872			12.6	-0.03054	-0.02224	0.032194
		13.2	0.762214	0.188737	-0.15543			13.2	-0.10767	-0.06285	0.273535	0.205464			13.2	0.240696	0.220683	0.287347	0.146263			13.2	-0.01505	-0.04323	0.030125
		13.8	0.826803	0.17217	-0.15072			13.8	-0.16249	-0.05948	0.290826	0.347231			13.8	0.284171	0.251754	0.230582	0.125356			13.8	0.000479	-0.02438	0.044939
		14.4	0.478144	0.131218	-0.12745			14.4	-0.12796	-0.06164	0.239019	0.285404			14.4	0.230149	0.183414	0.202747	0.787278			14.4	0.018591	-0.02527	0.07523
		15	0.273601	0.116361	-0.11421			15	-0.02756	-0.0642	0.191267	0.176347			15	0.064311	0.102337	0.187553	0.984253			15	0.038492	-0.06599	0.093189
		15.6	0.145096	0.086299	-0.06			15.6	-0.13493	-0.06433	0.16285	0.034805			15.6	0.272252	0.172699	0.173453	0.868238			15.6	0.054816	-0.09384	0.129852
		16.2	0.040774	0.056353	-0.01085			16.2	-0.10358	-0.05982	0.126744	-0.0628			16.2	0.202538	0.130223	0.153519	0.649644			16.2	0.07133	-0.10471	0.228586
		16.8	-0.00637	0.036596	0.053494			16.8	-0.10702	-0.03624	0.077175	-0.13293			16.8	0.057023	0.061152	0.143673	0.500267			16.8	0.072512	-0.10988	0.242655
		17.4	-0.03202	0.011823	0.176518			17.4	-0.09632	0.050118	0.040939	-0.16063			17.4	0.247985	0.141068	0.138082	0.373577			17.4	0.070564	-0.11631	0.29016
		18	-0.06471	-0.01404	0.327999			18	-0.1566	0.309599	0.010089	-0.19281			18	0.074944	0.130568	0.10891	0.302046			18	0.059192	-0.11247	0.326988
		18.6	-0.0952	-0.02905	0.503196			18.6	-0.14004	0.627888	-0.01411	0.028443			18.6	0.224318	0.11585	0.096511	0.237189			18.6	0.052707	-0.10885	0.37201
		19.2	-0.11179	-0.04154	0.626435			19.2	-0.18941	0.68225	-0.02968	-0.07126			19.2	0.060967	0.021001	0.087031	0.160765			19.2	0.063856	-0.09976	0.416784
		19.8	-0.12055	0.006923	0.704471			19.8	-0.13987	0.565443	-0.03617	0.060554			19.8	0.223632	0.11628	0.07913	0.128381			19.8	0.063696	-0.07685	0.472482
		20.4	-0.12483	-0.00105	0.739616			20.4	-0.1965	0.474571	-0.04847	0.100823			20.4	0.179043	0.116753	0.081439	0.098577			20.4	0.051238	-0.02091	0.488786
		21	-0.14308	0.015401	0.750995			21	-0.11579	0.384911	-0.05904	0.131362			21	0.017578	0.016654	0.074268	0.060676			21	0.034084	0.060593	0.490855
		21.6	-0.16487	0.005445	0.743398			21.6	-0.20153	0.326777	-0.06722	0.154566			21.6	0.228949	0.084348	0.056157	0.022776			21.6	0.025555	0.128944	0.513366
		22.2	-0.16126	0.004317	0.742688			22.2	-0.15294	0.265409	-0.06816	0.161677			22.2	0.213171	0.068597	0.065151	0.012456			22.2	0.004664	0.133304	0.475048
		22.8	-0.01004	-0.01182	0.708534			22.8	-0.19065	0.228427	-0.07273	0.177545			22.8	0.060967	-0.01196	0.060289	0.015214			22.8	-0.01875	0.125028	0.456095
		23.4	0.027244	-0.01326	0.688996			23.4	-0.11837	0.205726	-0.07526	0.158383			23.4	0.23255	0.061196	0.053239	0.026868			23.4	-0.0337	0.161457	0.436398
		24	-0.03367	-0.05083	0.65499			24	-0.2002	0.183631	-0.0691	0.209431			24	0.178357	0.055859	0.0564	-0.0089			24	-0.06012	0.163378	0.400894
		24.6	-0.07383	-0.06666	0.57882			24.6	-0.093	0.158168	-0.06744	0.047156			24.6	0.026668	-0.04699	0.055913	0.018772			24.6	-0.05855	0.185325	0.364479
		25.2	-0.09098	-0.06063	0.499381			25.2	0.070989	0.137555	0.011711	0.311751			25.2	0.213857	0.087834	0.093108	0.533541			25.2	-0.06523	0.200325	0.324423
		25.8	0.186115	-0.07374	0.410742			25.8	-0.10457	0.106568	0.008953	0.241617			25.8	0.186503	0.114257	0.073417	0.785676			25.8	-0.05069	0.170842	0.293553
		26.4	0.861271	-0.06129	0.319196			26.4	-0.01836	0.069788	-0.02534	0.29491			26.4	0.033442	0.08452	0.044609	0.706584			26.4	-0.02108	0.16493	0.247621
		27	0.923901	-0.07704	0.238617			27	-0.16064	0.051667	-0.06076	0.156287			27	0.1775	0.074321	0.039261	0.505783			27	0.005143	0.124584	0.20293
		27.6	0.531223	-0.06553	0.17087			27.6	-0.09404	-0.00303	-0.04876	-0.0128			27.6	0.138227	0.048414	0.034399	0.390569			27.6	0.011436	0.10988	0.179343
		28.2	0.29558	-0.01517	0.111761			28.2	0.053102	-0.026	0.060955	-0.09626			28.2	-0.01115	0.033008	0.039504	0.296619			28.2	0.015301	0.075297	0.154266
		28.8	0.104873	-0.02454	0.047119			28.8	-0.13476	-0.045	0.324564	-0.14813			28.8	0.207769	0.003744	0.031117	0.219929			28.8	0.021562	0.068351	0.123645
		29.4	0.029387	-0.0399	-0.01891			29.4	-0.0344	-0.06184	0.272595	-0.18668			29.4	0.11799	0.014976	0.018233	0.135231			29.4	0.007379	0.031922	0.118183
		30	-0.03104	0.074865	-0.06106			30	-0.132	-0.06379	0.171965	-0.21519			30	0.00463	0.016009	0.044245	0.081317			30	0.003737	0.008572	0.076471
		30.6	-0.08449	0.292342	-0.09407			30.6	-0.03758	-0.07491	0.124343	0.014521			30.6	0.188647	0.020528	0.10344	0.034698			30.6	0.005782	-0.01397	0.05934
		31.2	-0.10536	0.413448	-0.13602			31.2	-0.13957	-0.08104	0.073704	-0.07942			31.2	0.101784	-0.06881	0.462866	0.002224			31.2	0.043763	-0.02941	0.035091
		31.8	-0.1334	0.338973	-0.16497			31.8	-0.0703	-0.09296	0.027023	-0.16894			31.8	-0.01295	0.011361	0.465176	-0.02411			31.8	0.103051	-0.05402	0.022263
		32.4	-0.15171	0.26368	-0.19445			32.4	-0.16331	-0.10724	-3.2e-05	0.038323			32.4	0.185388	0.020399	0.38167	-0.02972			32.4	0.119981	-0.0569	0.0072
		33	-0.17271	0.227084	-0.22929			33	-0.09881	-0.10697	-0.02232	-0.07365			33	0.023924	0.009166	0.310927	-0.05231			33	0.110142	-0.07995	-0.00894
		33.6	-0.18128	0.165053	-0.23934			33.6	0.020596	-0.10818	-0.03585	-0.14626			33.6	-0.05548	-0.06356	0.297314	-0.05899			33.6	0.126817	-0.07833	-0.01001
		34.2	-0.19254	0.123595	-0.26531			34.2	-0.12659	-0.10704	-0.0365	0.019237			34.2	0.165752	0.010544	0.253069	-0.07028			34.2	0.123846	-0.09163	-0.03021
		34.8	-0.03906	0.09536	-0.27872			34.8	-0.0378	-0.10549	-0.0532	-0.11579			34.8	0.123821	0.016956	0.185001	-0.06904			34.8	0.170931	-0.07478	-0.04328
		35.4	-0.11595	0.080815	-0.29413			35.4	0.09868	-0.1069	-0.06887	0.045284			35.4	-0.02015	0.008177	0.133341	-0.0863			35.4	0.192014	-0.06148	-0.05793
		36	0.637015	0.04768	-0.30453			36	-0.07907	-0.11074	-0.08194	-0.09513			36	0.174413	-0.07415	0.111219	-0.05178			36	0.206996	-0.0719	-0.06315
		36.6	1.05914	0.049197	-0.31941			36.6	-0.00619	-0.10792	-0.0897	0.111377			36.6	0.03833	0.001205	0.059682	0.412456			36.6	0.195783	-0.08173	-0.05942
		37.2	0.755112	0.109167	-0.31944			37.2	-0.12929	-0.11101	-0.09258	-0.02425			37.2	-0.04073	0.010587	0.037559	0.707918			37.2	0.184635	-0.06562	-0.03401
		37.8	0.454267	0.067553	-0.33006			37.8	-0.05693	-0.10832	-0.08908	0.120659			37.8	-0.10539	-0.01188	-0.00827	0.59226			37.8	0.16384	-0.09215	-0.06464
		38.4	0.285417	0.032668	-0.33186			38.4	-0.08982	-0.12469	-0.09794	-0.00322			38.4	0.155548	-0.06033	-0.01264	0.395641			38.4	0.129947	-0.09865	-0.07473
		39	0.114975	0.028663	-0.31804			39	-0.0559	-0.10906	-0.08548	0.123353			39	0.02864	0.042992	-0.01446	0.276601			39	0.107235	-0.10892	-0.09311
		39.6	0.026081	0.024346	-0.29261			39.6	0.050995	-0.11458	-0.10524	-0.04985			39.6	-0.06097	0.032793	-0.02674	0.185142			39.6	0.095544	-0.10966	-0.0888
		40.2	-0.03557	0.018395	-0.26976			40.2	-0.06325	-0.11007	-0.09716	0.097156			40.2	0.175099	-0.00232	-0.03403	0.107918			40.2	0.129149	-0.09296	-0.09625
		40.8	-0.06526	0.036052	-0.25682			40.8	0.01019	-0.1158	-0.10047	-0.0509			40.8	0.076659	-0.07729	-0.02978	0.053737			40.8	0.118895	-0.0903	-0.09873
		41.4	-0.11351	0.030452	-0.24783			41.4	0.04876	-0.0999	-0.09317	0.113548			41.4	-0.03233	-0.00142	-0.02601	-0.01299			41.4	0.106788	-0.06783	-0.10395
		42	-0.1353	0.024035	-0.25001			42	-0.09571	-0.10913	-0.09281	0.152994			42	0.165409	-0.0164	-0.03367	-0.02847			42	0.088708	-0.03636	-0.09609
		42.6	-0.14197	-0.01291	-0.25191			42.6	0.009846	-0.10893	-0.10215	-0.02118			42.6	0.122792	-0.08684	-0.03282	-0.06308			42.6	0.062706	0.003621	-0.10155
		43.2	-0.1563	-0.01653	-0.26197			43.2	-0.03638	-0.11654	-0.10151	0.153368			43.2	-0.01389	-0.01657	-0.03707	-0.09244			43.2	0.044657	0.060445	-0.09311
		43.8	-0.15697	-0.02715	-0.26722			43.8	-0.01041	-0.10973	-0.09362	-0.02642			43.8	0.174584	-0.01993	-0.0333	-0.10151			43.8	0.015876	0.09717	-0.08797
		44.4	-0.17228	-0.02038	-0.27211			44.4	-0.13093	-0.10603	-0.0861	0.122979			44.4	0.09621	0.029522	-0.02881	-0.12028			44.4	-0.0024	0.144831	-0.08351
		45	-0.17871	-0.03306	-0.29371			45	-0.02085	-0.10509	-0.07679	-0.04117			45	-0.04287	-0.03912	-0.03695	-0.13069			45	-0.01776	0.164856	-0.10395
		45.6	-0.20283	-0.01194	-0.30356			45.6	-0.09855	-0.08966	-0.09979	0.127021			45.6	0.147745	0.027198	-0.02856	-0.14235			45.6	-0.04881	0.162787	-0.09666
		46.2	-0.2005	-0.05215	-0.31119			46.2	0.004558	0.050926	-0.0884	-0.03099			46.2	0.166009	0.00581	-0.03963	-0.1282			46.2	-0.06242	0.161457	-0.09691
		46.8	-0.20234	-0.05137	-0.3274			46.8	-0.12349	0.50778	-0.07293	0.066093			46.8	0.082404	-0.00258	-0.04035	-0.14511			46.8	-0.06443	0.190276	-0.1056
		47.4	-0.22983	-0.06646	-0.33223			47.4	0.013673	0.841361	-0.07331	0.103593			47.4	0.187704	0.000732	-0.04157	-0.11557			47.4	-0.06606	0.193453	-0.10941
		48	-0.23497	-0.06118	-0.34531			48	-0.03358	0.81327	-0.05959	-0.04042			48	0.172097	-0.01863	-0.03756	-0.15178			48	-0.05127	0.238528	-0.09129
		48.6	0.078548	-0.0674	-0.33926			48.6	0.032291	0.662311	-0.00451	0.109281			48.6	-0.01458	-0.00934	-0.05154	-0.13434			48.6	-0.06168	0.212739	-0.09195
		49.2	0.85472	-0.07234	-0.34456			49.2	-0.03737	0.500505	0.294751	-0.06692			49.2	-0.0716	0.023153	-0.04388	-0.1532			49.2	-0.06778	0.23269	-0.08996
		49.8	1.08632	-0.08085	-0.34116			49.8	-0.00245	0.413405	0.314605	0.06512			49.8	0.134282	0.018763	-0.04254	-0.10596			49.8	-0.075	0.22774	-0.0984
		50.4	0.747214	-0.09501	-0.33584			50.4	-0.06557	0.378107	0.225394	-0.07545			50.4	0.023238	-0.03258	-0.0519	-0.14253			50.4	-0.0706	0.214808	-0.09799
		51	0.361271	-0.10007	-0.33181			51	-0.01135	0.322398	0.167975	0.112275			51	0.171497	0.011921	-0.04996	-0.10872			51	-0.0583	0.169512	-0.10221
		51.6	0.149014	-0.09567	-0.32257			51.6	-0.13304	0.247828	0.11766	-0.05232			51.6	0.017235	-0.05306	-0.03744	0.364591			51.6	-0.05137	0.148674	-0.1008
		52.2	0.032631	-0.10905	-0.29979			52.2	0.021972	0.177366	0.069876	0.087425			52.2	-0.08935	0.014804	-0.03306	0.655694			52.2	-0.02626	0.139437	-0.10767
		52.8	-0.06447	-0.10699	-0.27419			52.8	-0.06815	0.13001	0.024979	0.143039			52.8	0.13231	-0.00082	-0.02601	0.497331			52.8	-0.01124	0.125841	-0.08665
		53.4	-0.10444	-0.10602	-0.24088			53.4	-0.0129	0.079286	0.008629	-0.01145			53.4	0.048705	-0.03081	0.011669	0.356139			53.4	0.019038	0.103155	-0.09526
		54	-0.13714	-0.12344	-0.18689			54	-0.03358	0.039542	-0.02089	0.088772			54	0.062425	-0.00796	0.286253	0.2129			54	0.033541	0.054238	-0.09923
		54.6	-0.16775	-0.10823	-0.07602			54.6	-0.00073	0.010172	-0.04087	-0.04521			54.6	0.105042	-0.01351	0.411936	0.110854			54.6	0.042102	0.027784	-0.10105
		55.2	-0.18691	-0.11247	0.068374			55.2	-0.10027	-0.01846	-0.06063	0.05509			55.2	0.072372	-0.05237	0.337061	0.052046			55.2	0.038205	0.004064	-0.11438
		55.8	-0.21299	-0.11127	0.231911			55.8	-0.00335	-0.05645	-0.08217	-0.07642			55.8	-0.06465	0.014158	0.212957	0.009253			55.8	0.027823	-0.0119	-0.10734
		56.4	-0.23473	-0.10742	0.407257			56.4	-0.06566	-0.07511	-0.09635	-0.16617			56.4	0.1083	0.004045	0.118877	-0.05116			56.4	0.021658	-0.02298	-0.10734
		57	-0.24005	-0.09454	0.556541			57	-0.02889	-0.10219	-0.10219	0.046781			57	0.038587	0.005379	0.0784	-0.07153			57	-0.00262	-0.03244	-0.11355
		57.6	-0.24593	-0.0721	0.660044			57.6	-0.13132	-0.11095	-0.09372	-0.04723			57.6	-0.07529	-0.01455	0.055913	-0.10089			57.6	-0.02559	-0.04744	-0.09377
		58.2	-0.25762	0.039785	0.712976			58.2	0.028465	-0.11607	-0.10725	0.060479			58.2	-0.07966	-0.06305	0.031603	-0.10365			58.2	-0.0336	-0.04086	-0.09335
		58.8	-0.2654	0.302882	0.730747			58.8	-0.04386	-0.1197	-0.11205	-0.09072			58.8	0.061224	-0.01386	-0.02492	-0.13977			58.8	-0.0452	-0.04567	-0.08797
		59.4	-0.26044	0.338	0.742605			59.4	0.025455	-0.12334	-0.10329	0.079491			59.4	-0.00909	-0.07824	-0.04266	-0.11726			59.4	-0.06079	-0.04847	-0.07192
		60	-0.26883	0.369657	0.739715			60	-0.08978	-0.1226	-0.10228	-0.05719			60	-0.09664	-0.01717	-0.06697	-0.05258			60	-0.06846	-0.04374	-0.05909
		60.6	-0.10714	0.300548	0.730582			60.6	0.041794	-0.12354	-0.09761	0.064222			60.6	-0.16086	-0.00353	-0.0722	-0.0839			60.6	-0.06868	-0.07293	-0.04792
		61.2	-0.17161	0.260257	0.703133			61.2	-0.0574	-0.13378	-0.08804	-0.05853			61.2	0.061567	-0.05706	-0.07925	-0.08754			61.2	-0.06973	-0.08136	-0.03989
		61.8	-0.20754	0.247229	0.670994			61.8	0.036075	-0.12886	-0.08301	0.101347			61.8	0.053679	0.021647	-0.075	-0.10632			61.8	-0.04967	-0.08978	-0.04949
		62.4	0.273846	0.192976	0.623941			62.4	-0.09021	-0.13931	-0.07224	-0.05232			62.4	-0.07332	0.001937	-0.07439	-0.11059			62.4	-0.04054	-0.08956	-0.05181
		63	0.845353	0.130323	0.561842			63	0.037279	-0.13311	-0.06404	0.101871			63	-0.14106	-0.03955	-0.07646	-0.13719			63	-0.01623	-0.09747	-0.06364
		63.6	0.992041	0.067398	0.492312			63.6	0.029668	-0.13237	-0.05658	-0.04596			63.6	0.09278	0.035676	-0.06539	-0.14689			63.6	0.003737	-0.10803	-0.05942
		64.2	0.458614	0.003072	0.396125			64.2	-0.10057	-0.13257	-0.05476	0.099102			64.2	-0.04202	0.018118	-0.075	-0.12776			64.2	0.026354	-0.12584	-0.06861
		64.8	0.172646	-0.04974	0.317132			64.8	0.046524	-0.13156	-0.05275	-0.04888			64.8	-0.12382	0.018161	-0.08022	-0.0758			64.8	0.055966	-0.11232	-0.08111
		65.4	0.04408	-0.09209	0.212506			65.4	-0.0015	-0.13729	-0.05774	0.133084			65.4	0.08995	0.000559	-0.08338	-0.12464			65.4	0.069478	-0.11956	-0.09402
		66	-0.05455	-0.11446	0.148756			66	0.070559	-0.13688	-0.05155	-0.02118			66	0.170897	-0.02948	-0.08569	-0.09208			66	0.075419	-0.11091	-0.07904
		66.6	-0.10555	-0.13343	0.054617			66.6	-0.01741	-0.13385	-0.04392	0.137051			66.6	-0.02144	0.003314	-0.0863	-0.06077			66.6	0.038428	-0.1138	-0.09344
		67.2	-0.15942	-0.15288	0.002841			67.2	0.054478	-0.13095	-0.04717	-0.02852			67.2	0.152375	-0.05289	-0.07439	-0.08959			67.2	0.029931	-0.10212	-0.08144
		67.8	-0.19205	-0.15794	-0.06572			67.8	-0.07937	-0.13351	-0.04071	0.075075			67.8	0.07966	0.008865	-0.08278	-0.09333			67.8	0.020412	-0.09791	-0.09311
		68.4	-0.20234	-0.16	-0.11513			68.4	0.100099	-0.13048	-0.04876	-0.05943			68.4	-0.05462	0.005121	-0.08484	-0.01548			68.4	0.032008	-0.07168	-0.10569
		69	-0.24091	-0.1507	-0.15072			69	0.06067	-0.14112	-0.04568	0.11265			69	0.092008	0.017687	-0.07378	-0.07375			69	0.034691	-0.06444	-0.10527
		69.6	-0.25156	-0.15634	-0.19092			69.6	0.097218	-0.11	-0.04282	-0.03585			69.6	0.023238	-0.0198	-0.08922	-0.07829			69.6	0.026609	-0.01131	-0.10569
		70.2	-0.26576	-0.15661	-0.21389			70.2	0.347938	-0.0774	-0.0543	0.104341			70.2	-0.11473	-0.06485	-0.08533	-0.06557			70.2	0.025331	-0.00732	-0.10238
		70.8	-0.27293	-0.15902	-0.2404			70.8	0.178527	0.001213	-0.05184	-0.0485			70.8	0.102555	-0.01584	-0.09347	-0.02393			70.8	0.023287	-0.00739	-0.09393
		71.4	-0.12593	-0.1612	-0.26935			71.4	0.269381	0.190771	-0.05534	0.113024			71.4	0.052564	-0.00843	-0.08995	-0.09715			71.4	0.020412	-0.01892	-0.06985
		72	-0.20418	-0.16237	-0.28668			72	0.108354	0.421489	-0.03763	0.002919			72	-0.07006	-0.08753	-0.09603	-0.10587			72	0.019134	-0.02305	-0.085
		72.6	-0.23668	-0.16517	-0.30354			72.6	0.168379	0.529	0.122754	0.109805			72.6	0.084034	-0.01833	-0.09384	-0.07491			72.6	0.018144	-0.03384	-0.09857
		73.2	0.064895	-0.15786	-0.30065			73.2	0.037881	0.579522	0.343768	-0.06063			73.2	-0.03147	-0.03697	-0.10733	-0.1121			73.2	0.032902	-0.03791	-0.10047
		73.8	-0.02847	-0.16252	-0.29593			73.8	0.137765	0.50421	0.274963	0.035853			73.8	-0.13685	-0.05853	-0.09991	-0.1113			73.8	0.02827	-0.0314	-0.10064
		74.4	-0.12183	-0.15381	-0.24275			74.4	-0.02683	0.389693	0.22507	-0.0863			74.4	0.082747	-0.03636	-0.06479	-0.05258			74.4	0.019869	-0.03525	-0.09377
		75	-0.1571	-0.1619	-0.21569			75	0.114933	0.29552	0.141796	0.095284			75	-0.03653	-0.03189	0.327094	-0.08941			75	0.018815	-0.06857	-0.05884
		75.6	-0.18256	-0.14545	-0.22387			75.6	-0.04364	0.202156	0.10582	-0.00344			75.6	-0.11379	-0.06916	0.308861	-0.03817			75.6	0.008369	-0.05483	-0.05487
		76.2	-0.20883	-0.15113	-0.24588			76.2	0.102679	0.14355	0.064783	0.117216			76.2	0.061567	-0.00671	0.229124	-0.04822			76.2	-0.02651	-0.07833	-0.02648
		76.8	-0.23932	-0.13573	-0.26825			76.8	0.053403	0.094577	0.048044	-0.02754			76.8	-0.02813	-0.0185	0.185122	0.023665			76.8	-0.04712	-0.08077	0.005462
		77.4	-0.27978	-0.12822	-0.29351			77.4	0.153545	0.067295	0.033738	0.109805			77.4	-0.11447	-0.0179	0.197399	-0.04511			77.4	-0.07226	-0.08963	0.061409
		78	-0.14657	-0.08813	-0.29726			78	0.013458	0.033008	-0.0037	-0.05936			78	0.084548	-0.00994	0.14732	-0.00703			78	-0.08184	-0.06924	0.142018
		78.6	-0.20301	-0.03928	-0.31931			78.6	0.107022	-0.0159	-0.05103	0.033159			78.6	-0.04056	-0.02806	0.092136	-0.06512			78.6	-0.10286	-0.08934	0.218903
		79.2	-0.24146	-0.01365	-0.32354			79.2	0.01879	-0.03846	-0.08438	0.069835			79.2	-0.12914	-0.07686	0.051659	-0.04368			79.2	-0.11746	-0.09421	0.278739
		79.8	-0.00343	0.02909	-0.32653			79.8	0.138797	-0.05786	-0.09112	-0.03136			79.8	-0.19499	-0.00843	0.054698	-0.08746			79.8	-0.13132	-0.11712	0.329968
		80.4	-0.1162	0.07961	-0.33114			80.4	-0.05585	-0.07262	-0.09752	0.147979			80.4	0.074258	-0.00766	0.033548	-0.06406			80.4	-0.12455	-0.11387	0.403708
		81	-0.17375	0.204682	-0.34853			81	0.138367	-0.08825	-0.10812	0.042889			81	-0.03541	-0.01351	0.01726	-0.1194			81	-0.1164	-0.12037	0.439543
		81.6	-0.2447	0.304593	-0.35925			81.6	0.091198	-0.1067	-0.10835	0.046033			81.6	-0.13111	-0.01424	-0.0169	-0.0927			81.6	-0.09903	-0.11409	0.44095
		82.2	-0.06826	0.300393	-0.36608			82.2	0.153072	-0.11431	-0.11578	0.083308			82.2	0.076916	-0.03912	-0.0609	-0.04831			82.2	-0.08075	-0.1305	0.44244
		82.8	-0.15814	0.244779	-0.36934			82.8	-0.03332	-0.12476	-0.10767	-0.05037			82.8	-0.01243	-0.05018	-0.08569	-0.12171			82.8	-0.02354	-0.12688	0.428784
		83.4	-0.21146	0.212616	-0.36531			83.4	0.125855	-0.12213	-0.11335	0.060329			83.4	-0.12459	-0.10268	-0.10125	-0.10489			83.4	-0.01134	-0.12311	0.408342
		84	-0.2455	0.204099	-0.36247			84	0.051597	-0.12408	-0.10394	-0.00157			84	0.066112	-0.02397	-0.11329	-0.1629			84	-0.00287	-0.08675	0.380121
		84.6	-0.29527	0.180959	-0.3425			84.6	0.057832	-0.13499	-0.03727	0.190045			84.6	-0.03198	-0.0482	-0.12471	-0.13692			84.6	0.00361	-0.08579	0.346934
		85.2	-0.18122	0.15218	-0.32879			85.2	0.027734	-0.13183	-0.02504	0.131213			85.2	-0.11293	-0.05758	-0.12034	-0.10934			85.2	0.006325	-0.02978	0.300008
		85.8	-0.22487	0.150974	-0.28146			85.8	0.067851	-0.13715	-0.05408	-0.05599			85.8	-0.17656	-0.02944	-0.11268	0.038078			85.8	0.019741	0.004803	0.277828
		86.4	0.367087	0.13289	-0.23512			86.4	-0.08256	-0.13048	-0.08324	-0.16669			86.4	0.061567	-0.00383	-0.0756	-0.04537			86.4	0.019741	0.015222	0.237938
		87	0.958675	0.127873	-0.15807			87	0.044073	-0.13136	-0.09239	-0.22096			87	-0.077	-0.01196	-0.08569	-0.0258			87	0.024565	0.023794	0.204171
		87.6	0.581364	0.105822	-0.04378			87.6	-0.04708	-0.13594	-0.11192	-0.26265			87.6	-0.15692	-0.03262	-0.11231	-0.10845			87.6	0.022169	0.01101	0.199785
		88.2	0.191013	0.092949	0.087532			88.2	0.112783	-0.15109	-0.11348	-0.26804			88.2	0.07786	-0.07716	-0.1021	-0.10338			88.2	0.012043	-0.02239	0.128362
		88.8	0.012306	0.066503	0.239674			88.8	-0.02674	-0.14712	-0.11532	-0.28847			88.8	0.03207	-0.0355	-0.1015	-0.08781			88.8	0.030538	-0.03517	0.11901
		89.4	-0.11479	0.041108	0.388231			89.4	0.082943	-0.14119	-0.11062	-0.29214			89.4	-0.1041	-0.02143	-0.10769	-0.14128			89.4	0.039738	-0.04049	0.069436
		90	-0.15299	0.019251	0.524897			90	0.013372	-0.15008	-0.09427	-0.04805			90	0.092951	-0.11004	-0.11438	-0.10525			90	0.041751	-0.05158	0.048746
		90.6	-0.20913	-0.00268	0.640143			90.6	0.03629	-0.14281	-0.0798	-0.14019			90.6	-0.02204	-0.02591	-0.11195	-0.10178			90.6	0.035266	-0.05209	0.018125
		91.2	-0.24299	-0.03745	0.70926			91.2	-0.06024	-0.1418	0.031435	-0.21901			91.2	-0.11722	-0.01235	-0.12046	-0.07109			91.2	0.02613	-0.05734	0.007945
		91.8	-0.27281	-0.0548	0.726205			91.8	0.036505	-0.14294	0.265717	-0.03832			91.8	0.068513	-0.01657	-0.12034	-0.12322			91.8	0.029484	-0.06643	-0.01349
		92.4	-0.3028	-0.07802	0.727394			92.4	-0.0866	-0.14355	0.248524	-0.17582			92.4	0.090551	-0.04609	-0.12945	-0.12438			92.4	0.038301	-0.0566	-0.03435
		93	-0.2946	-0.09307	0.728319			93	-0.0083	-0.14449	0.17216	-0.00247			93	-0.01449	-0.11017	-0.10247	-0.09457			93	0.050343	-0.06687	-0.04246
		93.6	-0.30066	-0.10372	0.721862			93.6	-0.08853	-0.13883	0.102933	-0.14641			93.6	-0.12322	-0.00977	-0.02856	-0.01406			93.6	0.042485	-0.0685	-0.05669
		94.2	-0.21054	-0.11539	0.708781			94.2	-0.00641	-0.14207	0.093233	0.055539			94.2	-0.17853	-0.00306	0.42944	-0.08594			94.2	0.038876	-0.06983	-0.05619
		94.8	-0.25328	-0.12013	0.669887			94.8	-0.03182	-0.14874	0.137806	-0.12507			94.8	0.055565	-0.00297	0.334508	-0.06041			94.8	0.037981	-0.04907	-0.0576
		95.4	-0.0379	-0.12593	0.604519			95.4	-0.0378	-0.14119	0.197333	0.045734			95.4	-0.07194	-0.03086	0.171873	-0.10934			95.4	0.018847	-0.02978	-0.08342
		96	-0.16512	-0.12231	0.536722			96	0.25846	-0.14254	0.22893	-0.0866			96	-0.1426	-0.07243	0.125198	-0.07153			96	0.006676	0.036356	-0.07192
		96.6	0.172524	-0.12745	0.387669			96.6	0.043428	-0.13715	0.27107	0.068114			96.6	0.022123	-0.00598	0.115838	-0.0492			96.6	-0.0168	0.082391	-0.09468
		97.2	-0.03655	-0.14946	0.304794			97.2	0.201961	-0.09963	0.286738	-0.07814			97.2	-0.0012	-0.00689	0.074146	-0.10489			97.2	-0.0199	0.081874	-0.09286
		97.8	-0.16836	-0.14386	0.224496			97.8	0.070301	0.029101	0.330598	0.18226			97.8	-0.12871	-0.01304	0.089583	-0.10311			97.8	-0.02661	0.063179	-0.09551
		98.4	-0.09263	-0.15086	0.145139			98.4	0.009718	0.47612	0.321157	0.029192			98.4	0.079403	-0.04002	0.037438	-0.14822			98.4	-0.02785	0.05579	-0.08061
		99	-0.18012	-0.15455	0.06413			99	0.016511	0.831189	0.272822	-0.07859			99	-0.06157	0.004605	-0.01434	-0.1734			99	-0.04025	0.035838	-0.09807
		99.6	-0.11938	-0.15545	-0.00713			99.6	0.049533	0.892624	0.215824	0.092665			99.6	-0.14895	-0.01274	-0.05883	-0.21112			99.6	-0.05753	0.009237	-0.11727
		100.2	-0.17632	-0.12231	-0.04968			100.2	-0.07731	0.770562	0.177123	-0.05322			100.2	-0.21146	-0.06249	-0.07172	-0.20676			100.2	-0.04772	-0.02594	-0.10585
		100.8	-0.09367	-0.11278	-0.08628			100.8	0.064067	0.622903	0.126257	-0.1509			100.8	0.045361	0.00099	-0.09833	-0.21806			100.8	-0.06325	-0.03724	-0.1162
		101.4	-0.16683	-0.10839	-0.13752			101.4	0.264222	0.50165	0.101635	-0.21123			101.4	-0.08523	0.000129	-0.11876	-0.19173			101.4	-0.07903	-0.0654	-0.11239
		102	0.007347	-0.05417	-0.17412			102	0.035903	0.388818	0.065951	0.021856			102	-0.16086	-0.06653	-0.11742	-0.13407			102	-0.08318	-0.05934	-0.12439
		102.6	-0.09526	0.388675	-0.2023			102.6	0.2097	0.27127	0.023097	-0.11108			102.6	0.06697	0.000387	-0.12167	-0.18488			102.6	-0.06865	-0.0716	-0.11322
		103.2	-0.16505	0.354179	-0.22365			103.2	0.033753	0.172651	0.001071	0.020434			103.2	-0.01338	0.006584	-0.12179	-0.17233			103.2	-0.06331	-0.08779	-0.11644
		103.8	-0.21666	0.259052	-0.24524			103.8	0.15892	0.111014	-0.0229	-0.12919			103.8	-0.13102	-0.03387	-0.13298	0.253114			103.8	-0.06229	-0.09584	-0.12025
		104.4	-0.24097	0.195038	-0.2572			104.4	-0.00404	0.040754	-0.04522	-0.02058			104.4	0.073658	-0.03111	-0.13298	0.591014			104.4	-0.0752	-0.0988	-0.11553
		105	-0.27532	0.141757	-0.26412			105	0.142194	-0.01111	-0.06258	-0.14259			105	-0.08403	-0.03004	-0.13893	0.520552			105	-0.0796	-0.10101	-0.11934
		105.6	-0.28756	0.077859	-0.27013			105.6	0.032291	-0.05504	-0.06939	0.050075			105.6	-0.16815	-0.0905	-0.13747	0.346352			105.6	-0.08047	-0.10109	-0.10825
		106.2	-0.20534	0.027224	-0.24762			106.2	0.120523	-0.07902	-0.08162	-0.10629			106.2	0.082662	-0.00714	-0.13407	0.198932			106.2	-0.07152	-0.10685	-0.11562
		106.8	-0.24158	0.000233	-0.24271			106.8	-0.04678	-0.11815	-0.07604	0.085329			106.8	0.196021	-0.02698	-0.14477	0.086121			106.8	-0.05421	-0.08653	-0.12166
		107.4	-0.26228	-0.04087	-0.22562			107.4	0.107839	-0.13095	-0.09177	-0.04918			107.4	-0.04133	-0.07609	-0.14647	0.018416			107.4	-0.01939	-0.08882	-0.11214
		108	-0.06159	-0.08397	-0.23574			108	-0.01251	-0.14496	-0.09842	0.076422			108	0.151946	-0.00856	-0.13833	-0.04262			108	-0.0222	-0.08409	-0.1109
		108.6	-0.15691	-0.11691	-0.24519			108.6	0.114632	-0.15493	-0.10644	-0.10367			108.6	-0.04399	-0.00667	-0.14987	-0.09217			108.6	-0.0376	-0.0838	-0.11752
		109.2	-0.20858	-0.15222	-0.26466			109.2	-0.01079	-0.15534	-0.11477	0.03226			109.2	-0.13617	-0.00585	-0.14562	-0.15036			109.2	-0.04865	-0.05838	-0.11495
		109.8	0.029325	-0.16902	-0.27664			109.8	0.098551	-0.16524	-0.11464	-0.07994			109.8	0.059167	-0.01928	-0.1461	-0.16744			109.8	-0.05204	-0.05867	-0.10271
		110.4	-0.11314	-0.1773	-0.29665			110.4	-0.06733	-0.16322	-0.11312	0.079192			110.4	-0.04613	-0.02793	-0.13541	-0.16486			110.4	-0.06778	0.037907	-0.1109
		111	0.267724	-0.18695	-0.31115			111	0.078772	-0.17198	-0.11312	-0.04828			111	-0.16575	-0.00745	-0.1393	-0.18149			111	-0.08452	0.028523	-0.12315
		111.6	0.070283	-0.14537	-0.32932			111.6	-0.03951	-0.16962	-0.11649	0.066392			111.6	0.02744	-0.06046	-0.14416	-0.15418			111.6	-0.07855	0.017365	-0.10924
		112.2	-0.06098	-0.15696	-0.32572			112.2	0.124479	-0.17191	-0.10754	-0.05509			112.2	-0.00626	8.61e-05	-0.13577	-0.19208			112.2	-0.085	0.005099	-0.0941
		112.8	-0.15067	-0.15743	-0.32777			112.8	0.008514	-0.16181	-0.09758	-0.14109			112.8	0.053764	-0.0037	-0.14781	-0.15365			112.8	-0.09909	-7.4e-05	-0.09509
		113.4	0.003428	-0.17524	-0.33419			113.4	0.130369	-0.16315	-0.10056	0.005539			113.4	-0.10993	-0.0698	-0.14063	-0.17651			113.4	-0.10196	-0.00628	-0.09319
		114	-0.1102	-0.16579	-0.34427			114	-0.0101	-0.1738	-0.02268	-0.12657			114	-0.17699	-0.00202	-0.14136	-0.15196			114	-0.10625	-0.00266	-0.1008
		114.6	0.083935	-0.19181	-0.33114			114.6	0.116911	-0.16228	0.283202	-0.03249			114.6	0.016978	0.011189	-0.12909	-0.19395			114.6	-0.10829	0.003547	-0.08839
		115.2	-0.06673	-0.19729	-0.33457			115.2	-0.02907	-0.16275	0.22335	-0.15472			115.2	-0.0662	-0.06171	-0.12082	-0.17171			115.2	-0.11187	0.026158	-0.07341
		115.8	-0.14895	-0.19698	-0.32729			115.8	0.080406	-0.15884	0.167716	0.012051			115.8	-0.17055	0.00099	-0.04765	-0.20107			115.8	-0.12359	0.016626	-0.06613
		116.4	-0.04745	-0.19547	-0.32189			116.4	-0.06682	-0.15655	0.155194	-0.14394			116.4	0.043217	0.008091	0.217576	-0.18007			116.4	-0.13602	0.049361	-0.05313
		117	-0.13506	-0.19749	-0.31718			117	0.078729	-0.15776	0.100694	0.013698			117	-0.03824	-0.00628	0.250517	-0.2024			117	-0.12758	0.061997	-0.03377
		117.6	-0.19156	-0.19422	-0.2931			117.6	-0.07847	-0.15864	0.060598	-0.11729			117.6	-0.14286	-0.01252	0.199587	-0.1645			117.6	-0.12535	0.04574	-0.04047
		118.2	-0.21526	-0.19414	-0.26266			118.2	0.124651	-0.15514	0.013171	0.021856			118.2	-0.21086	-0.0244	0.158624	-0.09226			118.2	-0.13148	0.008572	-0.02384
		118.8	-0.21881	-0.19628	-0.21989			118.8	-0.03917	-0.1449	0.003698	-0.10883			118.8	0.024181	-0.0751	0.093837	-0.15988			118.8	-0.13199	0.001773	-0.01217
		119.4	-0.13818	-0.18819	-0.16621			119.4	0.09997	-0.12812	-0.03173	0.042365			119.4	-0.11919	-0.01554	0.075969	-0.12883			119.4	-0.14023	-0.00562	-0.01275
		120	-0.19934	-0.19251	-0.09799			120	-0.03268	-0.06399	-0.07052	-0.13466			120	-0.18925	-0.0219	0.046311	-0.18639			120	-0.14065	0.003621	-0.0048
		120.6	0.046957	-0.20029	0.017672			120.6	0.101604	0.103604	-0.08833	0.01497			120.6	-0.23161	-0.05646	-0.01848	-0.18087			120.6	-0.14362	-0.00717	0.004469
		121.2	-0.10347	-0.19414	0.149069			121.2	-0.05461	0.349815	-0.10718	-0.13825			121.2	-0.01758	-0.02901	-0.07889	-0.13843			121.2	-0.14324	-0.0017	0.0168
		121.8	-0.15042	-0.18668	0.297858			121.8	0.121297	0.472078	-0.12343	0.025			121.8	-0.09278	-0.09928	-0.10198	-0.17358			121.8	-0.15515	-0.03177	0.015807
		122.4	-0.20944	-0.1796	0.415581			122.4	-0.01483	0.491277	-0.11211	-0.12897			122.4	-0.18745	-0.04097	-0.11414	-0.17678			122.4	-0.14685	-0.02978	0.033932
		123	-0.22475	-0.17303	0.50635			123	0.085136	0.384439	-0.11273	0.039296			123	0.020151	-0.02337	-0.12775	-0.18808			123	-0.13234	-0.05062	0.049905
		123.6	-0.1214	-0.14016	0.560885			123.6	-0.08746	0.284338	-0.12129	-0.10584			123.6	-0.08746	-0.021	-0.1252	-0.16326			123.6	-0.10375	-0.05003	0.060747
		124.2	-0.17479	-0.09116	0.621199			124.2	0.11919	0.186932	-0.13768	0.079341			124.2	-0.18727	-0.04243	-0.15048	-0.21459			124.2	-0.09679	-0.06909	0.071588
		124.8	0.071018	0.038657	0.641563			124.8	-0.02012	0.093028	-0.12425	0.077994			124.8	-0.23212	-0.04067	-0.14926	-0.20907			124.8	-0.07037	-0.06643	0.042374
		125.4	-0.05792	0.291331	0.656394			125.4	0.091198	0.03705	-0.11056	0.164446			125.4	-0.07417	-0.05487	-0.15826	-0.10943			125.4	-0.04549	-0.07197	0.06356
		126	-0.13401	0.379536	0.652612			126	-0.03298	-0.0194	-0.05077	0.211078			126	-0.17879	-0.0911	-0.15656	-0.16441			126	0.017665	-0.07833	0.052305
		126.6	-0.01243	0.323961	0.663413			126.6	0.123705	-0.04796	-0.03773	0.172305			126.6	0.016292	-0.03537	-0.15692	-0.11886			126.6	0.081361	-0.08187	0.041132
		127.2	-0.09416	0.348034	0.641827			127.2	-0.05388	-0.08447	-0.08198	0.009431			127.2	-0.05797	-0.03989	-0.15935	-0.19137			127.2	0.154033	-0.04485	0.012993
		127.8	-0.1563	0.280908	0.61527			127.8	0.097691	-0.10461	-0.0896	-0.14738			127.8	-0.17493	-0.05276	-0.15765	-0.17696			127.8	0.213544	-0.00717	0.016056
		128.4	-0.02718	0.283359	0.554212			128.4	-0.08419	-0.13466	-0.10929	0.021257			128.4	0.029841	-0.04579	-0.15741	-0.1242			128.4	0.23434	0.020395	0.002152
		129	-0.10365	0.244351	0.488414			129	0.129294	-0.1449	-0.12674	-0.14731			129	-0.08223	-0.11008	-0.15984	-0.16984			129	0.247373	0.019951	-0.01043
		129.6	-0.16407	0.179753	0.407934			129.6	-0.04227	-0.15325	-0.12392	-0.20479			129.6	0.026925	-0.03778	-0.16154	-0.16922			129.6	0.263089	0.035986	-0.00108
		130.2	-0.21881	0.17742	0.343936			130.2	0.123361	-0.17332	-0.12214	-0.04019			130.2	-0.14826	-0.04364	-0.16142	-0.21379			130.2	0.356525	0.005173	-0.01647
		130.8	-0.12973	0.140474	0.293052			130.8	-0.0126	-0.17218	-0.1224	-0.14693			130.8	-0.21506	-0.02827	-0.16069	-0.20525			130.8	0.406101	0.007242	-0.01647
		131.4	-0.19793	0.115078	0.220532			131.4	0.120953	-0.18484	-0.1175	-0.21033			131.4	0.029841	-0.08078	-0.15631	-0.23897			131.4	0.370803	-0.02956	-0.0336
		132	-0.22952	0.07082	0.145915			132	-0.00692	-0.18383	-0.13459	-0.00606			132	0.063711	-0.03507	-0.16081	-0.20409			132	0.343651	-0.03673	-0.04444
		132.6	-0.25052	0.059814	0.092454			132.6	0.125511	-0.17716	-0.12733	-0.12455			132.6	-0.10993	-0.02827	-0.16069	-0.16824			132.6	0.3203	-0.05535	-0.06629
		133.2	-0.12777	0.040058	0.012469			133.2	-0.0528	-0.17979	-0.12318	0.066542			133.2	0.01089	-0.04489	-0.15802	-0.22393			133.2	0.28053	-0.04537	-0.06025
		133.8	-0.20846	0.024346	-0.03508			133.8	0.075805	-0.18552	-0.1113	-0.04573			133.8	-0.11465	-0.06343	-0.15765	-0.1782			133.8	0.223351	-0.01862	-0.06447
		134.4	-0.23754	-0.00159	-0.07605			134.4	0.009889	-0.18673	-0.08746	-0.15681			134.4	-0.04922	-0.05874	-0.16203	-0.22651			134.4	0.166172	0.037538	-0.07382
		135	-0.00508	-0.01859	-0.11373			135	0.162145	-0.18801	0.155161	0.03765			135	-0.09784	-0.10677	-0.15072	-0.20765			135	0.116723	0.053942	-0.08905
		135.6	-0.11393	-0.03127	-0.14327			135.6	-0.02786	-0.18114	0.361156	-0.04701			135.6	-0.19448	-0.05168	-0.14574	-0.24858			135.6	0.08628	0.167147	-0.08615
		136.2	-0.16891	-0.05978	-0.18334			136.2	0.154405	-0.18471	0.292221	-0.15127			136.2	-0.02075	-0.02849	-0.00632	-0.22616			136.2	0.054624	0.217912	-0.10006
		136.8	0.084976	-0.07945	-0.20319			136.8	-0.01363	-0.19232	0.213553	-0.0122			136.8	-0.139	-0.03684	0.290264	-0.27927			136.8	0.033413	0.253159	-0.07788
		137.4	-0.05932	-0.09431	-0.24027			137.4	0.128692	-0.18545	0.168721	-0.136			137.4	-0.20863	-0.01661	0.207731	-0.24858			137.4	0.01019	0.225966	-0.09253
		138	-0.11963	-0.09816	-0.23563			138	-0.03698	-0.18329	0.116687	0.036751			138	-0.02607	-0.06434	0.077185	-0.2726			138	-0.01268	0.213478	-0.1037
		138.6	0.169095	-0.10952	-0.24884			138.6	0.148514	-0.19017	0.079316	-0.08106			138.6	-0.16026	-0.0448	0.012641	-0.25125			138.6	-0.03076	0.199438	-0.09633
		139.2	-0.01059	-0.11936	-0.26833			139.2	0.018059	-0.18673	0.057938	-0.16662			139.2	-0.21591	-0.05607	0.025161	-0.21744			139.2	-0.04341	0.179931	-0.09915
		139.8	-0.11106	-0.13122	-0.28488			139.8	0.173539	-0.18814	0.019367	-0.01475			139.8	-0.26599	0.014933	0.074389	-0.16192			139.8	-0.05644	0.120299	-0.10047
		140.4	-0.09906	-0.14156	-0.29617			140.4	0.000344	-0.18781	0.002563	-0.12919			140.4	0.006002	-0.01515	0.063693	0.362456			140.4	-0.07836	0.082317	-0.0864
		141	-0.16934	-0.1306	-0.29099			141	0.110031	-0.18808	-0.01534	-0.21407			141	-0.10813	-0.03025	0.054941	0.557651			141	-0.09762	0.042045	-0.09691
		141.6	-0.20026	-0.13577	-0.30554			141.6	0.007826	-0.18121	-0.03705	-0.02043			141.6	-0.19928	-0.03804	0.040355	0.401957			141.6	-0.11359	0.0317	-0.0984
		142.2	-0.12936	-0.15265	-0.32531			142.2	0.156598	-0.18572	-0.04542	-0.11475			142.2	-0.03747	-0.02143	0.030145	0.244573			142.2	-0.1164	0.020395	-0.10775
		142.8	-0.17754	-0.13328	-0.32453			142.8	-0.02064	-0.18309	-0.06517	-0.18585			142.8	-0.09655	-0.07019	-0.02127	0.073043			142.8	-0.12484	0.031848	-0.11347
		143.4	-0.22652	-0.15918	-0.32182			143.4	0.143699	-0.18026	-0.07698	0.00726			143.4	-0.20563	-0.05177	-0.04084	-0.0048			143.4	-0.13378	0.02468	-0.12207
		144	-0.03324	-0.14642	-0.34318			144	-0.02124	-0.17433	-0.0909	-0.0994			144	0.014234	-0.05113	-0.06855	-0.07046			144	-0.1426	0.031035	-0.1133
		144.6	-0.12373	-0.14016	-0.35434			144.6	0.135013	-0.14517	-0.10219	-0.18623			144.6	-0.03113	0	-0.11219	-0.15009			144.6	-0.14879	0.059484	-0.10271
		145.2	-0.15489	-0.12935	-0.34803			145.2	0.006622	-0.07989	-0.10689	-0.02148			145.2	-0.15812	-0.0754	-0.1303	-0.19893			145.2	-0.14304	0.077366	-0.10047
		145.8	0.244888	-0.0406	-0.36136			145.8	0.118545	0.143213	-0.11795	-0.10262			145.8	0.01835	-0.03434	-0.14866	-0.21966			145.8	-0.13474	0.076332	-0.11909
		146.4	0.113199	0.193832	-0.36275			146.4	-0.0703	0.47228	-0.1053	-0.18278			146.4	-0.11079	-0.05306	-0.15413	-0.24849			146.4	-0.11679	0.121703	-0.11371
		147	-0.01671	0.221911	-0.37266			147	0.070989	0.638936	-0.10569	0.024775			147	-0.20537	-0.0173	-0.16203	-0.25436			147	-0.12167	0.09148	-0.10627
		147.6	-0.06685	0.212305	-0.3776			147.6	0.026702	0.573931	-0.10267	-0.09289			147.6	-0.25184	-0.08052	-0.16191	-0.27696			147.6	-0.11513	0.103968	-0.09658
		148.2	-0.11767	0.133901	-0.36962			148.2	0.087028	0.48582	-0.109	-0.17552			148.2	-0.02195	-0.02793	-0.17212	-0.23808			148.2	-0.1066	0.079805	-0.09956
		148.8	-0.15477	0.054953	-0.3663			148.8	-0.06888	0.375682	-0.11244	-0.22942			148.8	-0.13197	-0.04652	-0.17187	-0.26228			148.8	-0.10615	0.057932	-0.08475
		149.4	-0.18275	0.03473	-0.35816			149.4	0.073311	0.281374	-0.10816	-0.01145			149.4	-0.2244	-0.0457	-0.16811	-0.2266			149.4	-0.11426	0.032883	-0.08624
		150	-0.20454	-0.00078	-0.35792			150	-0.08612	0.217716	-0.11656	-0.11332			150	-0.01038	-0.03946	-0.16981	-0.25107			150	-0.12062	0.031626	-0.08872
		150.6	-0.2106	-0.02147	-0.34281			150.6	0.113213	0.162479	-0.12243	-0.20756			150.6	-0.16035	-0.09958	-0.17054	-0.21174			150.6	-0.12292	0.037168	-0.10535
		151.2	-0.23466	-0.06059	-0.30124			151.2	-0.0666	0.113776	-0.12214	-0.0101			151.2	-0.22097	-0.03533	-0.17041	-0.25445			151.2	-0.13551	0.047957	-0.09518
		151.8	-0.04959	-0.06604	-0.26732			151.8	0.041321	0.065072	-0.12639	-0.08496			151.8	-0.27714	-0.0281	-0.1771	-0.18043			151.8	-0.121	0.020912	-0.0792
		152.4	-0.13383	-0.09307	-0.19616			152.4	-0.06544	0.045605	-0.11957	-0.1875			152.4	-0.01912	-0.08611	-0.17455	-0.21842			152.4	-0.10807	0.003104	-0.0821
		153	-0.16524	-0.15043	-0.07554			153	0.110117	0.009431	-0.11189	-0.01407			153	-0.11319	-0.02578	-0.17734	-0.18585			153	-0.08059	-0.02084	-0.08996
		153.6	0.255234	-0.1537	0.044823			153.6	-0.0442	-0.02587	-0.12742	-0.10846			153.6	-0.20314	-0.01601	-0.17528	-0.23372			153.6	-0.05169	-0.00998	-0.09104
		154.2	0.84621	-0.17621	0.210738			154.2	0.082169	-0.03873	-0.13112	-0.20434			154.2	-0.00935	-0.01493	-0.16811	-0.22393			154.2	-0.0322	-0.03983	-0.08466
		154.8	1.03514	-0.19243	0.373466			154.8	-0.09614	-0.07329	-0.12678	-0.02388			154.8	-0.083	-0.0207	-0.17406	-0.25854			154.8	0.005303	-0.03879	-0.07126
		155.4	0.787131	-0.18741	0.550794			155.4	0.055682	-0.10125	-0.12392	-0.14506			155.4	-0.19859	-0.03615	-0.17686	-0.22269			155.4	0.038428	-0.06961	-0.05413
		156	0.406453	-0.19235	0.63319			156	-0.08587	-0.12361	-0.12665	-0.21916			156	0.005145	-0.07746	-0.17868	-0.24964			156	0.07248	-0.06384	-0.04378
		156.6	0.1443	-0.18621	0.683826			156.6	0.066518	-0.14544	-0.11361	-0.01931			156.6	-0.16961	-0.00585	-0.17576	-0.22616			156.6	0.085545	-0.07375	-0.02706
		157.2	0.044447	-0.18232	0.698145			157.2	-0.08492	-0.16194	-0.11279	-0.10015			157.2	-0.22655	-0.04458	-0.17771	-0.25436			157.2	0.07248	-0.06754	-0.01183
		157.8	-0.03079	-0.17699	0.684025			157.8	0.095799	-0.18754	-0.10689	0.023578			157.8	-0.0253	-0.02776	-0.17491	-0.21779			157.8	0.062578	-0.07899	-0.00389
		158.4	-0.08669	-0.1486	0.684025			158.4	-0.04455	-0.19299	-0.09232	-0.06362			158.4	-0.09115	-0.0448	-0.16883	-0.1855			158.4	0.046606	-0.07663	0.005876
		159	-0.11118	-0.13032	0.658458			159	0.030399	-0.20701	-0.02848	-0.18825			159	-0.20442	-0.00095	-0.16203	-0.2331			159	0.040888	-0.09318	0.016469
		159.6	-0.1642	-0.1199	0.637021			159.6	-0.11433	-0.20903	0.228833	-0.00225			159.6	-0.24859	-0.01106	-0.07111	-0.2121			159.6	0.035617	-0.10264	0.009683
		160.2	-0.18103	-0.06541	0.579663			160.2	0.045019	-0.21159	0.23052	-0.13211			160.2	-0.03799	0.016827	0.181233	-0.1911			160.2	0.03386	-0.11372	0.025159
		160.8	-0.21054	-0.0737	0.515318			160.8	-0.13776	-0.20303	0.173425	0.046781			160.8	-0.10453	0.001937	0.242373	-0.14537			160.8	0.014758	-0.11609	0.042622
		161.4	-0.21232	-0.03061	0.497547			161.4	0.014232	-0.20734	0.139947	-0.10704			161.4	-0.21291	-0.06046	0.147563	-0.23114			161.4	0.002747	-0.12828	0.035339
		162	-0.03814	-0.00276	0.429652			162	-0.15294	-0.20566	0.084474	0.023054			162	-0.25141	-0.0043	0.068676	-0.21975			162	-0.02485	-0.11801	0.028635
		162.6	-0.12397	0.008128	0.349254			162.6	-0.00168	-0.20829	0.040972	-0.1131			162.6	-0.28906	-0.01183	0.019813	-0.27518			162.6	-0.04239	-0.12451	0.031366
		163.2	-0.15771	0.011006	0.291945			163.2	-0.12078	-0.20842	0.003828	0.069686			163.2	-0.03936	-0.04161	-0.00887	-0.26913			163.2	-0.05002	-0.10981	0.045601
		163.8	-0.18293	0.019562	0.223208			163.8	0.009417	-0.20748	-0.02144	-0.07942			163.8	-0.11139	0.011964	-0.0203	-0.22349			163.8	-0.0704	-0.10885	0.013821
		164.4	0.157647	0.064287	0.153529			164.4	-0.10018	-0.20896	-0.03526	-0.16557			164.4	-0.20614	0.009339	-0.08448	-0.14342			164.4	-0.08705	-0.08498	0.023339
		165	0.533427	0.055225	0.087219			165	0.043944	-0.20465	-0.07247	0.003069			165	-0.25999	-0.0457	-0.12216	-0.20454			165	-0.09791	-0.10389	0.031532
		165.6	0.946982	0.058375	0.029877			165.6	-0.09141	-0.20061	-0.08924	-0.13308			165.6	-0.00746	-0.02431	-0.15255	-0.21272			165.6	-0.06823	-0.07995	0.020028
		166.2	0.677605	0.043052	-0.01093			166.2	0.092316	-0.20141	-0.09203	0.018862			166.2	-0.04682	-0.05797	-0.15388	-0.17269			166.2	-0.03543	-0.06096	0.013325
		166.8	0.276601	0.022207	-0.05587			166.8	-0.05813	-0.2037	-0.10079	-0.07388			166.8	-0.1805	0.035375	-0.16276	-0.20925			166.8	-0.03571	-0.02217	-0.00099
		167.4	0.121771	0.043441	-0.09059			167.4	0.02911	-0.20808	-0.11964	-0.189			167.4	-0.24224	0.002109	-0.17272	-0.22687			167.4	-0.03351	-0.02062	-0.01672
		168	0.015795	0.010034	-0.13596			168	-0.12886	-0.20512	-0.1272	-0.02597			168	0.005659	-0.03636	-0.17795	-0.19617			168	-0.04654	0.001773	-0.02135
		168.6	-0.02565	-0.0042	-0.17581			168.6	-0.01819	-0.20451	-0.12454	-0.08406			168.6	-0.06097	-0.06808	-0.17868	-0.08016			168.6	-0.07095	0.015813	-0.02516
		169.2	-0.07053	-0.03298	-0.20544			169.2	-0.12009	-0.20061	-0.12798	-0.18263			169.2	-0.18513	-0.0426	-0.18816	-0.16077			169.2	-0.0827	0.062883	-0.04833
		169.8	-0.09355	-0.04006	-0.22065			169.8	0.030184	-0.20256	-0.13336	-0.01025			169.8	-0.23581	-0.10384	-0.18123	-0.13603			169.8	-0.08916	0.086012	-0.05752
		170.4	-0.13518	-0.06444	-0.2493			170.4	-0.10504	-0.20209	-0.12765	-0.13503			170.4	-0.03704	-0.03641	-0.17734	-0.19831			170.4	-0.08737	0.083943	-0.08036
		171	-0.15838	-0.08054	-0.27746			171	0.011007	-0.19764	-0.12538	-0.23802			171	-0.17904	-0.06335	-0.18196	-0.17464			171	-0.09446	0.119338	-0.09244
		171.6	0.116261	-0.05305	-0.29299			171.6	-0.08496	-0.17454	-0.13255	-0.07597			171.6	-0.24207	-0.08185	-0.17904	-0.21148			171.6	-0.09411	0.169807	-0.09129
		172.2	-0.03722	0.093416	-0.31297			172.2	0.033022	-0.08946	-0.12648	-0.19993			172.2	-0.27405	-0.02242	-0.18634	-0.18523			172.2	-0.06881	0.159905	-0.09302
		172.8	-0.06141	0.206744	-0.32029			172.8	-0.11721	0.178174	-0.12548	-0.0274			172.8	0.016635	-0.02939	-0.18135	-0.22313			172.8	-0.04795	0.163009	-0.08872
		173.4	-0.11185	0.233189	-0.32192			173.4	-0.01337	0.581408	-0.13489	-0.15157			173.4	-0.14457	-0.0451	-0.17564	-0.20863			173.4	-0.04335	0.190645	-0.08268

## Sheet: Figure 4i
Figure 4i
2D		Peak frequency						Peak amplitude
		Basal	Basal DSerine	Evoked	Evoked DSerine			Basal	Basal DSerine	Evoked	Evoked DSerine
		0.188889	0.161111	0.288889	0.35			0.166271	0.087608	0.160321	0.328366
		0.111111	0.361111	0.188889	0.044444			0.251437	0.205419	0.10837	0.505962
		0.188889	0.055556	0.422222	0.061111			0.122989	0.908052	0.19036	0.199104
		0.066667	0.311111	0.266667	0.072222			0.214304	0.27578	0.141189	0.145303
		0.138889	0.083333	0.066667	0.066667			0.378623	0.109534	0.152759	0.036743
		0.116667	0.033333	0.361111	0.044444			0.600784	0.076826	0.266758	0.155285
		0.077778	0.072222	0.116667	0.205556			0.149465	0.217906	0.173264	0.198879
		0.111111	0.372222	0.105556	0.088889			0.174237	0.353874	0.040325	0.112436
		0.205556	0.077778	0.266667	0.066667			0.119891	0.697066	0.092905	0.017662
		0.166667	0.338889	0.383333	0.033333			0.165657	0.283351	0.150756	0.144119
		0.177778	0.333333	0.055556	0.144444			0.195571	0.357255	0.138303	0.133388
		0.044444	0.05	0.038889	0.038889			0.148805	0.271545	0.135337	0.064703
		0.088889	0.055556	0.111111	0.077778			0.134988	0.616733	0.167499	0.218706
		0.055556	0.088889	0.383333	0.094444			0.102181	0.89915	0.062947	0.079436
		0.066667	0.072222	0.027778	0.261111			0.167552	0.645206	0.03801	0.727199
		0.044444	0.433333	0.15	0.066667			0.146802	0.233783	0.109507	0.228743
		0.077778	0.033333	0.227778	0.222222			0.237646	0.189017	0.45259	0.195224
		0.094444	0.122222	0.1	0.055556			0.25362	0.33961	0.501916	0.196924
		0.1	0.45	0.038889	0.033333			0.522728	0.960738	0.367399	0.059883
		0.055556	0.066667	0.338889	0.1			0.105277	0.41186	0.462835	0.143546
		0.055556	0.061111	0.061111	0.033333			0.141338	0.292972	0.082446	0.182578
		0.172222	0.355556	0.261111	0.361111			0.114266	0.468609	0.284135	0.28557
		0.044444	0.094444	0.044444	0.35			0.058502	0.238067	0.424045	0.462832
		0.088889	0.144444	0.35	0.116667			0.12361	0.368727	0.400772	0.298828
		0.094444	0.055556	0.022222	0.038889			0.086803	0.372678	1.00951	0.51508
		0.094444	0.061111	0.244444	0.077778			0.16322	0.28663	0.19863	0.320632
		0.033333	0.388889	0.066667	0.033333			0.054197	0.650317	0.148814	0.213578
		0.061111	0.122222	0.377778	0.066667			0.049728	1.97027	0.187139	0.084653
		0.088889	0.066667	0.333333	0.061111			0.380028		0.132825	0.157265
		0.066667	0.355556	0.094444	0.038889			0.23462		0.124338	0.570959
		0.066667	0.388889	0.444444	0.35			0.191943		0.168412	0.431046
		0.077778	0.061111	0.094444	0.022222			0.11942		0.137983	0.245592
		0.027778	0.066667	0.383333	0.188889			0.093394		0.08646	0.347624
		0.016667	0.044444	0.355556	0.055556			0.043603		0.090851	0.271571
		0.061111	0.027778	0.272222	0.255556			0.063376			1.27123
		0.016667	0.083333	0.105556	0.344444			0.106531
		0.083333	0.316667	0.183333	0.027778			0.631831
		0.133333	0.355556	0.044444	0.055556			0.275496
		0.127778	0.022222	0.233333	0.055556			0.099625
		0.038889			0.272222			0.067185
		0.027778			0.072222			0.077214
					0.05
					0.322222

## Sheet: Figure 4k
Figure 4k
3D iGlutas/iAstros		3D Basal No D-Serine							3D Evoked No D-Serine							3D Basal D-Serine							3D Evoked D-Serine
		Time(sec)	ROI 1	ROI 2	ROI 3	ROI 4			Time(sec)	ROI 1	ROI 2	ROI 3	ROI 4			Time(sec)	ROI 1	ROI 2	ROI 3	ROI 4			Time(sec)	ROI 1	ROI 2	ROI 3	ROI 4
		0	-3.58986	-7.87235	-15.8196	0.05458			0	1.37102	2.92953	5.14873	-6.22805			0	-7.01391	-3.28819	-0.00669	-5.03567			0	-0.00599	0.151494	2.27771	-0.01638
		0.6	3.98682	-8.68464	-10.7613	0.091431			0.6	1.18057	2.18231	2.985	-1.89992			0.6	-7.58007	-6.01551	1.75973	-0.73903			0.6	1.57959	-0.02805	1.37381	3.32024
		1.2	2.80313	-4.01561	5.62535	0.074081			1.2	1.69551	1.91597	3.50553	0.507888			1.2	-3.90723	-1.7899	2.46144	6.80926			1.2	1.97	0.154483	1.37035	3.61748
		1.8	1.73931	-0.37421	10.742	0.010661			1.8	0.094329	1.88304	5.11377	2.31012			1.8	-2.41327	-0.25305	2.72037	2.64282			1.8	0.750732	0.44046	1.66558	3.45795
		2.4	0.799862	3.98631	9.62598	0.080033			2.4	0.775242	1.45922	3.37987	2.44299			2.4	0.184795	0.360653	4.31015	3.78507			2.4	0.466341	1.04259	1.2855	5.27488
		3	0.284378	4.91144	8.86594	0.110379			3	0.494952	1.46007	2.22934	1.41653			3	0.68022	1.26638	4.01933	2.42399			3	4.85683	1.31132	0.723593	2.63512
		3.6	0.805806	5.37028	6.12402	0.227447			3.6	0.110858	1.2556	2.4121	3.37414			3.6	2.33547	1.53426	3.72107	3.13			3.6	1.49114	-0.0119	0.884632	1.45984
		4.2	0	4.93841	3.37673	0.087062			4.2	0.771024	1.36327	2.23965	1.18036			4.2	1.79424	1.32086	3.94269	1.24876			4.2	0.588943	0.383276	0.504545	3.34764
		4.8	1.35088	5.93776	1.25112	0.250201			4.8	0.960996	0.871963	2.06281	1.22562			4.8	0.928959	1.997	3.63943	0.431309			4.8	2.84114	0.646264	0.626623	1.71575
		5.4	1.30088	5.74946	0.974601	0.085967			5.4	0.72213	0.791226	2.95171	2.63343			5.4	3.39359	2.76056	3.31876	1.13732			5.4	1.00398	0.966724	0.45	3.04449
		6	0.472028	6.05289	2.5313	0.029051			6	-0.00823	0.862373	2.12575	2.51132			6	2.80251	2.64803	3.45082	1.78966			6	0.321301	0.861954	-0.00797	1.42039
		6.6	0.408157	5.88778	2.96148	0.210076			6.6	0.337137	0.646654	0.979605	2.27371			6.6	2.16597	2.75741	3.86647	0.243993			6.6	0.061301	0.607701	0.81974	0.646772
		7.2	-0.01051	5.56493	2.05797	0.058851			7.2	0.094675	0.425309	1.66675	1.3349			7.2	1.56315	2.39128	4.06572	1.11782			7.2	4.86642	-0.02011	0.669091	3.95976
		7.8	0.127512	5.78949	0.758448	0.028493			7.8	0.170332	0.299578	1.84518	0.690916			7.8	1.18175	1.61785	5.1555	1.20302			7.8	1.55764	0.827126	0.708918	4.37504
		8.4	0.79	5.16277	0.900106	0.083772			8.4	0.377455	-0.00049	1.71658	0.37761			8.4	1.04374	1.54663	4.53632	3.56003			8.4	0.566016	0.511954	1.18165	1.9715
		9	1.38797	4.26465	3.70919	0.091355			9	0.245643	0.259055	1.65811	0.606135			9	1.02157	0.939385	3.66341	1.69225			9	3.96455	0.145057	0.775584	1.15063
		9.6	1.4882	3.28532	2.24617	0.108152			9.6	0.604841	0.262683	0.897939	1.15335			9.6	1.3821	0.838386	2.79547	4.05933			9.6	1.29	1.14023	1.85437	3.5974
		10.2	1.34424	3.00422	2.75978	0.078878			10.2	0.818811	0.404106	1.20794	1.78426			10.2	3.44644	1.06592	2.10169	1.53383			10.2	0.452764	1.03201	1.64312	5.58756
		10.8	1.41687	2.85303	2.26918	0.007322			10.8	0.334302	0.404921	0.408246	0.654223			10.8	2.41547	0.693064	1.94022	2.44789			10.8	0.144065	2.20534	1.00329	2.54622
		11.4	2.1577	2.17293	0.939001	0.056098			11.4	1.10152	0.481693	0.016491	2.08992			11.4	2.09565	1.12425	1.71159	1.73778			11.4	2.72959	1.65454	0.50632	1.42614
		12	2.28097	2.13076	0.097343	0.055008			12	1.94481	0.493757	0.2475	0.896135			12	2.07641	0.907012	1.88097	2.84651			12	0.729837	2.16121	0.857835	0.707559
		12.6	1.98493	2.34143	1.44841	0.02194			12.6	1.16293	0.826406	0.268026	0.052948			12.6	1.28591	0.888626	1.63492	0.512248			12.6	3.03081	1.6277	1.85004	0.343386
		13.2	0.767235	2.65648	2.73576	0.088602			13.2	1.05187	0.751294	0.420132	0.576255			13.2	0.554062	1.54747	2.33167	0.006879			13.2	1.43756	1.62287	1.20589	3.12882
		13.8	0.273041	1.54261	1.78608	0.168813			13.8	0.021923	1.07269	0.528333	0.2749			13.8	2.75037	1.07857	2.1553	-0.00031			13.8	0.462114	1.9054	1.5271	1.35512
		14.4	0.048894	1.56771	1.84596	0.026802			14.4	0.31805	1.03136	0.820789	0.59506			14.4	1.47746	1.38583	2.19035	0.699396			14.4	2.47049	2.03276	1.8613	2.58937
		15	0.962765	1.32373	2.61785	0.159588			15	0.932296	1.02655	0.464123	0.951076			15	1.05353	2.06101	3.29754	1.35215			15	1.05602	1.49345	1.8319	1.07559
		15.6	1.39277	1.24674	2.3111	0.058228			15.6	0.059751	1.46324	1.16443	0.012311			15.6	1.23664	1.21169	2.32512	0.57198			15.6	0.397724	1.87948	1.06221	0.545984
		16.2	1.03936	1.53628	2.05218	0.053344			16.2	0.259059	1.26159	0.851623	1.98837			16.2	1.46814	1.36237	2.79301	0.805235			16.2	0.088943	1.24247	1.05009	2.37866
		16.8	0.708986	0.269334	1.53289	0.016482			16.8	0.20249	0.961502	1.11776	1.28709			16.8	0.855059	1.15474	2.29575	1.00161			16.8	1.88593	1.23764	0.340996	1.08535
		17.4	1.40166	0.498539	2.783	0.060921			17.4	0.388036	0.787992	1.05491	0.538048			17.4	0.090953	0.941354	1.97259	1.12413			17.4	0.634065	1.93971	0.532338	2.90228
		18	2.02982	0.333426	3.06605	0.138423			18	0.946957	1.01659	0.720175	1.19534			18	-0.00695	1.45803	2.07729	1.33054			18	0.179024	1.13603	0.931472	1.1837
		18.6	1.81465	0.367803	2.1652	0.018092			18.6	1.02178	1.23676	1.08281	-0.05972			18.6	0.310235	1.02082	2.08746	0.647718			18.6	2.13041	2.08529	1.1661	3.4652
		19.2	2.17553	0.167873	0.078427	0.133534			19.2	0.896127	0.970416	0.576974	0.071713			19.2	2.13327	1.00147	1.74192	0.061812			19.2	0.610325	1.11494	0.608528	1.35299
		19.8	2.21839	0.183693	2.19989	0.04464			19.8	0.604426	0.906552	0.82557	0.286773			19.8	1.36248	1.14927	1.74463	0.260638			19.8	0.252764	0.834253	0.379957	0.807638
		20.4	1.68064	0.424519	1.755	0.221328			20.4	0.706916	0.963639	0.745175	0.589522			20.4	0.490499	1.28842	1.70259	0.11047			20.4	0.057886	1.02483	0.688182	2.18362
		21	2.19359	0.42874	1.11881	0.096661			21	0.173167	0.995388	2.235	0.605378			21	0.212375	0.831998	1.87943	0.752282			21	1.36699	1.46833	0.386017	0.953307
		21.6	1.21346	0.184737	1.90664	0.129718			21.6	-0.00781	0.959646	0.909035	0.007649			21.6	-0.00271	0.703141	2.30751	1.35044			21.6	0.350976	1.73937	0.196407	1.46307
		22.2	1.60198	0.089214	1.68486	0.03161			22.2	0.696335	0.535827	1.13127	0.356534			22.2	0.137053	0.17755	1.71818	2.56269			22.2	0.091057	1.56213	0.357446	0.579213
		22.8	1.25779	0.618998	0.442933	0.012092			22.8	0.715837	0.983802	1.48075	0.753227			22.8	0.941026	0.334957	1.5393	0.946074			22.8	1.94488	1.62052	0.029307	0.167795
		23.4	1.48963	0.778334	2.17657	0.009377			23.4	0.576349	0.858071	0.273202	0.803267			23.4	0.794868	0.452017	2.37786	0.658356			23.4	0.70122	1.71339	0.601602	2.34693
		24	1.09936	0.538715	1.98672	0.050564			24	-0.00581	0.971372	1.15333	1.1641			24	0.39063	0.361585	1.70147	0.524966			24	2.25423	1.23736	0.935844	1.05354
		24.6	1.67221	0.512503	2.86483	-0.01394			24.6	1.18243	1.06218	0.90193	1.011			24.6	0.065587	-0.00262	1.45791	0.512383			24.6	0.945528	2.06012	0.67697	3.42953
		25.2	0.987005	0.020019	1.08624	0.197588			25.2	1.18126	0.905512	1.44	0.204462			25.2	0.517654	0.691566	1.59993	0.405872			25.2	2.69366	1.34264	0.543636	1.7189
		25.8	0.99765	0.766249	2.3576	0.086797			25.8	0.820401	0.878234	0.736798	0.473665			25.8	-0.08012	0.746388	1.42851	1.35638			25.8	0.954065	1.39529	1.2155	0.866457
		26.4	1.15576	0.322477	2.31647	0.050802			26.4	0.756916	1.69457	0.652061	1.45203			26.4	-0.01368	0.490932	2.08796	1.15587			26.4	0.507073	1.41351	1.35489	2.80937
		27	0.258571	0.681327	1.8822	0.095572			27	0.31314	1.19764	0.492763	1.11163			27	1.69236	0.769577	1.56828	2.62987			27	0.182114	1.19603	0.732381	1.10661
		27.6	0.822212	0.037741	0.486185	0.030851			27.6	0.201245	1.34187	1.19746	0.715498			27.6	1.81021	0.708165	1.7501	0.838792			27.6	-0.01309	1.12799	1.66831	0.577008
		28.2	0.7453	0.494827	0.843624	0.03226			28.2	0.559613	1.14584	0.371491	1.40701			28.2	1.07321	0.932056	1.40953	0.678557			28.2	1.6487	1.7496	1.53931	1.89
		28.8	1.46101	0.706031	1.24883	0.187051			28.8	0.30249	1.39415	0.813026	1.42916			28.8	0.745308	0.986878	1.28537	0.061946			28.8	0.52187	1.16431	1.44926	2.02976
		29.4	1.24585	1.25822	2.58927	0.050786			29.4	-0.01148	1.53557	0.965132	0.55494			29.4	0.559633	0.843814	1.12888	0.079027			29.4	0.305528	2.06759	0.605974	0.767953
		30	1.92926	2.05398	0.68847	0.090136			30	0.104149	1.08363	0.7225	0.202629			30	2.5983	0.42121	0.691318	1.17805			30	4.23561	1.80988	0.632814	0.513937
		30.6	1.17032	1.94971	1.1415	0.176092			30.6	0.579391	0.980399	1.17281	0.918008			30.6	2.17216	0.583622	0.626866	0.55896			30.6	1.51528	1.57517	0.018961	0.14189
		31.2	0.733963	1.17277	1.84431	0.092943			31.2	0.549862	0.491901	0.873158	0.776853			31.2	1.53633	1.12067	1.13207	0.272081			31.2	0.803008	1.61632	0.106407	1.14779
		31.8	1.02111	1.87574	1.4313	0.181615			31.8	1.48154	1.26608	1.6393	0.484303			31.8	0.696701	0.94975	0.48801	2.15634			31.8	3.85504	1.9046	-0.00094	0.539449
		32.4	1.84742	1.24723	0.741977	0.089794			32.4	0.539073	1.37939	2.19048	1.08016			32.4	0.230968	0.912354	0.376294	1.09094			32.4	1.61439	1.6642	0.284329	0.072913
		33	1.89032	1.90149	1.80074	0.048385			33	0.163693	1.36895	1.5575	1.72386			33	0.878138	1.34854	0.645199	0.716812			33	0.690732	1.45247	0.189784	1.29142
		33.6	1.34797	1.35416	1.39304	0.070385			33.6	0.721923	1.53569	0.547325	0.562789			33.6	0.531173	0.766475	0.814577	0.936644			33.6	2.47447	1.52236	0.66671	0.36811
		34.2	1.00378	1.77877	1.47949	0.023008			34.2	0.374205	1.5815	0.668684	0.596892			34.2	2.34257	0.438012	1.10585	1.14976			34.2	0.843577	1.42558	0.455281	0.043307
		34.8	1.3923	2.61165	1.22051	0.234715			34.8	1.03617	1.06772	0.434825	0.176853			34.8	2.22727	0.531258	0.782687	0.319295			34.8	0.594715	1.74264	0.170303	-0.02197
		35.4	1.77161	2.27541	0.839373	0.067556			35.4	0.411826	1.09103	0.986053	0.493865			35.4	1.69409	0.92902	0.755547	-0.05483			35.4	2.85813	2.11138	0.837662	2.13284
		36	1.43664	1.91134	-0.14532	0.113409			36	0.942462	1.17902	0.638114	0.018566			36	0.923372	0.300845	0.800547	0.342852			36	1.18659	1.69851	0.91632	0.799449
		36.6	0.571705	1.28747	0.888204	0.037848			36.6	1.59059	1.09266	0.193728	0.455657			36.6	0.646789	0.847502	1.44508	0.851275			36.6	0.539431	1.88908	0.990606	0.426693
		37.2	0.941797	1.3363	0.088576	0.069604			37.2	1.47109	0.860096	1.02123	1.14777			37.2	0.173724	1.10117	0.691567	1.50064			37.2	2.49382	1.59115	0.753247	0.959449
		37.8	1.26581	1.76094	1.87662	0.040661			37.8	0.971231	0.869348	0.664561	1.00721			37.8	-0.00315	0.845716	1.29627	0.764094			37.8	0.887317	1.81626	0.762597	0.421339
		38.4	-0.00465	1.78193	0.710361	0.056157			38.4	0.990041	1.23012	0.847368	0.133546			38.4	1.80677	0.427915	1.97062	0.178557			38.4	0.492195	1.3919	0.655108	1.76512
		39	0.720968	0.888982	0.553666	0.060271			39	1.04343	1.32092	0.341535	1.67426			39	1.02579	0.365533	1.67234	1.35141			39	2.91	0.961782	0.586537	2.85693
		39.6	1.15217	1.11178	2.11323	0.025366			39.6	0.944675	1.50453	1.0375	0.537649			39.6	0.708152	0.533708	1.24224	0.950436			39.6	1.12463	0.175345	0.595931	1.27157
		40.2	1.02115	1.30443	2.33379	0.033274			40.2	0.534786	1.53068	1.08434	2.03454			40.2	0.155909	0.429068	1.03599	-0.02101			40.2	0.591301	0.705057	0.600952	0.670472
		40.8	1.12977	1.65017	2.03895	0.006997			40.8	0.781812	1.40495	0.863596	1.06132			40.8	0.483431	0.648156	1.06109	0.262584			40.8	3.6026	0.297931	0.965325	0.281969
		41.4	0.966498	1.48559	1.61658	0.11348			41.4	1.69965	1.83602	0.642895	1.93665			41.4	1.84028	0.595389	1.21306	0.626711			41.4	1.30504	1.23563	0.775541	2.68087
		42	1.44839	0.977708	0.189957	0.029718			42	1.33811	1.65124	0.435351	1.02319			42	1.4288	0.203525	0.929701	0.722383			42	0.690407	1.85724	0.464545	1.7648
		42.6	2.28055	0.966226	0.665569	0.031588			42.6	1.37075	1.69986	0.297939	0.583825			42.6	0.856026	0.764592	0.867761	1.41873			42.6	0.311463	0.467356	0.746667	0.604646
		43.2	1.57811	0.931547	0.030659	0.081702			43.2	1.1406	1.62196	0.559693	0.204183			43.2	0.399091	0.818453	0.522214	2.31641			43.2	4.13585	2.04879	0.258182	0.287008
		43.8	2.22129	0.90849	1.55303	0.091165			43.8	0.675311	1.51592	0.295132	0.481952			43.8	0.091716	0.516888	0.61199	1.47248			43.8	1.44805	1.44626	1.23727	0.055906
		44.4	2.33912	1.21248	0.008289	0.088157			44.4	1.43409	1.66859	0.043684	0.154104			44.4	1.43976	0.330596	0.828632	1.19567			44.4	0.719512	1.47592	1.0345	2.31307
		45	2.23576	1.14996	2.37301	0.049924			45	1.25934	1.30383	0.428246	1.09721			45	0.554677	0.31049	1.1398	1.48262			45	2.99106	0.948103	0.394545	0.932441
		45.6	1.88816	1.91093	0.332837	0.162911			45.6	1.58243	1.20622	0.220702	0.99251			45.6	1.98337	0.108828	1.23455	0.826611			45.6	1.35203	0.926034	1.00996	0.465197
		46.2	1.85392	1.24066	0.960043	0.071556			46.2	0.688382	1.22112	0.013114	1.37781			46.2	1.4238	0.186705	0.346741	3.03973			46.2	0.672358	1.30058	0.885152	2.68299
		46.8	0.165346	1.55857	2.0602	0.123295			46.8	0.824758	1.01102	0.444211	0.675498			46.8	0.780645	-0.00343	0.264876	1.16896			46.8	0.358455	1.33023	1.46593	1.25512
		47.4	1.34309	1.57724	0.976461	0.022732			47.4	0.615353	1.14401	0.950789	1.43131			47.4	0.310513	0.570144	-0.01102	0.425705			47.4	2.25602	1.66448	0.825974	0.669764
		48	0.447097	0.934818	1.78432	0.081512			48	0.869295	1.31356	2.85206	1.07562			48	1.70548	0.423084	0.156617	0.014664			48	1.77146	1.37805	0.16	2.5726
		48.6	0.062627	0.048829	1.24256	0.022683			48.6	-0.00482	1.30593	1.27969	0.707968			48.6	1.24123	0.769779	0.612413	0.553859			48.6	0.693333	1.68937	0.18671	2.07386
		49.2	0.309493	0.604778	0.876196	0.028894			49.2	0.520954	1.43051	0.619561	1.2088			49.2	0.974912	0.224073	1.02346	1.14319			49.2	0.379512	0.897184	0.602987	1.02394
		49.8	0.026406	0.986384	0.477896	0.104477			49.8	0.65249	0.666423	0.757719	1.13996			49.8	0.359619	0.581335	1.59368	0.695638			49.8	0.146992	1.38661	0.96303	0.477953
		50.4	0.300968	0.839086	1.23263	0.086298			50.4	1.18513	0.715045	1.11952	1.13885			50.4	0.291246	0.752238	1.29577	0.254799			50.4	1.65423	0.870287	0.491861	0.199685
		51	1.27244	0.724264	1.33911	0.055111			51	0.403873	0.631496	1.2971	0.906614			51	0.167155	0.896244	1.065	0.669631			51	0.559919	1.57236	1.02074	0.897795
		51.6	0.124101	1.11976	0.930234	0.056439			51.6	0.327939	1.00354	0.794912	1.11267			51.6	1.24248	0.498463	0.968582	1.15161			51.6	3.83146	1.86069	0.354762	0.517165
		52.2	0.934286	0.972466	1.53618	0.120103			52.2	1.18562	1.47961	1.83215	2.02386			52.2	0.665308	0.469558	0.879602	1.16715			52.2	1.64764	2.20644	1.13039	0.191654
		52.8	0.297465	0.6164	2.16339	0.063442			52.8	0.618741	1.25546	1.5361	1.25781			52.8	0.404853	0.813372	0.815522	1.88403			52.8	0.659024	1.71885	0.758788	0.055118
		53.4	0.374931	0.949269	2.56748	0.031165			53.4	0.708783	1.45875	1.57333	0.842351			53.4	0.317419	1.13414	0.714129	1.15792			53.4	0.393984	1.70828	0.447792	-0.01843
		54	1.18972	0.936511	2.56238	0.054179			54	0.231812	1.31333	1.52724	1.24359			54	-0.00274	1.35211	0.622662	0.257349			54	0.169512	0.462126	1.11519	2.43551
		54.6	0.875484	0.668592	2.07375	0.090201			54.6	0.363347	1.06389	0.902237	1.95163			54.6	0.165396	1.46538	0.737687	1.22591			54.6	-0.02236	0.848103	1.40593	1.13362
		55.2	1.28014	0.832127	0.384272	0.039496			55.2	0.543292	0.926912	1.26404	0.874821			55.2	0.883387	0.500836	1.191	0.986376			55.2	0.776667	0.492701	1.11662	0.445906
		55.8	0.970507	0.522454	1.03278	0.083648			55.8	0.329115	1.26237	1.8364	0.857729			55.8	0.513402	0.851374	1.1891	0.334128			55.8	0.209756	0.125805	1.14329	0.199134
		56.4	1.27834	0.864625	0.942667	0.043247			56.4	0.944744	0.821682	1.15434	0.936295			56.4	0.43522	0.807099	0.714552	0.151678			56.4	0.13065	0.672701	1.19597	1.41693
		57	1.42954	1.65911	1.89931	0.071133			57	0.799654	0.774691	0.660921	0.604462			57	0.20893	0.844486	1.21515	0.653758			57	1.3687	1.12195	1.23563	0.422126
		57.6	1.58535	1.23113	1.35223	0.052954			57.6	1.38078	0.539314	0.842895	1.32048			57.6	1.52663	1.08648	1.26547	0.766611			57.6	0.484715	0.841264	1.48745	0.151732
		58.2	1.88401	1.0444	2.40988	0.158894			58.2	0.972891	0.568251	0.507325	0.773546			58.2	1.19183	1.12769	0.984975	0.117718			58.2	0.218699	0.508851	1.32797	1.07031
		58.8	1.27945	0.980608	0.566312	0.095724			58.8	1.139	0.453768	2.1718	1.22657			58.8	0.880499	1.4888	1.2741	0.17349			58.8	0.172114	0.733908	1.5971	0.351102
		59.4	1.25553	1.37147	0.210521	0.028222			59.4	1.00781	0.673931	1.34939	3.26132			59.4	0.440132	1.41955	0.80704	0.360168			59.4	2.14187	0.700345	1.00039	1.06496
		60	1.28691	1.46773	1.45409	0.069664			60	0.945712	0.581946	0.17614	1.51518			60	0.325279	1.77777	0.949403	1.31195			60	0.916423	1.09787	1.24788	0.534724
		60.6	0.788341	1.09079	0.954888	0.147957			60.6	0.517082	0.692463	0.56864	0.888526			60.6	2.03301	1.60477	0.666418	1.76369			60.6	0.552846	1.95511	1.50398	0.240709
		61.2	1.28516	0.379819	1.40143	0.12219			61.2	0.517289	0.676406	0.724342	0.556733			61.2	1.94454	1.61046	0.448085	2.0846			61.2	0.286748	2.17442	1.73849	0.773465
		61.8	0.708249	0.645419	1.25287	0.171762			61.8	0.303043	0.376322	0.515965	0.679084			61.8	1.31796	1.99078	0.510871	0.952483			61.8	2.79309	1.91672	1.32792	0.195984
		62.4	1.46313	0.263837	1.90133	0.104797			62.4	0.365491	0.424944	0.364605	1.34729			62.4	0.877595	1.8831	1.03134	0.632416			62.4	0.844065	0.498161	1.30268	-0.01929
		63	0.67424	0.478427	0.567906	0.019951			63	0.289557	0.318926	0.638728	0.477649			63	0.726085	2.31625	0.693632	0.550638			63	0.521057	1.14276	1.8142	1.15126
		63.6	0.885346	0.971352	0.966631	-0.02364			63.6	1.09882	0.342238	0.662807	0.504382			63.6	0.51739	1.87813	1.1544	0.576242			63.6	3.82415	1.07471	1.38203	0.282441
		64.2	1.18862	0.861169	1.12625	0.055967			64.2	1.36183	0.275562	0.906228	1.00127			64.2	0.232449	1.75892	1.18734	0.45755			64.2	1.38732	0.834253	1.28316	-0.0274
		64.8	0.630138	1.39121	0.10101	0.053192			64.8	0.089488	0.509786	1.06189	1.37861			64.8	-0.00557	1.95288	1.3297	0.862315			64.8	0.739187	1.19149	1.04576	1.62346
		65.4	0.62	1.34597	0.46254	0.029279			65.4	1.07856	0.274381	0.998289	0.927291			65.4	2.53586	2.21409	1.00692	1.54899			65.4	2.04219	1.27293	1.07247	0.455433
		66	0.434793	0.899443	-0.05446	0.016201			66	0.594675	0.63518	0.254825	0.452072			66	1.97626	1.97577	1.11694	2.85312			66	0.85748	0.796839	1.34589	0.137795
		66.6	0.26341	0.32997	0.811583	0.075756			66.6	0.77462	0.520697	0.770132	0.793546			66.6	1.29202	1.90556	1.61505	1.40218			66.6	0.445041	0.763276	0.485152	0.11937
		67.2	0.225668	-0.0145	0.652125	0.01878			67.2	0.788589	1.08394	0.303026	0.40996			67.2	0.556466	1.53948	1.22259	1.49154			67.2	1.82943	0.356149	0.602727	0.951339
		67.8	0.519724	0.095685	0.875239	0.032802			67.8	1.11383	0.797919	0.313947	0.504462			67.8	2.10389	1.57013	0.897313	1.23527			67.8	0.660894	0.207701	0.564502	0.586457
		68.4	0.841429	0.314892	1.21525	0.014309			68.4	0.671369	0.824044	0.035439	0.543147			68.4	1.15572	1.30108	0.581965	1.41185			68.4	0.289106	0.639655	0.270823	1.88299
		69	0.877419	0.091046	0.535069	0.01587			69	0.27047	0.431187	0.7525	0.940438			69	2.28086	0.797627	0.368632	1.51799			69	2.11252	0.634828	0.678485	0.833071
		69.6	1.17608	0.516701	0.896334	8.35e-05			69.6	0.561065	0.479809	0.320482	0.473147			69.6	1.90308	0.581412	0.540846	0.664396			69.6	0.748862	-0.02517	1.23329	0.287087
		70.2	1.63604	0.158339	0.726249	0.036873			70.2	0.395228	0.255652	0.761228	1.59952			70.2	1.0077	0.923305	0.633483	0.817483			70.2	0.466585	0.359253	0.723203	0.268661
		70.8	1.53839	0.029599	0.104516	0.03735			70.8	1.31521	0.205849	0.127412	1.54661			70.8	0.691496	0.714765	0.343035	0.752483			70.8	0.216748	0.728621	0.884069	0.691181
		71.4	1.27023	0.058594	0.784591	0.054623			71.4	0.46473	0.68473	0.660307	1.37414			71.4	0.46327	0.808818	0.525199	0.764664			71.4	1.01577	1.23592	1.35234	0.239685
		72	1.19562	-0.00752	1.08209	0.128271			72	0.859059	0.65464	1.20193	1.67582			72	0.356745	1.33803	0.416343	0.377483			72	1.70089	1.08805	1.21017	0.118898
		72.6	-0.00562	0.565716	2.22976	0.103816			72.6	0.596473	0.346119	1.28746	1.88586			72.6	1.51562	0.910471	0.441791	0.621208			72.6	1.02024	0.589598	1.16762	-0.00969
		73.2	0.368525	0.246718	0.853507	0.063642			73.2	0.880152	0.107902	0.592237	2.09586			73.2	0.925205	0.866206	0.63393	0.717282			73.2	0.559024	0.550977	1.42805	1.05961
		73.8	0.890138	0.755834	2.45282	0.186065			73.8	0.202559	-0.0122	0.826886	1.31387			73.8	1.1046	1.57505	0.328532	1.17238			73.8	0.276748	0.357126	0.502381	1.80614
		74.4	0.480876	0.427581	0.842774	0.068927			74.4	0.984232	0.226603	0.473772	0.750956			74.4	2.10658	0.991873	0.520672	1.78859			74.4	2.83179	0.824195	0.788788	0.741654
		75	1.15456	0.377662	0.284803	0.027127			75	0.25823	0.368898	0.375044	0.662191			75	1.40035	0.884198	0.618259	1.17661			75	1.47626	1.06713	0.694286	0.496063
		75.6	1.09548	0.582904	2.05946	0.015675			75.6	0.521162	0.778346	0.464956	1.64514			75.6	0.941921	0.639155	0.49199	0.504195			75.6	0.665528	0.557184	1.44823	1.28984
		76.2	1.16088	0.584041	0.576939	0.102331			76.2	0.673513	0.836277	-0.02412	1.31729			76.2	2.30754	1.08575	0.70898	0.533154			76.2	0.31813	0.978333	0.82987	0.634803
		76.8	1.24931	0.703456	0.27933	0.020965			76.8	0.749723	1.07421	0.538246	0.909801			76.8	1.77433	1.43917	0.83893	0.592315			76.8	2.23911	0.652299	0.843593	0.404961
		77.4	1.66954	2.40255	0.821254	0.095149			77.4	0.010028	0.679387	1.21465	1.14773			77.4	1.14727	1.29597	0.981294	1.61456			77.4	1.78602	0.711322	-0.01286	0.175118
		78	0.974562	2.20652	0.89559	0.039257			78	0.446196	0.436417	0.833991	2.29			78	0.908783	1.34487	1.19831	1.31799			78	0.788293	1.24161	0.57987	1.7248
		78.6	1.45931	2.11716	1.06025	0.074423			78.6	0.70249	0.595585	0.361228	1.40442			78.6	0.673211	1.53691	1.12177	0.702651			78.6	0.416504	1.065	1.00338	0.707559
		79.2	1.37263	1.48038	0.773273	0.066222			79.2	0.868949	0.588864	0.673553	0.885339			79.2	0.858475	1.27457	0.818881	0.889329			79.2	0.272439	0.566609	0.980996	0.296614
		79.8	1.01866	1.72276	0.071785	0.024423			79.8	1.48486	1.02362	0.827982	0.951952			79.8	0.589194	1.62127	0.520945	0.549128			79.8	1.16894	0.591149	1.30493	0.216378
		80.4	0.756866	0.738019	0.549947	0.008098			80.4	2.00401	0.561305	1.24996	0.879124			80.4	0.369765	1.96124	0.64592	0.937148			80.4	1.96797	0.949023	0.33013	1.49835
		81	0.499677	1.2077	0.539267	0.005317			81	1.11922	1.24916	0.351754	0.826175			81	1.39081	1.80169	0.663905	1.15067			81	0.799431	0.847126	0.567489	1.28425
		81.6	0.560461	0.740246	0.21509	0.047528			81.6	1.80429	1.45053	0.523728	1.10793			81.6	1.3268	1.67481	0.878433	1.00175			81.6	0.362602	1.80845	0.462857	0.668583
		82.2	0.685714	0.681072	0.868597	0.068602			82.2	1.57656	1.07258	0.682544	1.19044			82.2	0.905029	1.20114	0.958607	0.513926			82.2	0.259187	2.12609	0.431818	0.36
		82.8	0.649724	0.334238	1.65494	0.051729			82.8	2.14405	1.01521	0.529956	0.663426			82.8	0.805836	1.40759	0.730348	0.51604			82.8	1.51341	1.61621	0.452727	0.177323
		83.4	0.779631	0.722733	0.262752	0.02619			83.4	1.92324	0.862233	1.50022	1.70613			83.4	0.26088	1.56985	0.90505	1.89732			83.4	0.572602	2.35914	0.776667	0.978976
		84	0.471751	0.011737	1.56451	0.045637			84	1.69544	0.638976	1.47483	2.22689			84	0.328842	1.5006	0.858383	2.60413			84	0.379675	3.0331	1.0703	0.442047
		84.6	0.371244	0.525493	0.570829	0.08026			84.6	1.42621	0.612542	0.953816	1.17398			84.6	0.956921	1.19023	1.12015	2.45524			84.6	0.24374	1.98293	0.255714	0.243701
		85.2	-0.04373	0.359592	0.522954	0.027615			85.2	1.03935	0.40613	1.09509	0.571275			85.2	0.979428	0.936542	1.68045	1.08483			85.2	1.09959	2.3523	0.852381	0.084724
		85.8	0.292995	-0.00114	0.161583	0.015084			85.8	1.7314	0.660911	1.36794	0.821116			85.8	0.76	0.689587	1.31037	1.16077			85.8	0.386423	2.24471	0.773723	0.705276
		86.4	0.832442	0.758502	0.597237	0.058379			86.4	1.21314	0.957902	0.969737	1.33793			86.4	0.610953	0.909481	1.01495	0.877651			86.4	0.209756	2.31523	1.2448	0.191969
		87	0.79129	-0.02016	1.35701	0.079989			87	1.79447	0.956777	0.847851	1.17343			87	0.143724	0.591431	0.607587	1.60456			87	2.22821	2.09264	1.62935	0.198346
		87.6	1.51507	0.179633	0.177365	0.137919			87.6	1.22787	0.618195	2.01544	1.71016			87.6	0.301129	0.881451	0.665373	1.04963			87.6	0.840244	2.34132	1.4468	0
		88.2	0.943963	0.295894	1.30909	0.064141			88.2	1.90602	0.895472	1.34969	0.99988			88.2	1.64182	0.71902	0.636119	1.45779			88.2	0.476585	2.65897	2.0045	1.52008
		88.8	0.48341	0.92946	0.43762	0.045642			88.8	2.01024	0.832508	0.868202	0.759681			88.8	1.51328	0.953324	0.549627	1.73842			88.8	0.243089	2.20075	1.06004	0.607008
		89.4	0.884654	0.927418	2.16977	0.021187			89.4	3.29696	0.685152	0.904211	1.0255			89.4	1.06658	0.240471	0.30893	1.39487			89.4	0.139593	2.13339	1.34069	0.442047
		90	0.884931	2.20353	0.947609	0.117057			90	2.20477	0.872441	1.0718	1.31123			90	1.8017	-0.02282	0.647811	0.856711			90	2.59715	1.76713	1.61701	0.639213
		90.6	1.3829	1.8466	1.27168	0.021593			90.6	2.62012	0.604162	1.06833	1.2304			90.6	1.42831	0.423391	0.770299	1.22795			90.6	0.948943	1.88362	1.05351	0.198661
		91.2	0.922396	1.2229	0.309883	0.015024			91.2	3.00097	1.16831	1.70522	1.4245			91.2	1.16343	0.403391	0.606692	0.800503			91.2	0.487805	1.34494	0.710779	0.120236
		91.8	0.816682	1.37165	0.118544	0.072954			91.8	2.19917	1.25717	1.18421	1.30383			91.8	0.584765	0.572642	0.632164	0.81604			91.8	0.262358	1.6281	0.679697	0.097008
		92.4	1.15341	1.41371	0.091923	0.023019			92.4	2.37939	0.910152	0.707061	1.7051			92.4	2.12047	1.08674	0.453632	0.049698			92.4	2.46789	1.42856	0.804502	0.861102
		93	1.08917	1.50213	0.495696	0.02729			93	1.18347	0.470332	0.572018	0.71992			93	1.81013	1.2608	0.277612	0.118893			93	0.811545	1.88414	0.518052	0.483543
		93.6	1.53189	1.49316	-0.13666	0.059203			93.6	1.17006	0.407368	1.51154	0.906016			93.6	1.29303	0.752805	0.810522	0.238456			93.6	0.488537	2.02937	0.664502	0.357874
		94.2	0.721106	1.22902	1.93704	0.063469			94.2	1.43333	0.510292	0.7625	2.51446			94.2	0.778886	0.99122	0.582264	-0.00544			94.2	0.303821	1.6746	0.616147	1.63386
		94.8	0.891935	1.18522	0.850903	0.061778			94.8	0.790595	0.430427	0.280965	1.19064			94.8	1.40697	1.33433	0.739552	0.39349			94.8	0.240976	1.62443	0.710649	0.618425
		95.4	0.283917	1.82807	0.498034	0.033528			95.4	0.555947	0.384308	0.659079	0.799044			95.4	0.923607	1.20771	0.822239	0.80245			95.4	0.438374	1.93632	0.692597	0.24874
		96	0.238157	1.93739	0.936929	0.098504			96	0.590941	0.388836	0.787193	0.479203			96	0.556085	1.15698	0.723308	0.442987			96	0.156016	1.96092	1.0252	0.288425
		96.6	0.05871	1.04229	0.302444	0.040439			96.6	0.902628	0.21617	0.753026	-2.5e-05			96.6	0.534604	1.43381	0.873159	0.288188			96.6	-0.01252	1.39925	0.842641	1.2022
		97.2	0.400046	1.75472	0.316259	0.105957			97.2	1.78133	0.026631	0.780263	0.441992			97.2	1.63629	1.13525	0.615025	1.39181			97.2	0.070081	1.6077	0.660087	0.525433
		97.8	0.211382	1.11248	1.83374	0.098304			97.8	-0.03707	-0.00543	0.741711	1.41769			97.8	1.14707	1.69354	1.06338	1.22362			97.8	2.0226	1.95983	0.901732	0.415512
		98.4	0.294654	0.669705	0.497875	0.110699			98.4	0.855533	0.251631	0.475088	0.835657			98.4	0.864589	1.89545	1.28286	1.85071			98.4	3.6987	1.67402	1.1261	1.30567
		99	-0.05991	0.199119	0.883634	0.061854			99	0.614592	0.819179	0.686535	0.938845			99	0.822566	1.70446	0.751119	1.8201			99	1.48041	1.37678	1.36346	0.589449
		99.6	0.086129	0.429065	1.7263	0.042276			99.6	1.30028	0.804612	2.14798	2.9743			99.6	1.609	0.959203	0.89597	0.917013			99.6	0.888211	1.11971	0.838918	0.361496
		100.2	0.126037	0.459499	0.911158	0.020526			100.2	0.92787	0.815354	1.02614	1.61139			100.2	1.19456	1.38877	0.943831	0.513893			100.2	0.466748	1.12126	1.27108	0.180709
		100.8	0.705161	0.376293	1.78045	0.018293			100.8	1.21943	0.840186	1.02706	1.44765			100.8	0.915015	1.86061	0.471766	1.60745			100.8	1.93959	0.726264	0.352597	0.19685
		101.4	0.851106	0.297727	0.880287	0.078932			101.4	1.21355	1.02809	1.41833	1.23613			101.4	1.30702	2.8752	0.328085	2.40903			101.4	0.696992	0.578391	0.00987	1.00819
		102	1.04774	0.156507	0.474336	0.101626			102	1.47739	1.05571	1.46311	1.12418			102	0.892581	2.78892	0.154527	1.37507			102	0.38122	0.769655	0.947792	1.80386
		102.6	0.571567	0.399165	0.690011	0.167686			102.6	1.77586	1.61482	1.02982	2.35486			102.6	0.960543	2.44328	0.408856	1.03909			102.6	0.268618	0.64477	0.967143	1.06402
		103.2	1.547	-0.02122	0.225558	0.053799			103.2	1.74232	1.01533	1.81145	1.42622			103.2	0.832023	2.39927	0.449254	0.488322			103.2	2.18862	0.675057	1.75706	0.599843
		103.8	1.8865	0.630063	2.30101	0.027171			103.8	2.56632	1.27075	1.45711	2.37402			103.8	0.559809	1.51376	0.347836	0.602013			103.8	0.783415	0.35477	1.75476	0.340315
		104.4	2.13382	0.353491	0.662274	0.01193			104.4	1.87586	1.33774	1.06767	2.78801			104.4	0.404883	1.56293	0.689229	1.5949			104.4	0.329431	0.442529	1.68753	1.09661
		105	1.51479	0.352958	1.1118	0.507141			105	1.82158	0.982902	0.980877	1.2896			105	1.2749	1.60922	0.475871	2.63138			105	0.265691	0.553276	2.46446	0.45126
		105.6	1.18148	0.960148	0.371041	0.286719			105.6	1.08264	1.45202	0.894123	0.870876			105.6	0.886848	1.57289	0.255075	2.32896			105.6	1.94984	0.399713	1.31931	0.317795
		106.2	0.834332	1.30756	0.682359	0.403595			106.2	0.461342	1.13375	2.28978	0.535857			106.2	0.65129	1.98518	0.09893	2.88225			106.2	0.747886	0.303563	1.61143	0.963858
		106.8	0.823594	1.26296	0.398618	0.276146			106.8	2.35726	1.69851	2.01439	0.232669			106.8	0.31456	1.63281	-0.00049	1.9355			106.8	0.407724	0.420057	0.93381	0.373622
		107.4	0.384286	1.36681	0.550531	0.050859			107.4	1.72898	1.27337	1.67759	1.20442			107.4	0.518886	1.90292	0.663781	1.05926			107.4	0.246423	0.708966	1.10468	0.185039
		108	0.044608	1.64927	0.590861	0.029205			108	1.81992	1.41628	1.11272	1.28371			108	1.56045	1.67062	0.260871	1.71319			108	0.190813	0.854195	1.5526	0.453071
		108.6	-0.07009	1.22654	0.248672	0.469389			108.6	2.17372	1.25548	0.341711	0.570159			108.6	1.12109	1.56898	0.770896	0.88057			108.6	1.59049	0.637414	1.87065	1.81567
		109.2	1.11936	0.708722	0.326196	0.402551			109.2	2.11252	1.37028	0.877719	1.62159			109.2	0.958827	1.55667	0.569502	0.621779			109.2	0.526667	0.506782	1.59563	0.792362
		109.8	0.74659	1.02598	0.068597	0.409227			109.8	1.96833	1.51884	1.65496	1.25466			109.8	2.89776	1.9238	1.06709	1.48376			109.8	0.259675	0.439368	1.27732	0.509291
		110.4	0.272396	1.35252	1.11249	0.7132			110.4	0.766113	1.41429	0.901491	1.17462			110.4	1.96132	1.53301	0.970174	1.03369			110.4	0.155285	0.871954	1.25338	0.32063
		111	0.494101	1.28007	0.291339	0.758795			111	0.767151	1.51502	0.674386	1.36546			111	1.43397	1.53415	1.01005	0.503087			111	0.083415	0.34477	1.35935	1.24228
		111.6	0.411659	1.59965	0.309671	0.688173			111.6	0.270263	1.53138	2.1446	1.94673			111.6	1.57965	1.92817	0.895697	1.08319			111.6	0.076585	1.02448	1.38736	0.604803
		112.2	1.14488	1.29986	0.800956	1.06998			112.2	0.527248	1.58152	1.6543	1.29697			112.2	2.00831	2.20117	1.26147	0.512315			112.2	0.061626	1.03184	0.779004	0.37685
		112.8	1.34811	0.75653	0.89373	1.22855			112.8	0.189419	1.44885	0.835044	0.663108			112.8	1.35047	1.69798	1.269	0.582349			112.8	0.916504	0.550632	1.64251	1.92047
		113.4	1.82327	1.21529	0.86424	1.39793			113.4	0.39101	1.8786	2.34912	0.192629			113.4	1.23368	2.14869	1.21187	0.481275			113.4	1.54382	0.42	1.24628	0.873622
		114	1.54267	0.530457	0.489426	1.08731			114	0.502766	1.53782	1.25794	0.439243			114	3.27232	2.1508	0.903507	0.480872			114	2.60203	0.116954	0.56	0.645591
		114.6	1.27585	0.594874	1.59708	0.852357			114.6	1.76936	1.64137	1.25009	0.442829			114.6	3.17457	1.87912	0.460796	1.72876			114.6	1.0261	-0.01943	0.999264	0.708976
		115.2	1.41922	0.568801	0.701488	0.692005			115.2	0.165975	1.48341	1.47031	1.34287			115.2	2.10617	2.01955	0.672313	1.05386			115.2	0.612764	1.1419	1.20913	3.48095
		115.8	1.19853	0.443006	1.20871	0.74733			115.8	0.886307	1.79505	1.1993	0.585498			115.8	1.78557	1.98322	0.729627	1.04003			115.8	0.386341	0.659253	1.03368	1.42622
		116.4	0.728986	1.16388	0.222848	0.5486			116.4	0.790526	1.77767	0.875702	0.501474			116.4	1.25089	2.10732	0.684925	1.44228			116.4	0.20878	0.412241	1.11364	0.883307
		117	1.3147	0.715658	0.799097	0.552573			117	0.625588	2.05838	0.902939	0.03494			117	2.0344	1.57819	0.6651	1.13651			117	0.145041	0.693966	0.392727	0.608031
		117.6	1.89124	0.334702	0.22237	0.927357			117.6	0.571369	1.55731	1.19772	0.735737			117.6	1.61116	1.78875	0.896542	1.59919			117.6	2.26016	0.642299	0.645844	0.427323
		118.2	2.20972	0.58701	0.283262	0.816195			118.2	0.268119	1.58495	1.46618	0.663665			118.2	2.62487	1.70823	0.759801	0.967886			118.2	0.773659	0.119425	0.751775	2.21504
		118.8	2.30235	0.799861	1.02423	0.780708			118.8	0.525035	1.52821	0.971491	0.567649			118.8	2.20749	1.79295	0.585746	0.816477			118.8	0.490407	0.573563	0.680216	0.994961
		119.4	2.10931	0.71814	0.846015	0.947924			119.4	1.63264	1.76954	0.823289	0.340159			119.4	1.27985	1.64807	0.543557	1.85295			119.4	0.385935	0.34954	0.015584	0.388976
		120	2.11442	0.332545	0.540276	1.06054			120	1.01819	1.97151	1.91632	0.216295			120	1.13226	1.36967	0.516269	1.55054			120	1.45228	0.70592	0.537922	0.412992
		120.6	2.14258	-0.00898	0.553294	0.834784			120.6	1.71079	1.59418	1.29882	1.10036			120.6	0.629839	1.21903	0.730299	0.93604			120.6	0.664959	0.568103	0.802424	2.53929
		121.2	1.06009	0.51241	1.17742	1.18146			121.2	1.03416	1.57402	0.747105	0.478486			121.2	2.15088	1.48338	0.964204	0.791309			121.2	0.414228	0.596954	1.04961	1.02
		121.8	1.68733	0.414428	0.621945	1.53138			121.8	0.938382	1.67475	0.844518	1.47809			121.8	2.94465	1.57098	0.817512	0.636544			121.8	0.301707	0.539598	1.28381	0.602992
		122.4	1.46664	0.425493	0.305526	1.74886			122.4	0.967082	1.53082	0.525307	2.51753			122.4	2.01554	1.40593	0.874826	1.48513			122.4	2.53878	0.694828	1.11113	0.438031
		123	1.6929	0.329854	0.531137	1.97932			123	1.224	1.86777	0.026228	1.52116			123	1.42515	1.56365	1.34505	0.612215			123	1.04407	0.74092	1.46221	1.49347
		123.6	1.57359	0.563605	0.884272	1.94384			123.6	1.93741	1.46513	1.27338	0.883307			123.6	0.897801	1.2766	1.09637	2.41718			123.6	0.565691	0.505402	1.70074	0.659213
		124.2	1.51419	0.389098	0.387194	1.58997			124.2	1.86238	1.43091	0.796798	1.29331			124.2	0.96283	0.967464	0.698458	1.16842			124.2	0.36374	0.275575	1.1384	0.549291
		124.8	1.5147	0.699397	0.820032	1.33773			124.8	1.21335	1.3601	1.60526	1.08175			124.8	0.866554	1.0637	0.519428	0.64453			124.8	1.64959	0.568793	1.99165	1.40795
		125.4	1.11885	0.524867	0.423964	1.15575			125.4	0.7926	1.39896	1.2646	1.38813			125.4	0.679384	1.2243	0.320498	0.999832			125.4	0.683415	0.678103	1.56788	0.739055
		126	-0.01429	1.27126	0.697343	1.21378			126	1.94855	1.53062	1.20469	0.885777			126	0.74588	1.35224	0.728557	0.492685			126	0.456992	0.626494	1.62459	0.361417
		126.6	0.261889	0.813756	0.519129	1.08586			126.6	1.6038	1.59761	1.07895	0.359482			126.6	1.75372	1.03446	0.387836	0.666779			126.6	0.084309	0.339195	0.906407	2.23583
		127.2	-0.06336	0.379448	1.5577	1.1001			127.2	1.30062	1.31873	1.19004	0.785418			127.2	1.36128	1.37757	0.522239	0.914698			127.2	1.83358	0.109425	0.99342	0.976299
		127.8	0.588387	0.318604	0.938417	0.9884			127.8	1.41231	1.32947	0.853816	0.653546			127.8	0.918974	1.27304	0.475075	0.441107			127.8	0.574715	0.655517	0.521991	0.63811
		128.4	0.622627	-0.10181	0.276674	1.01021			128.4	1.44101	1.25304	2.14912	0.226853			128.4	2.19221	1.32509	0.651766	0.729295			128.4	0.454065	0.37977	0.929351	0.394331
		129	0.352673	0.754581	0.682944	0.768238			129	2.4103	1.47188	1.47952	1.11892			129	1.93026	1.51163	0.485174	0.386577			129	1.92691	0.489023	1.13329	0.30811
		129.6	0.700276	0.966342	1.45048	0.786805			129.6	1.93416	1.12829	1.27925	1.00299			129.6	1.3604	1.12756	0.674328	1.29557			129.6	0.611057	0.736264	1.38913	1.23756
		130.2	0.960276	0.867293	1.19788	0.587535			130.2	1.56176	1.2403	1.07456	0.628127			130.2	2.17468	0.932738	0.313706	1.43275			130.2	0.457886	0.822586	0.666623	0.639528
		130.8	0.948433	0.615147	1.68385	0.477449			130.8	1.92939	1.4029	0.751447	0.739283			130.8	1.31449	1.17596	0.36107	1.65715			130.8	0.288455	0.615805	0.255801	0.277638
		131.4	1.08405	0.460404	1.02737	0.619259			131.4	1.54315	1.71735	0.257325	0.448048			131.4	1.76808	0.730403	0.286517	1.26748			131.4	2.36293	0.546897	0.390433	1.49063
		132	1.11825	0.498214	0.19559	0.470259			132	1.24682	0.895697	0.464912	0.328167			132	1.35657	0.89389	0.510473	0.951644			132	0.990244	0.317126	1.0013	0.719291
		132.6	1.1617	0.921086	-0.23172	0.441259			132.6	1.09578	1.23546	0.834781	0.598685			132.6	0.777903	0.959385	0.244403	0.877383			132.6	0.593171	0.868966	1.06667	0.499213
		133.2	1.14064	1.46224	0.548672	0.023081			133.2	0.626556	0.824409	0.331886	0.347331			133.2	0.491026	0.294822	0.381294	1.26624			133.2	0.366748	0.869023	1.30952	0.302677
		133.8	1.23014	1.66474	0.521467	0.200454			133.8	0.468534	0.880146	0.72807	2.9804			133.8	0.557522	0.811806	0.150025	1.25242			133.8	2.38431	0.420862	1.08052	3.55504
		134.4	0.711382	2.55152	0.287035	0.18107			134.4	0.51805	1.27896	1.47513	1.87641			134.4	1.99205	0.475773	0.281965	0.946611			134.4	1.10919	1.29454	1.26277	1.50032
		135	1.65802	2.95119	0.15882	0.223308			135	0.837206	1.26159	1.25294	0.812311			135	1.30195	0.296311	0.150199	0.523389			135	0.647073	0.340632	1.18965	1.00457
		135.6	1.63235	1.72248	0.742667	1.21419			135.6	0.430221	1.48043	0.714912	1.77606			135.6	0.868431	0.35317	1.06321	0.925638			135.6	1.81911	0.944138	1.03857	3.00496
		136.2	0.993779	1.7997	0.184113	0.908319			136.2	0.701037	1.56713	0.948816	0.903187			136.2	0.624076	0.587733	0.553358	1.68362			136.2	0.820325	0.708621	1.16887	1.44622
		136.8	1.263	1.59627	0.321573	0.614341			136.8	0.001867	1.5385	0.573114	1.04621			136.8	0.873856	0.494736	0.302189	1.38121			136.8	0.455772	0.157011	0.814329	1.00567
		137.4	0.970046	1.73846	0.140276	1.09766			137.4	0.130083	1.34395	0.881579	0.778884			137.4	0.233607	0.771566	0.809726	1.16936			137.4	1.64407	0.32954	0.849394	0.454803
		138	1.16097	1.79944	0.155579	1.13287			138	0.956708	1.09598	0.339167	0.866175			138	1.08749	0.894707	0.563557	0.501174			138	0.710407	0.639943	0.685368	0.305591
		138.6	1.27811	1.43363	0.000818	1.27349			138.6	1.00885	1.30357	1.14768	0.68251			138.6	1.0015	0.946753	0.633284	0.661846			138.6	0.345854	0.576839	0.551602	1.24291
		139.2	0.602673	1.38098	0.361477	1.09518			139.2	1.62808	1.34528	0.385965	1.10048			139.2	0.805528	0.768261	0.638333	0.298993			139.2	0.233333	0.772356	0.889697	0.692126
		139.8	0.162212	0.681118	0.366153	0.836876			139.8	1.54876	1.7694	0.453202	1.85307			139.8	0.39695	0.620509	0.854851	0.117383			139.8	1.69797	0.818448	0.678009	0.385354
		140.4	0.00182	0.438251	0.535494	0.863978			140.4	1.09606	1.39769	0.608202	0.645498			140.4	0.74349	0.3056	0.810149	0.412248			140.4	0.601707	0.99092	1.28017	0.141654
		141	0.342488	0.418047	1.25749	0.732162			141	0.712517	1.36625	0.100877	0.02761			141	0.723475	-0.01698	0.753035	0.183658			141	0.318455	0.542759	0.947316	1.71677
		141.6	0.825991	0.379309	1.01775	0.5744			141.6	1.53914	1.32638	0.852325	0.024741			141.6	0.451261	0.864851	0.678483	0.233591			141.6	0.319756	0.652069	1.09493	0.725039
		142.2	0.599862	0.625887	0.623911	0.487449			142.2	1.03804	1.13749	0.731009	0.573825			142.2	0.387258	0.55341	0.708408	0.444564			142.2	0.028374	0.778621	0.515281	0.552126
		142.8	0.829908	0.529135	1.82407	0.337254			142.8	1.03486	1.36758	0.640351	1.40976			142.8	0.483079	-0.03276	0.230896	0.762953			142.8	2.37228	0.606264	0.952944	0.395039
		143.4	1.29502	0.910253	0.675717	0.004351			143.4	0.99018	1.13366	0.567237	1.24968			143.4	2.26952	0.491547	0.004602	1.64846			143.4	0.81252	0.543161	0.94039	1.45843
		144	1.60341	0.597796	0.26594	0.039859			144	0.841701	1.77151	1.5161	0.766892			144	2.05009	0.615264	0.004154	1.21513			144	0.423415	0.537529	1.26554	1.20677
		144.6	1.68143	0.999768	0.153666	0.120254			144.6	1.84129	1.39418	1.62281	1.8857			144.6	1.52274	1.01373	0.192139	0.832181			144.6	0.294472	0.819195	1.03654	0.388268
		145.2	0.773226	0.392716	1.00319	0.300649			145.2	2.14239	1.68335	0.461974	3.27143			145.2	0.813578	1.12592	0.449776	0.194195			145.2	0.19	0.566437	0.781558	0.498819
		145.8	0.556267	0.745999	0.205526	0.709151			145.8	2.3397	1.19353	0.402061	1.91613			145.8	0.940176	1.02678	0.78204	0.126644			145.8	0.044797	0.58954	1.23221	0.223622
		146.4	0.92	-0.00038	0.932784	0.559276			146.4	2.13596	1.42643	1.19298	1.59271			146.4	0.408431	0.840231	0.380473	0.669866			146.4	0.639431	0.578161	1.34087	1.53102
		147	0.979539	-0.09548	0.384857	0.687238			147	1.57261	1.31625	1.8611	1.39283			147	1.62742	0.910154	0.633134	2.35735			147	0.274797	0.790862	1.32831	0.681024
		147.6	0.504562	-0.06532	0.729596	0.619524			147.6	2.72427	1.17233	0.985395	1.49968			147.6	0.764296	0.89171	0.582289	1.17238			147.6	0.064553	0.595575	1.42403	0.452992
		148.2	0.315253	0.127209	0.649203	0.496676			148.2	2.79025	1.39401	0.951754	1.12048			148.2	0.849853	1.34011	0.208085	1.41023			148.2	0.049431	0.716379	1.69286	0.185669
		148.8	0.485438	0.419485	0.239426	0.926259			148.8	2.46895	1.46662	0.545307	1.01219			148.8	0.329839	1.29189	0.69209	0.60443			148.8	0.01	0.727989	1.21277	1.95764
		149.4	0.388295	0.206077	0.079384	0.834222			149.4	2.05768	1.14834	0.665219	1.49753			149.4	0.336217	1.27729	0.407438	1.56711			149.4	2.24691	0.722299	1.51623	0.847795
		150	0.31424	0.115611	0.052125	0.822184			150	2.08216	1.20689	0.973684	0.664143			150	0.021716	0.536455	0.677512	0.982819			150	0.768374	0.435057	1.41277	0.619764
		150.6	0.42447	0.159685	0.46594	0.750686			150.6	1.74703	0.905484	1.1111	0.512032			150.6	2.11427	0.564121	0.67893	1.06628			150.6	0.485041	0.785747	2.0626	0.336693
		151.2	-0.04811	-0.14651	0.672529	0.722432			151.2	1.49481	1.03436	0.880132	1.0651			151.2	1.58805	0.468818	0.650498	0.237013			151.2	1.05529	1.30885	1.76433	0.565354
		151.8	0.244885	-0.04676	0.50712	1.22337			151.8	1.48472	0.763892	1.05702	0.442869			151.8	1.1762	0.775062	1.12455	0.370805			151.8	0.389756	0.636494	1.1284	0.211417
		152.4	0.367327	0.261749	0.256748	0.739978			152.4	1.10118	0.600281	0.852325	1.67721			152.4	1.4579	0.942017	0.777711	0.719396			152.4	0.212114	0.883736	1.14615	0.077953
		153	0.21788	0.614335	0.447396	0.825778			153	0.613831	0.791001	0.998553	1.30598			153	0.905293	0.581585	0.853756	0.531074			153	0.196992	0.378103	1.51887	0.015276
		153.6	0.174424	0.219995	0.786823	0.820768			153.6	0.679806	0.675197	1.50877	1.12996			153.6	0.697258	0.664966	0.39995	0.258826			153.6	0.011138	0.671264	1.61459	0.320709
		154.2	0.799171	0.015866	0.270723	0.879535			154.2	0.683541	0.618476	1.64618	0.782629			154.2	1.47163	0.669577	0.458582	0.164463			154.2	1.41073	1.28058	1.8358	0.014331
		154.8	0.995346	-0.0978	0.147875	0.390741			154.8	0.424481	0.497047	1.25733	0.435299			154.8	0.753328	1.02576	0.482388	-0.03393			154.8	0.46065	1.07954	1.7713	0.605591
		155.4	0.468018	-0.13723	0.572317	0.953838			155.4	0.386653	0.344685	0.951754	0.20749			155.4	0.19632	0.853622	1.00122	0.419161			155.4	0.307317	0.895747	1.04446	0.299213
		156	0.678018	0.229274	0.784166	0.666665			156	0.501037	0.47635	1.24267	1.2506			156	0.183299	0.677627	0.589701	1.47372			156	0.121545	0.470517	1.07087	0.213307
		156.6	0.676037	-0.00501	1.35207	0.816789			156.6	0.414869	0.509589	0.888904	0.576574			156.6	0.168827	0.914707	0.755299	1.48466			156.6	0.000728	0.660287	1.47394	0.080157
		157.2	0.512765	0.424124	0.628799	0.706914			157.2	0.508437	1.0153	0.77193	0.739203			157.2	1.50038	0.501451	0.881095	0.52245			157.2	1.96935	0.821322	0.941905	1.01795
		157.8	1.2435	0.612016	0.44745	0.830011			157.8	0.560581	0.98667	0.413728	0.854024			157.8	0.811408	0.191931	0.947189	0.442785			157.8	0.742927	-0.0119	1.40554	0.42811
		158.4	0.6747	0.287265	0.207705	0.676892			158.4	1.28354	0.744319	0.507325	1.1561			158.4	0.733871	0.371374	0.799353	0.826208			158.4	0.329431	0.682701	0.717662	0.184724
		159	1.70037	0.600418	1.14756	0.395665			159	0.699378	0.49072	1.05702	0.227092			159	0.934927	0.221316	0.469925	1.56198			159	0.216748	0.668333	0.817662	1.18543
		159.6	1.25599	1.98525	0.21169	0.482546			159.6	0.537137	0.68144	0.865482	1.06701			159.6	0.964428	0.663967	0.222587	0.777617			159.6	2.05537	0.567759	1.10818	0.571969
		160.2	1.36922	0.862538	0.14729	0.245103			160.2	0.582365	0.205709	0.630132	0.779442			160.2	1.03938	0.377512	0.472736	0.335537			160.2	0.63374	0.852184	1.03935	0.328583
		160.8	1.91106	0.64681	0.715197	0.072524			160.8	0.848824	0.441423	0.995614	0.396255			160.8	0.841613	0.512757	0.369677	0.359899			160.8	0.342195	0.878046	1.33848	2.49465
		161.4	1.11645	0.955324	0.225664	0.077784			161.4	0.278562	0.778375	0.023377	0.511076			161.4	0.591056	0.159059	0.214378	0.454732			161.4	0.180813	0.52454	1.20472	0.952047
		162	1.76424	0.540107	0.267535	0.228449			162	-0.03582	0.707565	0.788026	0.940637			162	0.343431	0.039001	0.544154	0.767685			162	3.00309	0.326264	0.767922	0.606378
		162.6	3.07101	0.908931	0.580393	0.121816			162.6	0.597165	0.752053	0.535088	1.02359			162.6	0.042478	0.530336	0.281891	0.600772			162.6	0.963577	0.794598	0.62987	0.244882
		163.2	2.04138	0.498353	0.62221	0.407076			163.2	0.967427	0.847188	0.637412	0.879442			163.2	1.19759	0.447224	0.4649	0.131846			163.2	0.387561	0.596322	1.12814	0.143228
		163.8	1.67995	1.07131	0.605632	0.332335			163.8	1.17172	0.649831	1.14329	0.998247			163.8	0.927493	0.253641	0.361841	0.478356			163.8	0.274878	0.432471	0.799567	1.69512
		164.4	0.811613	0.697843	0.328693	0.077049			164.4	0.705187	0.624016	0.263158	0.953705			164.4	0.50783	0.410682	7.74e-05	0.626879			164.4	0.129675	0.435345	1.3974	2.1289
		165	1.17369	0.837022	0.965675	0.298524			165	0.612033	0.429471	0.558465	1.57052			165	0.357962	0.525456	0.3	1.26869			165	1.72439	0.420977	1.02121	0.767402
		165.6	1.16249	0.71872	0.39644	0.302703			165.6	1.00996	0.257424	0.419605	1.74112			165.6	1.16264	0.356849	0.530274	0.984329			165.6	0.514146	0.366322	1.41991	0.57126
		166.2	0.768802	1.07131	1.03873	0.410124			166.2	0.674827	0.119151	0.342105	1.39777			166.2	1.04063	1.36307	0.708308	0.763725			166.2	0.206341	0.949655	1.16065	0.359449
		166.8	0.458065	1.60946	0.963709	0.192681			166.8	1.0796	0.25644	0.505833	1.26956			166.8	0.228006	0.942786	0.485846	0.908893			166.8	0.11813	0.722586	1.41216	0.123937
		167.4	0.594332	1.71617	1.08523	0.263346			167.4	1.25622	0.691817	0.590658	1.18119			167.4	0.176378	1.0835	0.517114	0.174866			167.4	1.65585	0.610517	1.42125	0.730945
		168	0.86424	1.95277	0.606376	0.194011			168	1.50201	0.75599	0.52193	0.762151			168	0.05437	0.925456	0.264801	0.699228			168	0.689512	0.831724	1.2745	0.204094
		168.6	0.64106	1.33111	0.414453	0.253865			168.6	1.53333	0.314004	0.738289	1.86104			168.6	2.27254	0.708818	0.631891	1.61956			168.6	0.300488	0.518506	1.69918	0.063071
		169.2	0.85106	0.772071	0.201222	0.548314			169.2	1.27427	0.544094	0.428377	0.533625			169.2	1.40566	0.598818	0.625846	0.905671			169.2	2.44797	0.222471	1.82952	0.000811
		169.8	0.94129	0.688564	0.17933	0.629249			169.8	1.63762	0.400169	0	0.560837			169.8	0.807111	0.515706	0.525274	0.58104			169.8	0.83122	0.541437	1.2845	2.22984
		170.4	0.381705	0.767432	0.773804	0.4264			170.4	0.520954	0.020022	0.558465	0.376853			170.4	0.432903	0.02049	0.424701	1.92423			170.4	0.247073	0.527069	1.6832	0.789685
		171	0.531797	1.48652	0.996281	0.759768			171	0.877386	0.224803	0.37136	0.487689			171	1.13641	0.042085	0.714677	0.804295			171	0.07748	0.501149	0.852468	0.247087
		171.6	-0.00015	0.607376	1.64389	0.662324			171.6	0.950277	0.491479	1.14474	0.590558			171.6	0.515865	0.074246	0.73102	0.60047			171.6	-0.01081	-0.00174	0.965455	0.098189
		172.2	0.232903	0.760473	0.527418	0.488124			172.2	0.587414	0.083211	0.865482	0.255179			172.2	0.45544	0.241854	0.568234	-0.01275			172.2	2.42943	0.690747	0.758139	2.16976
		172.8	0.539677	0.772071	0.266366	-0.00283			172.8	1.04758	0.462345	1.07311	0.00345			172.8	0.658944	0.024256	0.300995	0.035101			172.8	0.820813	0.256839	0.009654	1.22559
		173.4	0.855668	0.38701	0.11695	0.168373			173.4	1.39018	0.124381	1.57018	0.126255			173.4	0.372713	0.187061	0.3049	0.183624			173.4	0.326016	0.202184	0.477619	0.494016

## Sheet: Figure 4l
Figure 4l
3D		Peak frequency						Peak amplitude
		Basal	Basal DSerine	Evoked	Evoked DSerine			Basal	Basal DSerine	Evoked	Evoked DSerine
		0.08571	0.26286	0.33714	0.32			0.40939	2.16091	0.437971	0.559064
		0.09143	0.29143	0.25714	0.29714			0.454879	0.561099	0.20262	1.28045
		0.06286	0.20571	0.30857	0.36			0.900719	3.29715	0.578092	1.14409
		0.04571	0.29143	0.33714	0.34286			0.144538	2.97716	0.32305	0.35089
		0.06286	0.29143	0.30857	0.26857			0.717906	0.380502	0.393337	0.484677
		0.13143	0.24571	0.32	0.33143			1.03116	0.234897	2.04508	6.73317
		0.10857	0.21714	0.32	0.34286			0.140815	0.262648	0.685462	0.846312
		0.16571	0.34857	0.34286	0.30286			0.184846	0.3454	0.57062	0.626468
		0.10857	0.33714	0.33714	0.28			0.244882	0.314827	0.568445	0.40548
		0.13143	0.25714	0.32	0.29143			0.130331	0.410763	0.334157	0.940933
		0.09714	0.33143	0.27429	0.28			0.310101	0.157464	0.571876	1.70645
		0.03429	0.25946	0.25714	0.25143			0.281321	0.49729	2.11578	1.40762
		0.06857	0.396582	0.21143	0.30286			0.251608	0.37944	5.09428	1.38459
		0.09714	0.248596	0.25143	0.28			0.140603	0.29754	1.21724	0.635948
		0.10286	0.396318	0.30857	0.23429			0.082608	0.196594	7.7462	5.72459
		0.05143	0.186544	0.22286	0.30857			0.074863	0.497629	0.779099	1.73323
		0.09714	0.345274	0.30857	0.32			0.405706	0.597624	1.00019	16.7757
		0.05143	0.19462	0.29714	0.28			0.693665	0.276539	0.887568	1.45862
		0.02857	0.357436	0.27429	0.27429			0.164754	0.298653	2.00873	1.37205
		0.02857	0.26743	0.32571	0.45143			0.192798	0.94724	0.992	26.6384
		0.14857	0.38649	0.41714	0.29714			0.646841	0.58234	1.11839	1.33761
		0.10286	0.274683	0.4	0.42857			0.118399	0.26542	2.19842	2.40161
		0.13143	0.287643	0.29714	0.53714			0.115497	0.197652	1.84135	0.865461
		0.13143	0.168436	0.24	0.28571			0.125093	0.186329	0.246186	2.86441
		0.09643	0.20743	0.365983	0.39429			0.29463	0.285422	2.8642	1.0652
		0.02754	0.38464	0.45113	0.56571			0.78531	0.254433	3.31729	2.94109
		0.18643	0.375933	0.3754	0.482334			0.2863	0.200642	1.98865	7.7529
		0.05232	0.27643	0.31857	0.31248			0.368231	0.374121	5.86295	7.4183
		0.062864	0.196543	0.2999	0.263528			0.16942	0.15635	7.55284	6.86401
		0.16483	0.376453	0.341854	0.3815			0.129753	0.199975	6.75342	3.47138

## Sheet: Figure 5a
Figure 5a
2D Metoclopramide																						2D D-Serine																					2D Ketamine
		2D Basal No D2R antagonist					2D Basal D2R antagonist					2D Evoked No D2R antagonist					2D Evoked D2R antagonist						2D Basal No NMDAR agonist					2D Basal NMDAR agonist					2D Evoked No NMDAR agonist					2D Evoked NMDAR agonist						2D Basal No NMDAR antagonist					2D Basal NMDAR antagonist
		Time (sec)	ROI 1	ROI 2	ROI 3		Time (sec)	ROI 1	ROI 2	ROI 3		Time (sec)	ROI 1	ROI 2	ROI 3		Time (sec)	ROI 1	ROI 2	ROI 3			Time (sec)	ROI 1	ROI 2	ROI 3		Time (sec)	ROI 1	ROI 2	ROI 3		Time (sec)	ROI 1	ROI 2	ROI 3		Time (sec)	ROI 1	ROI 2	ROI 3			Time (sec)	ROI 1	ROI 2	ROI 3		Time (sec)
		0	0	0	0.343386		0	0	0	0.082021		0	0	2.2996	-0.02792		0	0	4.19078	0.105232			0	4.36092	0	4.81156		0	0.677117	0.926935	0.187036		0	0	2.11927	-0.10875		0	0.757011	1.35804	0			0	-1.45042	-0.03801	0		0
		0.6	-0.014	1.13363	-0.01968		0.6	1.56722	0.613951	0.00661		0.6	0.625193	1.37507	1.84883		0.6	0.999012	1.86532	-0.00921			0.6	0.00335	8.20622	0.002041		0.6	-0.01046	-0.00288	0.37241		0.6	0.410265	1.80822	1.85091		0.6	2.49993	1.04116	0.915889			0.6	0.120132	2.51083	1.50519		0.6
		1.2	5.24118	1.25404	2.47879		1.2	0.186	6.84198	5.60412		1.2	0.202682	0.298144	2.91845		1.2	1.8554	0.959327	0.082221			1.2	0.254333	2.43428	0.302545		1.2	1.38006	2.95926	0.247643		1.2	0.360524	0.037206	1.6437		1.2	3.14052	0.66471	0.049735			1.2	-0.0219	5.11289	4.10608		1.2
		1.8	0.130345	2.91616	0.355445		1.8	0.184283	-0.04323	0.0698		1.8	0.475416	0.865045	1.48425		1.8	1.28147	0.158646	1.89915			1.8	0.404672	0.300142	0.491455		1.8	0.116086	0.090817	0.317858		1.8	1.26373	-0.00402	0.66058		1.8	2.56631	-0.02485	2.22988			1.8	11.634	1.11378	0.89585		1.8
		2.4	0.140723	3.26413	5.98323		2.4	7.61672	1.56569	0.016005		2.4	0.599462	0.005751	1.33753		2.4	0.302611	0.015487	0.289745			2.4	4.32871	7.99851	4.86469		2.4	0.001652	-0.01055	0		2.4	0.868112	2.2798	1.14044		2.4	1.6061	0.863727	1.4281			2.4	0.829435	-0.02413	-0.02512		2.4
		3	0.001563	0.004726	1.12029		3	0.525252	3.29738	-0.0663		3	1.27334	3.01598	1.5701		3	0.702033	0.134274	0.104989			3	0.125411	3.28552	0.226231		3	0.236421	0.007293	0.544108		3	0.3172	0.103267	1.01807		3	2.75327	1.56323	0.091592			3	0.340316	0.614349	0.512889		3
		3.6	6.38031	1.34544	0.502966		3.6	0.059245	6.09907	6.0096		3.6	0.656079	3.05391	1.48721		3.6	0.958422	0.515894	1.4278			3.6	-0.09186	0.592736	0.005313		3.6	1.66972	3.94455	0.11172		3.6	0.977459	0.606469	-0.00987		3.6	0.939959	1.01083	0.0024			3.6	0.134988	0.089559	2.08983		3.6
		4.2	0.186845	-0.03114	0.269976		4.2	-0.03471	0.354729	-0.06748		4.2	1.57176	-0.06231	2.13683		4.2	0.752107	0.409018	1.15873			4.2	3.8838	0.38967	4.39585		4.2	0.135087	0.217636	0.286684		4.2	0.263606	0.467962	-0.00499		4.2	1.13779	1.55078	0.307335			4.2	5.83446	1.40744	-0.00932		4.2
		4.8	0.122499	0.634055	0.908039		4.8	5.87009	-0.36412	-0.07781		4.8	0.975318	2.31668	0.520711		4.8	1.04825	0.817186	0.626919			4.8	0.061411	6.08164	0.139814		4.8	0.096936	-0.00634	0.404856		4.8	1.60328	0.406713	0.334814		4.8	1.6102	0.704929	0.031242			4.8	0.394109	1.32744	1.37853		4.8
		5.4	0.007694	1.001	0.211515		5.4	0.407193	-0.13206	-0.15298		5.4	-0.05386	0.028924	1.70425		5.4	0.034152	2.9581	1.32255			5.4	-0.03697	4.18588	0.013001		5.4	0.001415	-0.01901	0.288292		5.4	1.28061	0.404712	0.634206		5.4	1.21634	0.172197	2.4525			5.4	0.067377	2.28917	0.344779		5.4
		6	-0.02985	3.55154	0.097449		6	0.069447	0.309288	-0.18184		6	0.697256	0.077438	1.52378		6	0.824557	0.775115	0.299986			6	4.43947	0.657128	4.95882		6	1.02663	1.8602	0.38138		6	-0.01796	1.37389	0.810748		6	-0.22919	0.512689	2.21085			6	0.003243	-0.01288	-0.02504		6
		6.6	4.31652	2.22719	-0.00659		6.6	-0.10277	5.01578	5.83634		6.6	1.61034	-0.31435	0.621927		6.6	1.02357	0.993903	0.032319			6.6	0.173934	-0.03046	0.211417		6.6	0.081055	0.062473	1.04491		6.6	0.816782	0.851873	1.28741		6.6	1.26044	0.834601	2.40342			6.6	8.05033	0.676832	0.78017		6.6
		7.2	0.193449	5.05981	1.90853		7.2	8.18961	0.108878	-0.05166		7.2	0.220138	0.072451	0.575897		7.2	0.875451	3.0711	2.0428			7.2	0.003851	0.997972	0.004669		7.2	0.045387	-0.00347	0.590118		7.2	1.02552	0.35508	0.24427		7.2	1.24652	1.01881	1.48757			7.2	0.185613	0.231482	1.33693		7.2
		7.8	0.161817	0.339965	0.659157		7.8	0.611804	0.07496	-0.01068		7.8	0.90748	0.198798	0.584998		7.8	0.63102	1.57837	0.800905			7.8	0.216632	3.49914	0.238559		7.8	0.057958	-0.01393	0.166723		7.8	0.498388	0.39311	0.111088		7.8	1.17891	0.440175	-0.02567			7.8	0.021027	2.02341	-0.01402		7.8
		8.4	-0.0393	1.29563	0.529585		8.4	0.084618	0.139062	-0.07256		8.4	0.165643	4.34227	1.42888		8.4	0.794377	1.5299	0.235199			8.4	0.162302	0.623317	0.176532		8.4	0.759186	1.22508	0.880257		8.4	1.73301	0.881906	-0.05331		8.4	1.14168	1.10963	0.13616			8.4	-0.02112	0.112879	0.44811		8.4
		9	0.09083	2.5054	1.84888		9	-0.10654	2.25864	-0.06174		9	1.61135	1.20187	0.274506		9	1.46962	0.744265	2.8919			9	4.34097	0.066918	4.8081		9	0.122344	0.074931	0.024144		9	1.1747	1.85148	0.508347		9	2.19159	1.28127	2.07317			9	2.95473	-0.00109	3.21522		9
		9.6	0.035455	0.215887	0.767559		9.6	3.14515	1.26521	-0.10699		9.6	-0.04377	0.016884	1.62569		9.6	0.600602	0.517035	1.14356			9.6	0.048871	0.238246	0.04719		9.6	0.032829	0.018938	0.368322		9.6	1.10815	1.81506	0.862673		9.6	1.25872	0.423945	1.76342			9.6	0.24738	0.558016	0.400383		9.6
		10.2	6.20195	0.379344	0.438487		10.2	0.232876	5.62041	5.70216		10.2	1.2916	0.090083	1.08836		10.2	0.292238	-0.02878	2.38262			10.2	0.006451	3.23292	-0.00139		10.2	0.045141	0.032686	1.64443		10.2	0.392771	0.218979	0.417875		10.2	1.51432	0.876459	1.08609			10.2	0.107865	2.41279	-0.02099		10.2
		10.8	0.196245	2.08993	-0.02087		10.8	-0.11605	-0.09167	-0.09107		10.8	0.320259	0.134567	1.74285		10.8	0.609283	-0.03919	1.62167			10.8	3.67736	0.387365	4.07286		10.8	0.799694	1.4812	0.495706		10.8	0.679753	0.353891	1.32562		10.8	1.68074	0.327333	1.17273			10.8	5.91258	0.440131	2.36888		10.8
		11.4	0.012399	1.46179	1.70729		11.4	4.61173	0.354855	-0.12396		11.4	1.61547	2.28384	2.41404		11.4	0.731656	0.122496	2.28958			11.4	0.049931	0.150785	0.054614		11.4	0.117741	0.096985	0.936034		11.4	0.336141	0.447566	0.977259		11.4	1.5574	0.55635	0.094489			11.4	0.310804	1.38166	0.298801		11.4
		12	0.021129	4.02996	0.329942		12	0.238587	1.16538	-0.13524		12	-0.03374	0.159305	1.00975		12	1.06263	0.793142	2.08017			12	-0.03161	6.5766	-0.0319		12	0.116752	0.030466	2.34529		12	0.981359	0.446765	0.93102		12	1.85654	0.647115	0.1145			12	-0.00042	-0.02081	1.07928		12
		12.6	0.03908	0.200076	0.200712		12.6	-0.10568	0.95338	-0.03607		12.6	0.023434	-0.01913	0.657459		12.6	0.784602	1.24078	1.53099			12.6	-0.04572	1.10628	-0.04365		12.6	0.201031	0.032399	0.144819		12.6	1.59422	0.475993	0.972421		12.6	2.43837	1.14662	2.12886			12.6	1.53795	0.963728	1.63387		12.6
		13.2	0.075347	0.833204	2.4572		13.2	-0.12013	1.10127	-0.01338		13.2	-0.03234	2.37447	2.01108		13.2	0.809025	0.507885	1.51823			13.2	3.69204	0.113671	4.10471		13.2	0.775403	1.86779	0.020379		13.2	1.02002	0.000733	1.02062		13.2	1.02122	0.302415	1.4871			13.2	0.100189	0.091758	0.599924		13.2
		13.8	-0.00038	-0.04883	1.2415		13.8	-0.16968	0.278008	0.021185		13.8	-0.0125	0.04137	1.35236		13.8	0.162545	0.277646	0.545521			13.8	0.031815	2.68187	0.050104		13.8	0.217961	0.054739	2.90419		13.8	0.339941	0.112862	0.367339		13.8	0.24539	1.82378	0.030548			13.8	0.065022	0.016978	1.43643		13.8
		14.4	-0.01279	0.220087	0.497984		14.4	1.60966	0.297438	0.03271		14.4	0.135156	0.102479	2.16963		14.4	0.764836	0.363345	0.285134			14.4	0.001727	1.7513	0.020636		14.4	2.56404	-0.00483	3.0759		14.4	1.73104	0.406741	0.542789		14.4	2.46146	0.989956	0.134692			14.4	0.002615	0.884891	-0.04686		14.4
		15	5.61774	1.04648	0.307226		15	0.157938	4.93681	6.13782		15	-0.01522	0.022781	0.677689		15	1.04868	0.156115	0.219709			15	0.451937	0.396377	0.523729		15	0.636975	-0.0009	0.436919		15	3.79567	0.632962	0.516959		15	2.34926	0.323891	2.56408			15	1.1601	0.596727	0.401701		15
		15.6	0.329173	-0.02016	-0.04657		15.6	-0.04409	-0.03235	0.036043		15.6	-0.01527	0.097239	0.509226		15.6	0.103844	0.209062	1.95092			15.6	0.836138	-0.00581	0.953632		15.6	0.343289	0.21878	0.032201		15.6	2.26617	0.781922	0.240632		15.6	2.45895	1.12231	2.32774			15.6	0.049502	0.205634	2.83708		15.6
		16.2	0.210565	1.14087	1.74425		16.2	4.15325	0.254966	-0.01087		16.2	0.130743	0.05331	0.369805		16.2	0.5295	0.24254	0.19558			16.2	0.86637	1.29496	0.991047		16.2	0.065769	-0.00104	3.08749		16.2	1.62021	0.263147	0.918683		16.2	1.73987	0.546951	1.08801			16.2	-0.02841	0.288396	2.07763		16.2
		16.8	0.164289	-0.0311	0.159886		16.8	0.368925	0.903695	0.030112		16.8	1.05741	0.545401	1.44638		16.8	0.344086	0.061867	0.260123			16.8	0.045769	2.32921	0.08505		16.8	-0.00484	-0.00211	3.10492		16.8	1.41366	0.72516	0.70878		16.8	0.639828	0.249191	1.80197			16.8	0.725066	1.08159	-0.02952		16.8
		17.4	0.003784	0.380541	0.151207		17.4	1.28864	1.24702	-0.02297		17.4	0.099003	3.68107	1.47862		17.4	0.091869	0.019239	0.119347			17.4	-0.04246	0.256665	-0.00889		17.4	0.106166	0.066767	2.86537		17.4	1.8424	0.46219	-0.03374		17.4	2.30878	1.01974	1.68477			17.4	0.086586	-0.04151	0.331071		17.4
		18	5.24118	0	-0.01968		18	0.012354	-0.01746	0.082021		18	1.57551	2.7515	1.54093		18	-0.03002	-0.00569	0.502381			18	0.147844	1.84384	-0.01193		18	0.677117	0.192513	0.37241		18	0.811735	0.380564	1.46287		18	1.09932	0.515421	0.077453			18	-0.04205	-0.03801	1.50519		18
		18.6	0.130345	0.417962	2.47879		18.6	0.961043	3.71912	0.00661		18.6	1.73579	-0.00629	1.41473		18.6	0.79891	0.07115	0.153199			18.6	0.146807	0.016571	3.98824		18.6	-0.01046	1.13011	0.247643		18.6	0.239888	0.595977	0.748191		18.6	-0.18612	0.429683	0.345912			18.6	2.77787	2.51083	4.10608		18.6
		19.2	0.140723	0.072297	0.355445		19.2	0.271534	0.115054	5.60412		19.2	1.71853	1.97119	0.93931		19.2	0.164316	0.030301	-0.02006			19.2	3.52099	-0.002	0.670122		19.2	1.38006	1.21879	0.317858		19.2	0.833924	0.492738	0.52491		19.2	1.87285	-0.0342	-0.06321			19.2	5.65668	5.11289	0.89585		19.2
		19.8	0.001563	0.057882	8.4895		19.8	-0.01772	0.000718	0.0698		19.8	1.62011	-0.05611	1.5938		19.8	0.346529	0.092097	2.08819			19.8	0.462476	0.944738	0.42418		19.8	0.116086	1.11206	0		19.8	-0.02652	0.621681	2.12716		19.8	1.66102	1.02252	0.040367			19.8	1.23224	1.11378	-0.02512		19.8
		20.4	3.74526	1.56017	1.12029		20.4	0.395807	-0.0414	0.016005		20.4	1.03351	3.59316	-0.00092		20.4	0.626689	0.470708	2.07179			20.4	1.07718	0.070465	2.26599		20.4	0.001652	0.113309	0.544108		20.4	1.37091	1.5985	0.681385		20.4	1.4036	0.615557	2.26083			20.4	-0.02669	-0.02413	0.512889		20.4
		21	0.186845	0.095446	0.502966		21	1.00406	2.76375	-0.0663		21	0.315915	-0.05505	1.00557		21	1.00644	0.507726	2.10946			21	0.554688	0.04371	0.020365		21	0.236421	3.88643	0.11172		21	0.035976	1.68661	0.603361		21	1.78244	1.12334	1.04764			21	0.679689	0.614349	2.08983		21
		21.6	0.122499	0.270887	0.269976		21.6	0.699882	0.181226	6.0096		21.6	2.09373	0.015378	0.916129		21.6	1.34562	1.17837	2.1432			21.6	0.402977	0.038467	-0.00246		21.6	1.66972	0.691063	0.286684		21.6	0.761635	0.227086	0.823457		21.6	0.49766	1.33495	1.28222			21.6	0.099084	0.089559	-0.00932		21.6
		22.2	0.007694	0.054116	0.908039		22.2	0.246329	0.0124	-0.06748		22.2	1.41516	0.104446	1.01052		22.2	1.10979	1.71982	0.972176			22.2	4.08336	0.74427	1.16104		22.2	0.135087	0.532497	0.404856		22.2	0.754359	0.353231	2.42411		22.2	1.0457	1.67333	0.241813			22.2	1.55713	1.40744	1.37853		22.2
		22.8	-0.02985	2.53919	0.211515		22.8	0.749919	-0.00992	-0.07781		22.8	2.35199	1.91543	0.321252		22.8	0.669049	0.644451	2.1527			22.8	0.27106	0.082857	0.086598		22.8	0.096936	2.3445	0.288292		22.8	0.528841	0.557834	1.62179		22.8	0.986869	0.398055	0.605133			22.8	1.46862	1.32744	0.344779		22.8
		23.4	10.9041	0.270368	0.097449		23.4	0.251025	3.67492	-0.15298		23.4	0.205057	3.85236	0.973205		23.4	0.510689	0.215982	0.508006			23.4	-0.00915	0.026286	0.053717		23.4	0.001415	1.5761	0.38138		23.4	1.4045	0.129131	0.751849		23.4	2.57645	1.48398	1.65507			23.4	2.53263	2.28917	-0.02504		23.4
		24	0.193449	0.040994	-0.00659		24	0.802752	0.061208	-0.18184		24	0.150254	-0.00921	0.974377		24	1.16995	0.193708	0.490487			24	4.31069	0.25782	0.047274		24	1.02663	0.661193	1.04491		24	0.575459	0.468643	0.918323		24	2.53889	0.74641	1.14996			24	-0.01425	-0.01288	0.78017		24
		24.6	0.161817	0.092665	1.90853		24.6	0.395783	-0.23637	5.83634		24.6	1.25873	0.088929	0.661809		24.6	0.302156	0.138699	0.472406			24.6	0.672074	0.01413	0.914672		24.6	0.081055	0.574515	0.590118		24.6	0.809941	0.450673	0.976755		24.6	1.9228	1.0001	0.093173			24.6	0.748817	0.676832	1.33693		24.6
		25.2	-0.0393	5.80909	0.659157		25.2	0.79254	-0.39309	-0.05166		25.2	0.353597	0.124597	0.703675		25.2	0.642561	0.029699	0.368053			25.2	0.298579	0.029196	0.101827		25.2	0.045387	0.488267	0.166723		25.2	1.46795	0.555596	0.963958		25.2	-0.03776	0.879464	0.152146			25.2	0.256101	0.231482	-0.01402		25.2
		25.8	0.09083	0.406663	0.529585		25.8	0.583708	1.26413	-0.01068		25.8	1.54977	2.34969	0.003397		25.8	0.57723	0.074947	0.348014			25.8	0.700371	0.88657	0.032304		25.8	0.057958	0.729886	0.880257		25.8	1.64067	0.498791	0.839116		25.8	1.93941	1.12113	1.77012			25.8	2.23861	2.02341	0.44811		25.8
		26.4	0.035455	0.129338	1.84888		26.4	-0.01959	-0.07508	-0.07256		26.4	0.368413	3.76923	1.92602		26.4	0.88034	0.414973	0.325731			26.4	1.73966	0.093519	0.316848		26.4	0.759186	1.04347	0.024144		26.4	1.35751	0.664964	1.046		26.4	-0.04807	0.603776	2.18596			26.4	0.124885	0.112879	3.21522		26.4
		27	6.20195	0.047096	0.767559		27	1.52919	-0.20919	-0.06174		27	0.218364	-0.03414	0.988819		27	0.453537	0.14615	1.73286			27	0.415775	0.04065	0.002041		27	0.122344	3.26654	0.368322		27	1.03317	0.123775	0.434166		27	0.903789	0.472213	0.092473			27	-0.00121	-0.00109	0.400383		27
		27.6	0.196245	1.75973	0.438487		27.6	1.74536	1.05609	-0.10699		27.6	1.5134	0.228476	0.515617		27.6	0.968943	0.29946	0.832709			27.6	0.057256	0.049224	0.302545		27.6	7.11513	3.73865	1.64443		27.6	0.628241	0.307562	0		27.6	2.13935	1.05541	0.042468			27.6	0.617364	0.558016	-0.02099		27.6
		28.2	0.012399	0.241115	-0.02087		28.2	1.85407	0.004323	5.70216		28.2	2.12023	0.036184	0.67807		28.2	1.14582	0.546566	0.255807			28.2	-0.03848	0.009022	0.491455		28.2	7.51245	2.67968	0.495706		28.2	0.250965	1.91649	0.629176		28.2	2.5583	0.771934	-0.02165			28.2	2.6694	5.92979	2.36888		28.2
		28.8	0.021129	0.091454	1.70729		28.8	2.41838	0.076986	-0.09107		28.8	1.72461	0.1517	2.38504		28.8	1.14525	0.387487	2.54165			28.8	-0.00564	0.56571	4.86469		28.8	2.89622	1.32242	0.936034		28.8	0.258388	1.69275	1.28556		28.8	2.36225	0.896109	2.22819			28.8	0.486942	0.440131	0.298801		28.8
		29.4	0.03908	3.74487	0.329942		29.4	1.78983	0.125143	-0.12396		29.4	-0.01282	0.234975	1.21271		29.4	0.423766	0.445212	1.04234			29.4	1.27602	0.063756	0.226231		29.4	3.57554	0.678887	2.34529		29.4	0.924635	0.35052	0.45455		29.4	2.60489	0.923568	0.678538			29.4	1.52861	1.38166	1.07928		29.4
		30	0.075347	0.270923	0.200712		30	1.78644	1.44735	-0.13524		30	1.69844	1.49004	1.23151		30	0.49573	0.589673	0.262353			30	0.478528	0.032812	0.005313		30	2.40794	1.44557	0.144819		30	0.638529	1.74327	0.751993		30	1.2903	0.494738	0.811553			30	-0.02302	-0.02081	1.63387		30
		30.6	-0.00038	0.072389	2.4572		30.6	1.15603	0.293985	-0.03607		30.6	1.5797	2.8854	2.23935		30.6	0.729992	0.335894	0.625504			30.6	0.002716	0.398152	4.39585		30.6	1.23616	3.27118	0.020379		30.6	1.1089	0.210889	0.807739		30.6	2.76193	0.726022	2.12018			30.6	1.06623	0.963728	0.599924		30.6
		31.2	-0.01279	0.131642	1.2415		31.2	0.714121	0.172127	-0.01338		31.2	-0.03789	0.011501	1.20493		31.2	0.286381	0.257336	0.174933			31.2	0.215148	0.016894	0.139814		31.2	2.63218	0.458235	2.90419		31.2	2.30221	0.33783	0.147199		31.2	1.86984	1.0185	0.063467			31.2	0.101518	0.091758	1.43643		31.2
		31.8	5.22248	-0.04363	0.497984		31.8	0.974702	0.113664	0.021185		31.8	2.01959	0.081174	1.52895		31.8	0.688262	0.353124	0.22184			31.8	0.159209	8.20622	0.013001		31.8	3.34879	0.139852	3.0759		31.8	1.37434	0.333471	0.375014		31.8	0.94228	0.756344	1.94465			31.8	0.018783	0.016978	-0.04686		31.8
		32.4	0.329173	0.65394	0.307226		32.4	0.829689	0.742567	0.03271		32.4	0.011167	3.73724	0.768616		32.4	0.368012	0.20731	-0.00408			32.4	4.33626	2.43428	4.95882		32.4	0.834382	0.229459	0.436919		32.4	1.63118	0.213815	0.527999		32.4	2.15453	1.37068	0.246494			32.4	0.979004	0.884891	0.401701		32.4
		33	0.210565	0.113398	-0.04657		33	0.030332	0.144149	6.13782		33	1.41176	2.48702	0.545501		33	0.612107	0.101327	2.37584			33	0.042559	0.300142	0.211417		33	0.254651	0.228561	0.032201		33	0.408012	0.475264	0.702189		33	2.66973	0.645678	2.30441			33	0.660192	0.596727	2.83708		33
		33.6	0.164289	0.051749	1.74425		33.6	0.007062	0.049231	0.036043		33.6	1.89055	2.49095	2.03926		33.6	0.988168	0.275867	1.77984			33.6	-0.00125	7.99851	0.004669		33.6	0.417814	0.729954	0.187036		33.6	0.5472	0.391637	0.575062		33.6	-0.16766	0.962208	2.60739			33.6	0.227505	0.205634	2.07763		33.6
		34.2	0.003784	1.72473	0.159886		34.2	0.18814	1.3757	-0.01087		34.2	1.17786	3.24148	0.835969		34.2	0.97243	1.73979	2.40904			34.2	3.67317	3.28552	0.238559		34.2	0.416177	2.95926	0.37241		34.2	1.3458	0.05221	1.3667		34.2	0.800274	0.748678	2.33441			34.2	0.319069	0.288396	-0.02952		34.2
		34.8	0.186845	0.145563	0.151207		34.8	0.102758	0.02439	0.030112		34.8	2.11091	-0.07223	1.24642		34.8	0.405869	3.26389	1.97046			34.8	0.049255	0.592736	0.176532		34.8	1.32915	0.090817	0.247643		34.8	0.798524	0.225188	0.316407		34.8	1.13356	1.0734	0.853648			34.8	1.19663	1.08159	0.331071		34.8
		35.4	0.122499	0	0.123975		35.4	0.525252	-0.06079	-0.02297		35.4	2.66511	0.135229	2.23252		35.4	0.311029	1.16498	0.889857			35.4	-0.02877	0.38967	4.8081		35.4	2.63218	-0.01055	0.317858		35.4	1.2183	0.32691	0.51461		35.4	1.34424	1.10304	2.39999			35.4	-0.04592	-0.04151	-0.02504		35.4
		36	0.007694	0	0.133846		36	0.059245	5.01578	0.73505		36	0.454554	3.08374	-0.03149		36	0.860861	0.295283	0.166681			36	-0.03937	6.08164	0.04719		36	3.34879	0.007293	0		36	1.33396	0.318143	1.08896		36	1.69983	1.05126	2.10387			36	-0.02669	1.32744	0.78017		36
		36.6	-0.02985	1.13363	0.001486		36.6	-0.03471	0.108878	0.207682		36.6	2.32383	0.030242	0.833257		36.6	0.623398	0.111416	0.18944			36.6	5.37512	4.18588	-0.00139		36.6	0.834382	2.51249	0.544108		36.6	0.594918	0.258939	0.95543		36.6	1.23169	1.1432	0.026268			36.6	0.679689	2.28917	1.33693		36.6
		37.2	4.31652	1.25404	10.9557		37.2	5.87009	0.07496	-0.01355		37.2	2.09607	0.082534	1.4853		37.2	0.583475	0.216938	0.543854			37.2	0.045187	0.657128	4.07286		37.2	0.254651	0.217636	0.11172		37.2	1.45411	0.123671	0.76908		37.2	0.745319	0.335683	-0.0105			37.2	0.099084	-0.01288	-0.01402		37.2
		37.8	0.193449	2.91616	0.177713		37.8	0.407193	0.139062	0.302732		37.8	0.020098	0.058504	0.546567		37.8	0.419787	0.272009	0.023479			37.8	0.018611	-0.03046	0.054614		37.8	0.417814	-0.00634	0.286684		37.8	0.400353	-0.03027	0.974086		37.8	1.26199	0.485546	1.88716			37.8	1.55713	0.676832	0.44811		37.8
		38.4	0.161817	3.26413	0.116513		38.4	0.069447	2.25864	0.767948		38.4	1.50676	0.106766	0.835136		38.4	0.054455	0.11469	1.56669			38.4	0.472333	0.997972	-0.0319		38.4	0.416177	-0.01901	0.404856		38.4	0.663076	2.02562	0.773729		38.4	1.07856	0.456169	1.00279			38.4	1.46862	0.231482	3.21522		38.4
		39	-0.0393	0.004726	0.007318		39	-0.10277	1.26521	0.535302		39	2.04456	0.224801	0.512746		39	0.609615	0.161805	0.147994			39	0.860048	3.49914	-0.04365		39	1.32915	1.8602	0.288292		39	0.481088	0.328515	0.877495		39	2.05723	0.707667	0.076064			39	2.53263	2.02341	0.400383		39
		39.6	0.09083	1.34544	-0.02839		39.6	8.18961	5.62041	0.188404		39.6	0.154825	-0.21283	0.674184		39.6	0.686496	0.251389	0.744986			39.6	0.893792	0.623317	2.19031		39.6	0	0.062473	0.38138		39.6	1.3391	0.382002	0.997267		39.6	0.717771	0.65753	1.34527			39.6	-0.01425	0.112879	-0.02099		39.6
		40.2	0.035455	-0.03114	4.10556		40.2	0.611804	-0.09167	0.573572		40.2	1.57722	4.09135	0.457014		40.2	0.446164	0.186115	0.42377			40.2	0.076704	0.066918	0.163931		40.2	0.677117	-0.00347	1.04491		40.2	1.12829	0.030769	0.427559		40.2	1.65795	0.118863	1.62126			40.2	0.748817	-0.00109	2.36888		40.2
		40.8	5.41144	0.634055	0.183995		40.8	0.084618	0.354855	0.191995		40.8	0.086992	-0.0357	0.829929		40.8	0.455832	0.450035	0.644011			40.8	-0.00802	0.238246	0.162781		40.8	-0.01046	-0.01393	0.590118		40.8	0.789835	0.431737	0.831044		40.8	1.23541	-0.00174	0.381152			40.8	0.256101	0.558016	0.298801		40.8
		41.4	0.196245	1.001	0.153909		41.4	-0.10654	1.16538	0.613981		41.4	1.5025	3.44153	1.53032		41.4	1.11223	0.458212	0.790863			41.4	-0.01076	3.23292	3.90412		41.4	1.38006	1.22508	0.166723		41.4	0.584906	0.331105	-0.01037		41.4	2.11175	0.994191	2.31948			41.4	2.23861	3.11619	1.07928		41.4
		42	0.012399	3.55154	-0.03738		42	3.14515	0.95338	0.302713		42	2.2708	3.30667	0.32637		42	0.624352	0.532752	0.021188			42	3.59685	0.387365	0.5128		42	0.116086	0.074931	0.880257		42	1.47586	0.413819	0.167791		42	0.088399	0.399962	1.70162			42	0.124885	0.440131	1.63387		42
		42.6	0.021129	2.22719	0.086391		42.6	0.232876	1.10127	0.606171		42.6	0.522866	-0.04406	0.703807		42.6	0.868857	0.120566	1.27728			42.6	0.60436	0.150785	1.1944		42.6	0.001652	0.018938	0.024144		42.6	0.979759	0.572194	0.245966		42.6	0.843171	1.2101	0.728029			42.6	-0.00121	1.38166	0.599924		42.6
		43.2	0.03908	5.05981	0.033722		43.2	-0.11605	0.278008	0.446447		43.2	0.357884	0.17372	-0.02258		43.2	0.218279	0.237593	1.94626			43.2	0.382553	6.5766	0.615045		43.2	0.236421	0.032686	0.368322		43.2	1.38365	0.273002	0.258912		43.2	-0.05455	1.8962	0.266014			43.2	0.617364	-0.02081	1.43643		43.2
		43.8	0.075347	0.339965	3.89384		43.8	4.61173	0.297438	-0.01499		43.8	0.191262	0.114929	1.7489		43.8	0.915242	0.079389	0.477986			43.8	2.46193	1.10628	0.446826		43.8	1.66972	1.4812	1.64443		43.8	1.97108	0.443787	0.637607		43.8	2.73143	0.109066	1.16255			43.8	2.6694	0.963728	-0.04686		43.8
		44.4	-0.00038	1.29563	0.186654		44.4	0.238587	4.93681	1.16959		44.4	1.92792	0.118859	1.77215		44.4	0.461385	0.105265	3.05341			44.4	0.018366	0.113671	4.52768		44.4	0.135087	0.096985	0.495706		44.4	1.60497	2.28591	1.53451		44.4	0.897589	0.196257	2.54921			44.4	0.486942	0.091758	0.401701		44.4
		45	-0.01279	2.5054	0.011793		45	-0.10568	-0.03235	1.33493		45	0.428675	2.00742	1.50132		45	0.823926	0.257681	3.36833			45	-0.00222	2.68187	0.300555		45	0.096936	0.030466	0.936034		45	2.18711	2.95429	1.28535		45	2.38898	0.685087	1.50673			45	1.52861	0.016978	2.83708		45
		45.6	2.98269	0.215887	0.020096		45.6	-0.12013	0.254966	1.41808		45.6	2.30435	4.03679	0.764393		45.6	0.752857	0.195947	0.562798			45.6	1.0471	1.7513	-0.01015		45.6	0.001415	0.032399	2.34529		45.6	1.84923	0.760781	1.00298		45.6	0.791206	0.926918	-0.02587			45.6	-0.02302	0.884891	2.07763		45.6
		46.2	0.329173	0.379344	0.03717		46.2	-0.16968	0.903695	1.84969		46.2	1.90101	0.05105	2.42434		46.2	0.046131	0.338628	0.349426			46.2	0.0781	0.396377	4.77975		46.2	1.02663	4.01586	0.144819		46.2	1.76195	2.7282	1.38607		46.2	0.506505	0.32941	2.10539			46.2	1.06623	0.596727	-0.02952		46.2
		46.8	0.210565	2.08993	0.071664		46.8	1.60966	1.24702	1.36895		46.8	-0.04686	0.146668	0.59959		46.8	0.016865	0.940602	0.32793			46.8	0.048446	-0.00581	0.745204		46.8	0.081055	0.054739	0.020379		46.8	1.73468	2.06872	1.77917		46.8	0.308936	0.494191	1.6047			46.8	0.101518	0.205634	0.331071		46.8
		47.4	0.164289	1.46179	-0.00036		47.4	0.157938	-0.01746	1.36635		47.4	1.46959	3.03548	1.84214		47.4	-0.01855	4.84966	1.41316			47.4	0.042634	1.29496	0.331068		47.4	0.045387	-0.00483	2.90419		47.4	0.623276	2.31437	1.29392		47.4	0.41228	0.322366	1.6794			47.4	0.018783	0.288396	1.50519		47.4
		48	0.003784	4.02996	-0.01217		48	-0.04409	3.71912	0.884181		48	0.386697	2.26964	1.12626		48	0.399316	1.34279	4.20062			48	0.824911	2.32921	0.77658		48	0.057958	-0.0009	3.0759		48	1.27658	0.306609	1.73423		48	0.120486	0.699169	1.10531			48	0.979004	1.08159	4.10608		48
		48.6	5.24118	0.200076	9.2279		48.6	4.15325	0.115054	-0.0545		48.6	2.15249	-0.01887	0.372993		48.6	0.430299	0.461584	5.48417			48.6	0.091835	0.256665	1.92896		48.6	0.759186	0.21878	0.436919		48.6	2.6893	2.42775	1.05571		48.6	0.826667	0.950295	2.08007			48.6	0.660192	-0.04151	0.89585		48.6
		49.2	0.130345	0.833204	0.313085		49.2	0.368925	0.000718	11.6079		49.2	2.14665	4.18002	1.85137		49.2	0.913328	0.355593	1.97556			49.2	0.029134	1.84384	0.461017		49.2	0.122344	-0.00104	0.032201		49.2	3.20732	0.456421	0.89098		49.2	1.58249	0.241858	0.023202			49.2	0.227505	-0.03801	-0.02512		49.2
		49.8	0.140723	-0.04883	0.200274		49.8	1.28864	-0.0414	0.3591		49.8	1.43096	2.21317	1.32784		49.8	0.470127	-0.04066	0.745098			49.8	0.285754	0.016571	0.063486		49.8	0.032829	-0.00211	3.08749		49.8	2.36298	0.41984	1.99877		49.8	1.51562	0.390792	1.92399			49.8	0.319069	2.51083	0.512889		49.8
		50.4	0.001563	0.220087	0.156259		50.4	0.012354	2.76375	0.002242		50.4	0.442661	-0.00583	0.669179		50.4	0.744139	0.098487	0.257496			50.4	0.001841	-0.002	-0.04267		50.4	0.045141	0.066767	4.68246		50.4	1.36099	0.09783	0.293425		50.4	0.551084	0.841918	0.077736			50.4	1.19663	7.45756	2.08983		50.4
		51	6.38031	1.04648	0.003599		51	0.961043	0.181226	-0.1292		51	1.33862	2.61851	1.44686		51	0.59725	-0.04801	0.213311			51	0.272855	0.944738	-0.00625		51	0.799694	0.192513	2.86537		51	0.669006	0.241793	-0.08419		51	2.20458	0.88976	1.95368			51	-0.04592	1.11378	-0.00932		51
		51.6	0.186845	-0.02016	4.98503		51.6	0.271534	0.0124	8.62605		51.6	2.11835	-0.05414	0.51307		51.6	1.23315	0.105487	0.17865			51.6	0.443226	0.070465	1.41486		51.6	0.117741	1.13011	0.37241		51.6	0.760547	0.35253	1.90482		51.6	0.130618	-0.03507	2.10065			51.6	2.95473	-0.02413	1.37853		51.6
		52.2	0.122499	1.14087	0.123975		52.2	-0.01772	-0.00992	0.565632		52.2	1.8607	0.154831	0.726059		52.2	0.495689	0.186416	0.281244			52.2	2.71407	0.04371	0.530597		52.2	0.116752	1.21879	0.247643		52.2	-0.03732	2.49169	0.960868		52.2	0.688875	0.862109	0.45485			52.2	0.24738	0.614349	0.344779		52.2
		52.8	0.007694	-0.0311	0.133846		52.8	0.395807	3.67492	0.038703		52.8	1.13092	0.078912	0.943918		52.8	0.052898	0.46115	0.176555			52.8	0.20403	0.038467	0.003011		52.8	0.201031	1.11206	0.317858		52.8	0.7801	0.226525	1.4887		52.8	0.330213	1.03632	1.67862			52.8	0.107865	0.089559	-0.02504		52.8
		53.4	-0.02985	0.380541	0.343386		53.4	1.00406	0.061208	-0.03095		53.4	0.279498	0.140272	2.02021		53.4	0.528959	0.42792	0.615283			53.4	0.004791	0.74427	1.01733		53.4	0.775403	0.113309	0		53.4	0.522824	0.28962	0.353465		53.4	0.415319	0.801792	-0.02816			53.4	5.91258	1.40744	0.78017		53.4
		54	4.31652	0	-0.01968		54	0.699882	-0.23637	11.47		54	2.3148	1.89382	1.02625		54	0.859529	0.190265	0.304711			54	3.96446	0.082857	0.458075		54	0.217961	3.88643	0.544108		54	0.6426	0.266649	-0.1059		54	0.062736	1.41535	0.139136			54	0.310804	1.32744	1.33693		54
		54.6	0.193449	0.417962	2.47879		54.6	0.246329	-0.39309	0.191038		54.6	-0.03498	-0.1088	1.99089		54.6	0.11059	0.160575	0.181535			54.6	0.126093	0.026286	0.009122		54.6	2.56404	0.691063	0.11172		54.6	0.167082	0.429828	0.648423		54.6	1.96446	-0.01317	0.227386			54.6	-0.00042	2.28917	-0.01402		54.6
		55.2	0.161817	0.072297	0.355445		55.2	0.749919	1.26413	-0.73775		55.2	1.28459	2.96843	2.08562		55.2	0.359193	0.32646	0.199815			55.2	0.011725	0.25782	2.00831		55.2	0.636975	0.532497	0.286684		55.2	0.704512	1.61222	1.80771		55.2	0.267396	0.352295	0.092597			55.2	1.53795	-0.01288	0.44811		55.2
		55.8	-0.0393	0.057882	9.11606		55.8	0.251025	-0.07508	-1.22688		55.8	1.49595	0.107879	1.38104		55.8	1.15042	1.61801	0.790922			55.8	4.47219	0.01413	0.401474		55.8	0.343289	2.3445	0.404856		55.8	0.381935	0.183727	-0.05221		55.8	1.78006	1.17897	1.52303			55.8	0.100189	0.676832	3.21522		55.8
		56.4	0.09083	1.56017	1.12029		56.4	0.802752	-0.20919	3.94552		56.4	2.26519	0.41861	-0.01049		56.4	1.03878	1.80602	-0.05214			56.4	0.190669	0.029196	-0.01		56.4	0.065769	1.5761	0.288292		56.4	0.007006	0.343703	0.892985		56.4	1.17621	1.15755	1.10817			56.4	0.065022	0.231482	0.400383		56.4
		57	0.035455	0.095446	0.502966		57	0.395783	1.05609	-0.23434		57	1.2959	3.66209	0.962843		57	0.262791	2.74889	1.85493			57	0.004211	0.88657	2.19031		57	-0.00484	0.661193	0.38138		57	0.324435	1.49487	0.608091		57	-0.11964	0.82247	1.96547			57	0.002615	2.02341	-0.02099		57
		57.6	8.30999	0.270887	0.269976		57.6	0.79254	0.004323	1.19868		57.6	1.52628	3.88314	1.84018		57.6	0.500738	0.611239	0.36705			57.6	0.215148	0.093519	0.163931		57.6	0.106166	0.574515	1.04491		57.6	0.354212	-0.0245	0.420036		57.6	0.727376	0.005426	1.84593			57.6	1.1601	0.112879	2.36888		57.6
		58.2	0.196245	0.054116	0.908039		58.2	0.583708	0.076986	0.142261		58.2	1.40356	0.000927	1.38169		58.2	0.770242	0.088619	0.824826			58.2	0.159209	0.04065	0.162781		58.2	0.677117	0.488267	0.590118		58.2	0.706341	0.376469	1.70337		58.2	1.64632	0.331552	0.019441			58.2	0.049502	-0.00109	0.298801		58.2
		58.8	0.012399	5.61296	0.211515		58.8	-0.01959	0.125143	0.140948		58.8	3.20394	0.236091	0.399377		58.8	0.561057	0.000526	0.203331			58.8	6.34413	0.944738	3.90412		58.8	-0.01046	0.729886	0.166723		58.8	0.666118	0.546853	0.412077		58.8	1.81147	0.115049	0.27991			58.8	-0.02841	0.558016	1.07928		58.8
		59.4	0.021129	0.270368	0.097449		59.4	1.52919	1.44735	5.82562		59.4	3.13121	0.143295	0.28941		59.4	0.662123	0.31331	0.230294			59.4	0.042559	0.070465	0.5128		59.4	1.38006	5.33961	0.880257		59.4	0.690606	0.451025	1.1752		59.4	0.205593	-0.17467	0.814235			59.4	0.725066	2.41279	1.63387		59.4
		60	0.03908	0.040994	-0.00659		60	1.74536	0.293985	0.401736		60	0.666089	0.969244	0.10999		60	1.74709	2.42593	0			60	-0.00125	0.04371	1.1944		60	0.116086	3.26654	0.024144		60	-2.75501	0.711521	0.207667		60	0.320811	0.874716	1.31795			60	0.086586	0.440131	0.599924		60
		60.6	0.075347	0.092665	1.90853		60.6	1.85407	0.613951	0.045314		60.6	0.416931	0.667272	-0.01321		60.6	2.32825	2.66842	2.2101			60.6	1.33066	0.038467	0.615045		60.6	0.001652	3.73865	0.368322		60.6	5.92346	0.133239	1.20504		60.6	0.850233	0.669984	4.02113			60.6	-0.04205	1.38166	1.43643		60.6
		61.2	-0.00038	3.75991	0.659157		61.2	2.41838	6.84198	-0.02655		61.2	0.3022	0.617441	1.63942		61.2	3.2344	3.74011	2.51712			61.2	0.049255	0.74427	0.446826		61.2	0.236421	1.24763	1.64443		61.2	5.30721	-0.04154	3.59218		61.2	0.12536	-0.04842	0.697211			61.2	2.77787	-0.02081	-0.04686		61.2
		61.8	-0.01279	0.406663	0.529585		61.8	1.78983	-0.04323	4.48972		61.8	0.611731	0.672144	0.028563		61.8	2.60202	1.00029	1.99025			61.8	-0.02877	0.082857	4.52768		61.8	1.66972	4.90254	0.495706		61.8	3.46744	2.85251	1.7096		61.8	0.026616	5.35669	0.61044			61.8	5.65668	0.963728	0.401701		61.8
		62.4	5.61774	0.129338	1.84888		62.4	1.78644	1.56569	0.311439		62.4	0.235361	0.906947	0.070755		62.4	1.64711	-0.08996	2.37486			62.4	-0.03937	0.026286	0.300555		62.4	0.135087	0.678887	0.936034		62.4	2.48884	1.35145	1.32763		62.4	2.15078	0.629	1.20126			62.4	1.23224	0.091758	2.83708		62.4
		63	0.329173	0.047096	0.767559		63	1.15603	3.29738	0.053116		63	-0.02789	1.33394	0.015729		63	2.32007	0.006088	0.617737			63	1.97537	0.25782	-0.01015		63	0.096936	2.16159	2.34529		63	1.82024	0.344384	1.41304		63	0.456292	0.509514	3.53177			63	-0.02669	0.016978	2.07763		63
		63.6	0.210565	1.75973	0.438487		63.6	0.714121	6.09907	-0.0786		63.6	0.024589	1.1758	0.067137		63.6	1.25409	1.25251	1.5819			63.6	0.147844	0.01413	4.77975		63.6	0.001415	1.83913	0.144819		63.6	6.72635	0.48303	0.598487		63.6	2.60984	1.09166	0.912535			63.6	0.679689	0.884891	-0.02952		63.6
		64.2	0.164289	0.241115	-0.02087		64.2	0.974702	0.354729	6.26379		64.2	0.555431	0.557451	0.036807		64.2	0.958193	2.02371	0.649146			64.2	0.146807	0.029196	0.745204		64.2	1.02663	0.458235	0.020379		64.2	2.58893	3.57124	2.49143		64.2	0.647872	1.62518	0.286522			64.2	0.099084	0.596727	0.331071		64.2
		64.8	0.003784	0.091454	1.70729		64.8	0.829689	-0.36412	0.467936		64.8	-0.00766	0.07563	0.376563		64.8	0.679098	0.641805	0.714709			64.8	4.3576	0.88657	0.331068		64.8	0.081055	0.139852	2.90419		64.8	0.9068	2.08499	0.948984		64.8	0.121581	4.38711	0.111671			64.8	1.55713	0.205634	-0.02504		64.8
		65.4	0.186845	3.74487	0.329942		65.4	0.030332	-0.13206	0.06472		65.4	0.29433	0.480458	2.54154		65.4	0.106561	0.213885	1.58559			65.4	0.462476	0.093519	0.77658		65.4	0.045387	0.229459	3.0759		65.4	-0.09062	1.51467	0.591817		65.4	1.83136	0.940301	4.57544			65.4	1.46862	0.288396	0.78017		65.4
		66	0.122499	0.270923	0.200712		66	0.007062	0.309288	-0.08149		66	0.292713	1.17773	1.89973		66	-0.03442	1.73199	0.669647			66	1.07718	0.04065	0.446826		66	0.057958	0.228561	0.436919		66	-0.01459	1.25019	0.304682		66	1.04467	0.972721	1.38195			66	2.53263	1.08159	1.33693		66
		66.6	0.007694	0.072389	2.4572		66.6	0.18814	5.01578	2.40556		66.6	0.206507	0.758375	-0.00434		66.6	0.40575	3.22708	2.15118			66.6	0.554688	0.049224	4.52768		66.6	0.759186	0.729954	0.032201		66.6	3.06155	1.15466	0.364882		66.6	0.021925	1.03192	0.598402			66.6	-0.01425	-0.04151	-0.01402		66.6
		67.2	-0.02985	0.131642	1.2415		67.2	0.102758	0.108878	0.178114		67.2	0.047841	0.6627	1.36098		67.2	0.841824	0.933673	0.275566			67.2	0.402977	0.009022	0.300555		67.2	0.122344	0	0.187036		67.2	1.60533	3.4186	2.12536		67.2	0.232199	3.02227	0.83236			67.2	0.748817	-0.03801	0.44811		67.2
		67.8	4.05301	-0.04363	0.497984		67.8	0	0.07496	-0.08876		67.8	0.236716	-0.00451	-0.03874		67.8	0.933631	1.35797	-0.03613			67.8	4.08336	0.56571	-0.01015		67.8	3.20379	2.95926	0.37241		67.8	0.585012	2.34108	0.753393		67.8	-0.03776	1.10715	0.469475			67.8	0.256101	4.38656	3.21522		67.8
		68.4	0.193449	0.65394	0.307226		68.4	1.56722	0.139062	3.52726		68.4	0.372641	0.015179	2.48084		68.4	0.348389	0.250407	0.78179			68.4	0.27106	0.063756	4.77975		68.4	5.94792	0.090817	0.247643		68.4	0.305271	0.90807	0.369816		68.4	0.304225	0.013344	4.25002			68.4	2.23861	5.11289	0.400383		68.4
		69	0.161817	0.113398	-0.04657		69	0.186	2.25864	0.182482		69	0.613648	1.13587	-0.03801		69	0.550033	1.48886	0.694667			69	-0.00915	0.032812	0.745204		69	2.89622	-0.01055	0.317858		69	1.77141	0.42502	0.10469		69	1.3443	1.51571	2.13501			69	0.124885	1.11378	-0.02099		69
		69.6	-0.0393	0.051749	1.74425		69.6	0.184283	1.26521	-0.08083		69.6	0.643834	-0.02252	0.010617		69.6	0.190201	0.436159	0.831073			69.6	4.31069	0.398152	0.331068		69.6	4.87932	0.007293	0		69.6	5.2805	1.89073	-0.03639		69.6	1.38132	1.27546	0.455359			69.6	-0.00121	-0.02413	2.36888		69.6
		70.2	0.09083	1.72473	0.159886		70.2	7.61672	5.62041	-0.09188		70.2	0.118941	-0.00636	0.072113		70.2	-0.0098	1.35427	2.27588			70.2	0.672074	0.016894	0.77658		70.2	6.31928	3.65814	0.544108		70.2	2.51311	0.602638	2.28751		70.2	0.246109	3.89149	1.16419			70.2	0.617364	0.614349	0.298801		70.2
		70.8	0.035455	0.145563	0.151207		70.8	0.525252	-0.09167	-0.12978		70.8	0.266669	1.15943	1.32248		70.8	1.49964	0.645814	0.862709			70.8	0.298579	-0.01216	1.92896		70.8	1.23616	0.217636	0.11172		70.8	1.95161	-0.01772	0.947559		70.8	-0.01777	0.674732	0.892213			70.8	2.6694	0.089559	1.07928		70.8
		71.4	9.49576	0	-0.01968		71.4	0.059245	0.354855	1.23114		71.4	0.595544	0.349647	2.6598		71.4	0.984889	0.271876	2.24085			71.4	0.700371	0.253239	0.461017		71.4	2.63218	-0.00634	0.286684		71.4	2.07716	0.030953	0.319084		71.4	-0.02261	0.59076	3.17868			71.4	0.486942	1.40744	1.63387		71.4
		72	0.196245	3.55154	2.47879		72	-0.03471	1.16538	0.120798		72	0.584748	0.698557	-0.00636		72	0.937762	1.25457	1.28678			72	1.73966	0.623317	0.063486		72	3.34879	-0.01901	0.404856		72	0.879776	2.24492	0.435306		72	1.15253	1.16253	0.630593			72	1.52861	1.32744	0.599924		72
		72.6	0.012399	3.35424	0.355445		72.6	5.87009	0.95338	-0.03372		72.6	0.446574	1.02782	0.0614		72.6	0.317275	1.57091	1.09602			72.6	4.36092	0.066918	-0.04267		72.6	0.834382	1.8602	0.288292		72.6	3.66239	1.08939	0.116959		72.6	0.243587	3.4179	0.349588			72.6	-0.02302	2.28917	1.43643		72.6
		73.2	0.021129	5.05981	9.11606		73.2	0.407193	1.10127	3.1766		73.2	-0.04471	1.20418	0.086026		73.2	0.980393	0.805823	0.859594			73.2	0.00335	0.238246	-0.00625		73.2	0.254651	0.062473	0.38138		73.2	1.39501	0.397438	2.09192		73.2	0.094509	0.883115	-0.03701			73.2	1.06623	-0.01288	-0.04686		73.2
		73.8	0.03908	0.339965	1.12029		73.8	0.069447	0.278008	0.282171		73.8	0	0.024123	1.6223		73.8	0.268922	0.33985	0.641098			73.8	0.254333	3.23292	1.41486		73.8	0.417814	-0.00347	1.04491		73.8	0.869971	0.114608	0.866815		73.8	0.144022	0.277284	4.77081			73.8	0.101518	0.676832	0.401701		73.8
		74.4	0.075347	1.29563	0.502966		74.4	-0.10277	0.297438	0.985608		74.4	0.625193	0.002504	2.60241		74.4	0.620566	0.099549	0.170501			74.4	0.404672	0.387365	0.530597		74.4	0.416177	-0.01393	0.590118		74.4	0.447882	2.03194	0.413609		74.4	0.180355	0.108071	2.30519			74.4	0.018783	0.231482	2.83708		74.4
		75	-0.00038	2.5054	0.269976		75	8.18961	4.93681	0.009449		75	0.202682	0.931262	-0.02357		75	0.197623	-0.04057	-0.01354			75	4.32871	0.150785	0.003011		75	1.32915	1.22508	0.166723		75	0.149376	0.891621	0.296539		75	0.614873	4.42792	0.877967			75	0.979004	2.02341	2.07763		75
		75.6	-0.01279	0.215887	0.908039		75.6	0.611804	-0.03235	0.73505		75.6	0.475416	0.106869	0.157748		75.6	0.876316	0.014204	3.14962			75.6	0.125411	6.5766	0.176532		75.6	2.63218	0.074931	0.880257		75.6	0.078676	0.645224	4.22509		75.6	1.40298	1.3374	0.685082			75.6	0.660192	0.112879	-0.02952		75.6
		76.2	5.61774	0.379344	0.211515		76.2	0.084618	0.254966	0.207682		76.2	0.599462	1.02253	0.024983		76.2	1.32263	0.252159	-0.01903			76.2	-0.09186	1.10628	4.8081		76.2	3.34879	0.018938	0.024144		76.2	1.17209	0.301545	1.93635		76.2	0.516322	0.579109	0.742897			76.2	0.227505	-0.00109	0.331071		76.2
		76.8	0.329173	2.08993	0.097449		76.8	-0.10654	0.903695	-0.01355		76.8	1.27334	0.481262	0.104739		76.8	2.95911	0.051177	0.526894			76.8	3.8838	0.113671	0.04719		76.8	0.834382	0.032686	0.368322		76.8	0.184335	2.80454	0.711236		76.8	0.287214	0.805525	5.10958			76.8	0.319069	0.558016	-0.02504		76.8
		77.4	0.210565	1.46179	-0.00659		77.4	3.14515	1.24702	0.302732		77.4	0.656079	0.119088	0.162235		77.4	0.877967	0.021876	1.79886			77.4	0.061411	2.68187	-0.00139		77.4	0.254651	2.69845	1.64443		77.4	0.067165	1.78392	0.133185		77.4	0.203992	0.454339	1.99743			77.4	1.19663	2.41279	0.78017		77.4
		78	0.164289	4.02996	1.28196		78	0.232876	-0.01746	0.767948		78	1.57176	0.714345	1.02877		78	1.12346	2.34125	0.13507			78	-0.03697	1.7513	4.07286		78	0.417814	0.096985	0.495706		78	-0.00177	1.56314	-0.04152		78	0.135978	4.11299	1.30652			78	-0.04592	0.440131	1.33693		78
		78.6	0.003784	0.200076	0.659157		78.6	-0.11605	3.71912	0.535302		78.6	0.975318	0.162496	1.99218		78.6	1.92306	4.88717	0.598938			78.6	6.9493	0.396377	0.054614		78.6	0.416177	0.030466	0.936034		78.6	0.049888	1.06494	2.85137		78.6	1.6637	2.06618	0.517352			78.6	-1.45042	1.38166	-0.01402		78.6
		79.2	5.24118	0.833204	0.529585		79.2	4.61173	0.115054	0.188404		79.2	-0.05386	1.06909	0.007941		79.2	1.14397	1.43043	0.903983			79.2	0.173934	-0.00581	-0.0319		79.2	1.32915	0.032399	2.34529		79.2	1.39566	0.449047	1.35091		79.2	0.322128	0.440678	0.454337			79.2	0.120132	-0.02081	0.44811		79.2
		79.8	0.130345	-0.04883	1.84888		79.8	0.238587	0.000718	0.573572		79.8	0.697256	1.37507	0.056045		79.8	1.76692	1.4206	2.02247			79.8	0.003851	1.29496	-0.04365		79.8	0.409684	1.86779	0.144819		79.8	0.132018	2.6438	0.344246		79.8	0.251064	1.12666	3.34614			79.8	-0.0219	0.963728	3.21522		79.8
		80.4	0.140723	0.220087	0.767559		80.4	-0.10568	-0.0414	0.191995		80.4	1.61034	0.298144	2.58032		80.4	1.12348	5.24617	0.600067			80.4	0.216632	2.32921	4.10471		80.4	0.773601	0.054739	0.020379		80.4	-0.00162	1.36978	0.482837		80.4	0.291459	0.863448	1.70209			80.4	11.634	0.091758	0.400383		80.4
		81	0.001563	1.04648	0.438487		81	-0.12013	2.76375	0.613981		81	0.220138	0.865045	1.71712		81	1.23578	1.08855	0.767857			81	0.162302	0.256665	0.050104		81	1.9383	-0.00483	2.90419		81	0.273559	0.873579	3.56981		81	-0.04678	3.0762	0.72603			81	0.829435	0.016978	-0.02099		81
		81.6	3.48176	-0.02016	-0.02087		81.6	-0.16968	0.181226	0.302713		81.6	0.90748	0.005751	1.71984		81.6	1.7321	2.63889	1.31436			81.6	4.34097	1.84384	0.020636		81.6	0.119688	-0.0009	3.0759		81.6	0.046388	0.312526	2.08415		81.6	1.75734	0.610262	0.789492			81.6	0.340316	0.884891	2.36888		81.6
		82.2	0.186845	1.14087	1.70729		82.2	1.60966	0.0124	0.606171		82.2	0.165643	3.01598	2.23803		82.2	0.46325	1.53083	0.781871			82.2	0.048871	0.016571	0.523729		82.2	0.016842	0.21878	0.436919		82.2	1.55569	4.07493	1.51406		82.2	1.13899	0.338317	0.787453			82.2	0.134988	0.596727	0.298801		82.2
		82.8	0.122499	-0.0311	0.329942		82.8	0.157938	-0.00992	0.446447		82.8	1.61135	3.05391	-0.04987		82.8	-0.04166	1.91569	1.20764			82.8	0.006451	-0.002	0.953632		82.8	2.40022	-0.00104	0.032201		82.8	0.217347	2.10395	1.24969		82.8	0.428419	-0.03582	3.69733			82.8	5.83446	0.205634	1.07928		82.8
		83.4	0.007694	0.380541	0.200712		83.4	-0.04409	3.67492	-0.01499		83.4	-0.04377	-0.06231	0.093367		83.4	0.00282	1.67488	0.767871			83.4	3.00807	0.944738	0.991047		83.4	2.54213	-0.00211	3.08749		83.4	0.025471	0.675809	1.15419		83.4	0.192026	4.617	1.43217			83.4	0.394109	0.288396	1.63387		83.4
		84	-0.02985	0	2.4572		84	4.15325	0.061208	1.16959		84	1.2916	2.31668	2.12912		84	0.580057	2.76594	0.844625			84	0.049931	0.070465	0.08505		84	0.361099	0.066767	4.68246		84	0.025359	0.44462	3.41723		84	2.04883	2.23087	0.696081			84	0.067377	1.08159	0.599924		84
		84.6	4.31652	0.417962	1.2415		84.6	0.368925	-0.23637	1.33493		84.6	0.320259	0.028924	1.62569		84.6	0.937209	1.94903	1.18384			84.6	-0.03161	0.04371	-0.00889		84.6	0.026613	0.192513	2.86537		84.6	1.36231	3.3023	2.34014		84.6	1.20251	0.849661	-0.02368			84.6	0.003243	-0.04151	1.43643		84.6
		85.2	0.193449	0.072297	0.497984		85.2	1.28864	-0.39309	1.41808		85.2	1.61547	0.077438	1.08836		85.2	0.29723	0.468398	0.316619			85.2	-0.04572	0.038467	-0.01193		85.2	0.154579	4.71023	0.37241		85.2	0.151018	1.97744	0.907707		85.2	0.325785	0.662995	3.25074			85.2	8.05033	-0.03801	-0.04686		85.2
		85.8	0.161817	0.057882	0.307226		85.8	0.012354	1.26413	1.84969		85.8	-0.03374	-0.31435	1.74285		85.8	0.099053	1.73467	-0.02847			85.8	2.01882	0.74427	3.98824		85.8	0.307785	3.36686	0.247643		85.8	0.063259	1.72863	0.42485		85.8	0.177538	0.718945	1.19653			85.8	0.185613	2.51083	0.401701		85.8
		86.4	-0.0393	1.56017	-0.04657		86.4	0.961043	-0.07508	1.36895		86.4	0.023434	0.072451	2.41404		86.4	0.802111	2.81953	0.001927			86.4	0.031815	0.082857	0.670122		86.4	0.204669	2.54411	0.317858		86.4	0.145506	1.21362	1.88997		86.4	0.125542	4.94484	0.749881			86.4	0.021027	5.81629	2.83708		86.4
		87	0.09083	0.095446	1.74425		87	0.271534	-0.20919	1.36635		87	-0.03234	0.198798	1.00975		87	1.49451	0.038903	0.396454			87	0.001727	0.026286	0.42418		87	0.262699	0.113309	0		87	0.011276	5.26906	0.602397		87	0.353171	1.93303	0.369294			87	-0.02112	1.11378	2.07763		87
		87.6	0.035455	0.270887	0.159886		87.6	-0.01772	1.05609	0.884181		87.6	-0.0125	4.34227	0.657459		87.6	0.432398	2.46093	0.640557			87.6	0.451937	0.25782	2.26599		87.6	0	1.80996	0.544108		87.6	1.39763	2.00985	-0.01772		87.6	0.843171	1.26439	2.4969			87.6	2.95473	-0.02413	-0.02952		87.6
		88.2	6.20195	0.054116	0.151207		88.2	0.395807	0.004323	0.546192		88.2	0.135156	1.20187	2.01108		88.2	0.628893	1.93074	0.203148			88.2	0.836138	0.01413	0.020365		88.2	0.449687	0.691063	0.11172		88.2	0.123994	0.889151	0.03094		88.2	-0.05455	0.500672	1.16883			88.2	0.24738	0.614349	0.331071		88.2
		88.8	0.196245	2.53919	0.123975		88.8	1.00406	0.076986	0.745496		88.8	-0.01522	0.016884	1.35236		88.8	0.115967	1.83065	0.0677			88.8	0.86637	0.029196	-0.00246		88.8	0.092332	0.532497	0.286684		88.8	-0.00318	0.352922	2.24402		88.8	2.73143	0.439689	0.647086			88.8	0.107865	0.089559	1.50519		88.8
		89.4	0.012399	0.270368	0.133846		89.4	0.699882	0.125143	0.634584		89.4	-0.01527	0.090083	2.16963		89.4	0.689512	2.01904	0.548221			89.4	0.045769	0.88657	1.16104		89.4	0.236935	2.3445	0.404856		89.4	-0.00401	2.29347	1.08896		89.4	0.897589	3.23826	0.100497			89.4	5.91258	1.40744	4.10608		89.4
		90	0.021129	0.040994	0.001486		90	0.246329	1.44735	0.0232		90	0.130743	0.134567	0.677689		90	0.201992	0.398593	1.02146			90	-0.04246	0.093519	0.086598		90	0.3346	1.5761	0.288292		90	1.06846	0.616725	0.397279		90	2.38898	1.64722	5.73572			90	0.310804	8.36144	0.89585		90
		90.6	0.03908	0.092665	10.3291		90.6	0.749919	0.293985	0.005401		90.6	1.05741	2.28384	0.509226		90.6	0.62718	1.67283	0.295532			90.6	0.147844	0.04065	0.053717		90.6	0.238263	0.661193	0.38138		90.6	0.1127	0.178571	0.114562		90.6	0.791206	0.702623	2.0858			90.6	-0.00042	2.28917	-0.02512		90.6
		91.2	0.075347	3.75991	0.177713		91.2	0.251025	0.172127	-0.01068		91.2	0.099003	0.159305	0.369805		91.2	0.299086	0.160345	0.429832			91.2	0.146807	0.049224	0.047274		91.2	0.315198	0.574515	1.04491		91.2	0.089882	-0.09065	2.03112		91.2	0.506505	1.04116	1.02876			91.2	1.53795	-0.01288	0.512889		91.2
		91.8	-0.00038	0.406663	0.116513		91.8	0.802752	0.113664	-0.07256		91.8	1.57551	-0.01913	1.44638		91.8	0.12591	2.50007	0.079261			91.8	3.52099	0.009022	0.914672		91.8	0.863581	0.488267	0.590118		91.8	-0.01588	2.29706	0.891265		91.8	0.308936	0.66471	0.74135			91.8	0.100189	0.676832	2.08983		91.8
		92.4	-0.01279	0.129338	0.007318		92.4	0.395783	0.742567	-0.06174		92.4	1.73579	2.37447	1.47862		92.4	0.581012	3.12918	0.471263			92.4	0.462476	0.56571	0.101827		92.4	0.487713	0.729886	0.166723		92.4	0.129541	0.532646	0.644966		92.4	0.41228	-0.02485	0.500802			92.4	0.065022	0.231482	-0.00932		92.4
		93	5.61774	0.047096	-0.02839		93	0.79254	0.144149	-0.10699		93	1.71853	0.04137	1.54093		93	0.727512	0.963593	0.138056			93	1.07718	0.063756	0.032304		93	0.137791	1.04347	0.880257		93	0.8779	0.275436	0.301425		93	0.120486	0.863727	5.25178			93	0.002615	2.02341	1.37853		93
		93.6	0.329173	1.75973	4.10556		93.6	0.583708	0.049231	5.70216		93.6	1.62011	0.102479	1.41473		93.6	0.373189	0.152885	0.428661			93.6	0.554688	0.032812	0.316848		93.6	0.727503	3.26654	0.024144		93.6	0.036259	-0.13029	2.80342		93.6	0.826667	1.56323	1.09085			93.6	1.1601	0.112879	0.344779		93.6
		94.2	0.210565	0.241115	0.183995		94.2	-0.01959	1.3757	-0.09107		94.2	1.03351	0.022781	0.93931		94.2	0.157389	-0.0596	0.204417			94.2	0.402977	0.398152	0.002041		94.2	0.019954	3.02262	0.368322		94.2	0.002853	2.11971	1.78321		94.2	1.58249	1.01083	0.99598			94.2	0.049502	-0.00109	-0.02504		94.2
		94.8	0.164289	0.091454	0.153909		94.8	1.52919	0.02439	-0.12396		94.8	0.315915	0.097239	1.5938		94.8	0.046102	3.44189	0.086056			94.8	4.08336	0.016894	0.302545		94.8	0.304405	5.54378	1.64443		94.8	0.020035	2.02562	1.56252		94.8	1.51562	1.55078	0.422851			94.8	-0.02841	0.558016	0.78017		94.8
		95.4	0.003784	3.74487	-0.03738		95.4	1.74536	-0.06079	-0.13524		95.4	2.09373	0.05331	-0.00092		95.4	-0.01879	0.849575	0.397106			95.4	0.27106	8.20622	0.491455		95.4	1.35906	1.32242	0.495706		95.4	1.15957	0.328515	1.06452		95.4	0.551084	0.704929	3.30032			95.4	0.725066	2.41279	1.33693		95.4
		96	0	0.270923	0.086391		96	1.85407	5.01578	-0.03607		96	1.41516	0.545401	1.00557		96	0.006578	0.76346	0.497235			96	-0.00915	2.43428	4.86469		96	0.409684	2.82696	0.936034		96	0.072047	0.382002	0.448868		96	2.20458	0.172197	1.06428			96	0.086586	0.440131	1.50519		96
		96.6	-0.014	0.072389	0.033722		96.6	2.41838	0.108878	-0.01338		96.6	2.35199	3.68107	0.916129		96.6	0.116779	4.63133	0.255064			96.6	2.63747	0.300142	0.226231		96.6	0.773601	1.44557	2.34529		96.6	0.003935	0.030769	2.64274		96.6	0.130618	0.512689	0.448238			96.6	-0.04205	1.38166	4.10608		96.6
		97.2	5.24118	0.131642	9.15699		97.2	1.78983	0.07496	0.021185		97.2	0.205057	2.7515	1.01052		97.2	0.023701	-0.03355	0.107571			97.2	0.672074	7.99851	0.005313		97.2	1.9383	1.83913	0.144819		97.2	0.085235	0.431737	1.36923		97.2	0.688875	0.834601	-0.00292			97.2	2.77787	-0.02081	0.89585		97.2
		97.8	0.130345	-0.04363	0.186654		97.8	1.78644	0.139062	0.03271		97.8	0.150254	-0.00629	0.321252		97.8	0.010131	1.47502	0.03151			97.8	0.298579	3.28552	4.39585		97.8	0.119688	0.458235	0.020379		97.8	0.987712	0.331105	0.873229		97.8	0.330213	1.01881	3.08798			97.8	5.65668	0.963728	-0.02512		97.8
		98.4	0.140723	0.65394	0.011793		98.4	1.15603	2.25864	6.13782		98.4	1.25873	1.97119	0.973205		98.4	1.08427	0.028726	-0.01284			98.4	0.700371	0.592736	0.139814		98.4	0.016842	0.139852	2.90419		98.4	0.134894	0.413819	0.312401		98.4	0.415319	0.440175	1.63004			98.4	1.23224	0.091758	0.512889		98.4
		99	0.001563	0.113398	0.020096		99	0.714121	1.26521	0.036043		99	0.353597	-0.05611	0.974377		99	2.63194	0.29946	0.004496			99	1.73966	0.38967	0.013001		99	2.40022	0.229459	3.0759		99	0.046782	0.572194	4.0733		99	0.062736	1.10963	0.158549			99	-0.02669	0.016978	2.08983		99
		99.6	3.0865	0.051749	0.03717		99.6	0.974702	5.62041	-0.01087		99.6	1.54977	3.59316	0.661809		99.6	2.15036	0.546566	0.079815			99.6	0.415775	6.08164	4.95882		99.6	2.54213	0.228561	0.436919		99.6	0.013376	0.273002	2.10311		99.6	1.96446	1.28127	0.287278			99.6	0.679689	0.884891	-0.00932		99.6
		100.2	0.186845	1.72473	0.071664		100.2	0.829689	-0.09167	0.030112		100.2	0.368413	-0.05505	0.703675		100.2	0.774922	0.387487	0.016199			100.2	0.057256	4.18588	0.211417		100.2	0.361099	0.729954	0.032201		100.2	1.41644	0.443787	0.675538		100.2	0.267396	0.423945	2.76384			100.2	0.099084	0.596727	1.37853		100.2
		100.8	0.122499	0.145563	-0.00036		100.8	0.030332	0.354855	-0.02297		100.8	0.218364	0.015378	0.003397		100.8	1.38924	0.445212	0.006924			100.8	-0.03848	0.657128	0.004669		100.8	0.026613	0	0.187036		100.8	0.083624	2.28591	0.444442		100.8	1.78006	0.876459	0.48546			100.8	1.55713	0.205634	0.344779		100.8
		101.4	0.007694	0	-0.01217		101.4	0.007062	1.16538	0.082021		101.4	1.5134	0.104446	1.92602		101.4	1.31626	0.589673	0.741067			101.4	-0.00564	-0.03046	0.238559		101.4	3.85549	0.661193	0.37241		101.4	0.030806	2.95429	3.30098		101.4	1.17621	0.327333	1.20256			101.4	1.46862	0.288396	-0.02504		101.4
		102	-0.02985	0	10.481		102	0.18814	0.95338	0.00661		102	2.12023	1.91543	0.988819		102	2.87525	0.335894	1.79886			102	1.27602	0.997972	0.176532		102	3.86989	0.574515	0.247643		102	-0.01555	0.760781	1.97665		102	-0.11964	0.55635	0.680254			102	2.53263	1.08159	0.78017		102
		102.6	4.31652	1.13363	0.313085		102.6	0.102758	1.10127	5.60412		102.6	1.72461	3.85236	0.515617		102.6	3.4621	0.257336	1.46971			102.6	0.478528	3.49914	4.8081		102.6	2.36813	0.488267	0.317858		102.6	1.12163	2.7282	1.72794		102.6	0.727376	0.647115	0.356132			102.6	-0.01425	-0.04151	1.33693		102.6
		103.2	0.193449	1.25404	0.200274		103.2	0.525252	0.278008	0.0698		103.2	-0.01282	-0.00921	0.67807		103.2	0.285025	0.353124	0.529639			103.2	0.002716	0.623317	0.04719		103.2	0.307785	0.729886	0		103.2	0.103524	2.06872	1.21314		103.2	1.64632	1.14662	0.578035			103.2	0.748817	1.32744	-0.01402		103.2
		103.8	0.161817	2.91616	0.156259		103.8	0.059245	0.297438	0.016005		103.8	1.69844	0.088929	2.38504		103.8	4.61614	0.20731	0.949507			103.8	0.215148	0.066918	-0.00139		103.8	0.204669	5.19641	0.544108		103.8	0.009529	2.31437	5.26696		103.8	1.81147	0.302415	4.66724			103.8	0.256101	2.28917	0.44811		103.8
		104.4	-0.0393	3.26413	0.003599		104.4	-0.03471	4.93681	-0.0663		104.4	1.5797	0.124597	1.21271		104.4	3.82185	0.101327	0.899627			104.4	0.159209	0.238246	3.79456		104.4	0.262699	3.26654	0.11172		104.4	-0.00564	0.306609	2.00905		104.4	0.205593	1.82378	0.93432			104.4	2.23861	-0.01288	3.21522		104.4
		105	0.09083	0.004726	4.98503		105	5.87009	-0.03235	6.0096		105	-0.03789	2.34969	1.23151		105	4.40625	0.275867	1.96515			105	4.33626	3.23292	0.054614		105	0	4.45467	0.286684		105	0.181541	2.42775	0.888796		105	0.320811	0.989956	0.203089			105	0.124885	0.676832	0.400383		105
		105.6	0.035455	1.34544	0.123975		105.6	0.407193	0.254966	-0.06748		105.6	2.01959	3.76923	2.23935		105.6	4.47917	1.73979	2.36626			105.6	0.042559	0.387365	-0.0319		105.6	0.449687	2.67968	0.404856		105.6	1.28402	0.456421	0.352781		105.6	0.850233	0.323891	0.284952			105.6	-0.00121	0.231482	-0.02099		105.6
		106.2	6.20195	-0.03114	0.133846		106.2	0.069447	0.903695	-0.07781		106.2	0.011167	-0.03414	1.20493		106.2	1.83611	3.26389	0.194807			106.2	-0.00125	0.150785	-0.04365		106.2	0.092332	1.82363	0.288292		106.2	0.118847	0.41984	2.29255		106.2	0.12536	1.12231	3.83153			106.2	0.617364	5.54041	2.36888		106.2
		106.8	0.196245	0.634055	0.269976		106.8	-0.10277	1.24702	-0.15298		106.8	1.41176	0.228476	1.52895		106.8	0.229525	1.16498	3.15501			106.8	3.67317	6.5766	2.19031		106.8	0.236935	0.678887	0.38138		106.8	-0.01574	0.09783	0.616479		106.8	0.026616	0.546951	0.694879			106.8	2.6694	0.112879	0.298801		106.8
		107.4	0.012399	1.001	0.908039		107.4	8.18961	-0.01746	-0.18184		107.4	1.89055	0.036184	0.768616		107.4	0.027857	0.295283	2.61213			107.4	0.049255	1.10628	0.163931		107.4	0.3346	1.44557	1.04491		107.4	0.044976	0.241793	0.178499		107.4	2.15078	0.249191	0.306957			107.4	0.486942	-0.00109	1.07928		107.4
		108	0.021129	3.55154	0.211515		108	0.611804	3.71912	5.83634		108	1.17786	0.1517	0.545501		108	-0.02955	0.111416	3.01155			108	-0.02877	0.113671	0.162781		108	0.238263	1.83913	0.590118		108	1.13275	0.35253	0		108	0.456292	1.01974	1.31937			108	1.52861	0.558016	1.63387		108
		108.6	0.03908	2.22719	0.097449		108.6	0.084618	0.115054	-0.05166		108.6	2.11091	0.234975	2.03926		108.6	3.08968	0.216938	3.0614			108.6	-0.03937	2.68187	3.90412		108.6	0.315198	0.458235	0.166723		108.6	0.025812	2.49169	0.897367		108.6	2.60984	0.515421	3.36284			108.6	-0.02302	2.41279	0.599924		108.6
		109.2	0.075347	5.05981	-0.00659		109.2	-0.10654	0.000718	-0.01068		109.2	2.66511	1.49004	0.835969		109.2	1.57203	0.272009	1.25493			109.2	4.1202	1.7513	0.5128		109.2	0.863581	0.139852	0.880257		109.2	0.000162	0.226525	0.112465		109.2	0.647872	0.429683	0.749193			109.2	1.06623	0.440131	1.43643		109.2
		109.8	-0.00038	0.339965	1.90853		109.8	3.14515	-0.0414	-0.07256		109.8	0.454554	2.8854	1.24642		109.8	1.29455	0.11469	0.156874			109.8	0.045187	0.396377	1.1944		109.8	0.487713	0.229459	0.024144		109.8	0.089276	0.28962	-0.02018		109.8	0.121581	-0.0342	0.769825			109.8	0.101518	1.38166	-0.04686		109.8
		110.4	-0.01279	1.29563	0.659157		110.4	0.232876	2.76375	-0.06174		110.4	2.32383	0.011501	2.23252		110.4	1.56788	0.161805	0.019039			110.4	0.018611	-0.00581	0.615045		110.4	0.137791	0.228561	0.368322		110.4	0.907218	0.266649	0.087271		110.4	1.83136	1.02252	0.13716			110.4	0.018783	-0.02081	0.401701		110.4
		111	4.82723	2.5054	0.529585		111	-0.11605	0.181226	-0.10699		111	2.09607	0.081174	-0.03149		111	3.50637	0.251389	-0.0202			111	0.472333	1.29496	0.446826		111	0.727503	0.729954	1.64443		111	0.081629	0.429828	0.101889		111	1.04467	0.615557	-0.0099			111	0.979004	0.963728	2.83708		111
		111.6	0.329173	0.215887	1.84888		111.6	4.61173	0.0124	5.70216		111.6	0.020098	3.73724	0.833257		111.6	0.848148	0.186115	2.11172			111.6	0.860048	2.32921	2.67239		111.6	0.019954	4.17651	0.495706		111.6	0.081918	1.61222	0.928427		111.6	0.021925	1.12334	-0.0126			111.6	0.660192	0.091758	2.07763		111.6
		112.2	0.210565	0.379344	0.767559		112.2	0.238587	-0.00992	-0.09107		112.2	1.50676	2.48702	1.4853		112.2	1.00509	0.450035	1.07444			112.2	0.893792	0.256665	0.300555		112.2	0.304405	0.090817	0.936034		112.2	0.098682	0.183727	0.0807		112.2	0.232199	1.33495	0.642321			112.2	0.227505	0.016978	-0.02952		112.2
		112.8	0.164289	2.08993	0.438487		112.8	-0.10568	3.67492	-0.12396		112.8	2.04456	2.49095	0.546567		112.8	1.61162	0.458212	0.884787			112.8	0.076704	1.84384	-0.01015		112.8	1.35906	-0.01055	2.34529		112.8	0.864265	0.343703	-0.01113		112.8	-0.03776	1.67333	0.135754			112.8	0.319069	0.884891	0.331071		112.8
		113.4	0.003784	1.46179	-0.02087		113.4	-0.12013	0.061208	-0.13524		113.4	0.154825	3.24148	0.835136		113.4	3.65134	0.532752	1.0716			113.4	-0.00802	0.016571	4.77975		113.4	0.409684	0.007293	0.144819		113.4	0.051618	1.49487	0.106747		113.4	0.304225	0.398055	0.052671			113.4	1.19663	0.596727	1.50519		113.4
		114	5.24118	4.02996	1.70729		114	-0.16968	-0.23637	-0.03607		114	1.57722	-0.07223	0.512746		114	0.441885	0.120566	2.39651			114	-0.01076	-0.002	0.745204		114	0.773601	3.94455	0.020379		114	0.126618	-0.0245	0.02064		114	1.3443	1.48398	0.080265			114	-0.04592	0.205634	4.10608		114
		114.6	0.130345	0.200076	0.329942		114.6	1.60966	-0.39309	-0.01338		114.6	0.086992	0.135229	0.674184		114.6	1.97669	0.237593	0.579686			114.6	3.59685	0.944738	0.331068		114.6	1.9383	0.217636	2.90419		114.6	0.015729	0.376469	1.01456		114.6	1.38132	0.74641	0.100514			114.6	-0.02669	0.288396	0.89585		114.6
		115.2	0.140723	0.833204	0.200712		115.2	0.157938	1.26413	0.021185		115.2	1.5025	3.08374	0.457014		115.2	1.62584	0.079389	0.68695			115.2	0.60436	0.070465	0.77658		115.2	0.119688	-0.00634	3.0759		115.2	0.850141	0.546853	0.086114		115.2	0.246109	1.0001	0.342676			115.2	0.679689	1.08159	-0.02512		115.2
		115.8	0.001563	-0.04883	2.4572		115.8	-0.04409	-0.07508	0.03271		115.8	2.2708	0.030242	0.829929		115.8	1.50614	0.105265	1.1015			115.8	0.382553	0.04371	1.92896		115.8	0.016842	-0.01901	0.436919		115.8	0.086318	0.451025	0.012809		115.8	-0.01777	0.879464	0.781897			115.8	0.099084	-0.04151	0.512889		115.8
		116.4	10.5964	0.220087	1.2415		116.4	4.15325	-0.20919	6.13782		116.4	0.522866	0.082534	1.53032		116.4	1.8098	0.257681	2.49559			116.4	2.04362	0.038467	0.461017		116.4	2.40022	1.8602	0.032201		116.4	0.133076	0.711521	0.023537		116.4	-0.02261	1.12113	0.287753			116.4	1.55713	-0.03801	2.08983		116.4
		117	0.186845	1.04648	0.497984		117	0.368925	1.05609	0.036043		117	0.357884	0.058504	0.32637		117	2.20322	0.195947	0.302017			117	0.018366	0.74427	0.063486		117	2.54213	0.062473	3.08749		117	0.081018	0.133239	0.089088		117	1.15253	0.603776	0.160068			117	1.46862	6.02783	-0.00932		117
		117.6	0.122499	-0.02016	0.307226		117.6	1.28864	0.004323	-0.01087		117.6	0.191262	0.106766	0.703807		117.6	2.17778	0.338628	1.35102			117.6	-0.00222	0.082857	-0.04267		117.6	0.361099	-0.00347	3.10492		117.6	0.8319	-0.04154	0.756483		117.6	0.243587	0.472213	0.113687			117.6	2.53263	4.40949	1.37853		117.6
		118.2	0.007694	1.14087	-0.04657		118.2	0.012354	0.076986	0.030112		118.2	1.92792	0.224801	-0.02258		118.2	2.02365	0.940602	1.11122			118.2	1.0471	0.026286	-0.00625		118.2	0.026613	-0.01393	2.86537		118.2	0.119835	2.85251	0.057327		118.2	0.094509	1.05541	0.075782			118.2	-0.01425	1.11378	0.344779		118.2
		118.8	-0.02985	-0.0311	1.74425		118.8	0.961043	0.125143	-0.02297		118.8	0.428675	-0.21283	1.7489		118.8	2.68633	4.84966	1.02941			118.8	0.0781	0.25782	1.41486		118.8	0.871021	1.22508	0.37241		118.8	0.019541	1.35145	-0.01318		118.8	0.144022	0.771934	0.927199			118.8	0.748817	-0.02413	-0.02504		118.8
		119.4	4.31652	0.380541	0.159886		119.4	0.271534	1.44735	0.73505		119.4	2.30435	4.09135	1.77215		119.4	1.31335	1.34279	1.23695			119.4	0.048446	0.01413	0.530597		119.4	0.002631	0.074931	0.247643		119.4	-0.00487	0.344384	0.031565		119.4	0.180355	0.896109	0.179526			119.4	0.256101	0.614349	0.78017		119.4
		120	0.193449	0	0.151207		120	-0.01772	0.293985	0.207682		120	1.90101	-0.0357	1.50132		120	1.17357	0.461584	1.50584			120	0.042634	0.029196	0.003011		120	0.35054	0.018938	0.317858		120	0.836006	0.48303	-0.00012		120	0.614873	0.923568	0.139921			120	2.23861	0.089559	1.33693		120
		120.6	0.161817	0.417962	0.123975		120.6	0.395807	5.62041	-0.01355		120.6	-0.04686	3.44153	0.764393		120.6	2.57763	0.355593	1.48845			120.6	0.824911	0.88657	1.01733		120.6	2.05777	0.032686	0		120.6	1.43583	3.57124	0.7509		120.6	1.40298	0.494738	0.162434			120.6	0.124885	1.40744	-0.01402		120.6
		121.2	-0.0393	0.072297	0.133846		121.2	1.00406	-0.09167	0.302732		121.2	1.46959	3.30667	2.42434		121.2	1.91941	-0.04066	1.38311			121.2	0.091835	0.093519	0.458075		121.2	2.21924	1.4812	0.544108		121.2	1.41702	2.08499	0.049344		121.2	0.516322	0.726022	-0.02607			121.2	-0.00121	1.32744	0.44811		121.2
		121.8	0.09083	0.057882	0.001486		121.8	0.699882	0.354855	0.767948		121.8	0.386697	-0.04406	0.59959		121.8	1.44725	0.098487	1.83603			121.8	0.029134	0.04065	0.009122		121.8	2.0249	0.096985	0.11172		121.8	1.2335	1.51467	0.037267		121.8	0.287214	1.0185	0.97939			121.8	0.617364	2.28917	3.21522		121.8
		122.4	0.035455	1.56017	5.31661		122.4	0.246329	1.16538	0.535302		122.4	2.15249	0.17372	1.84214		122.4	1.22673	-0.04801	0.897639			122.4	0.285754	0.944738	2.00831		122.4	0.206319	0.030466	0.286684		122.4	1.53762	1.25019	0.101617		122.4	0.203992	0.756344	0.634771			122.4	2.6694	-0.01288	0.400383		122.4
		123	6.20195	0.095446	0.177713		123	0.749919	0.95338	0.188404		123	2.14665	0.114929	1.12626		123	1.52301	0.105487	0.802101			123	0.001841	0.070465	0.401474		123	7.07665	0.032399	0.404856		123	0.638224	1.15466	0.053521		123	0.135978	1.37068	0.238763			123	0.486942	0.676832	-0.02099		123
		123.6	0.196245	0.270887	0.116513		123.6	0.251025	1.10127	0.573572		123.6	1.43096	0.118859	0.372993		123.6	4.58897	0.186416	1.76174			123.6	0.272855	0.04371	-0.01		123.6	1.25833	1.86779	0.288292		123.6	0	3.4186	0.797343		123.6	1.6637	0.645678	0.107019			123.6	1.52861	0.231482	2.36888		123.6
		124.2	0.012399	0.054116	0.007318		124.2	0.802752	0.278008	0.191995		124.2	0.442661	2.00742	1.85137		124.2	1.14509	0.46115	1.31187			124.2	0.443226	0.038467	2.19031		124.2	0.969602	0.054739	0.38138		124.2	0.924888	2.34108	0.125398		124.2	0.322128	0.962208	1.14184			124.2	-0.02302	2.02341	0.298801		124.2
		124.8	0.021129	2.53919	-0.02839		124.8	0.395783	0.297438	0.613981		124.8	1.33862	4.03679	1.32784		124.8	1.53932	0.42792	0.989157			124.8	5.2239	0.74427	0.163931		124.8	4.26901	-0.00483	1.04491		124.8	1.88978	0.90807	0.04569		124.8	0.251064	0.748678	0.670175			124.8	1.06623	0.112879	1.07928		124.8
		125.4	0.03908	0.270368	4.10556		125.4	0.79254	4.93681	0.302713		125.4	2.11835	0.05105	0.669179		125.4	0.519619	0.190265	0.838437			125.4	0.20403	0.082857	0.162781		125.4	2.86985	-0.0009	0.590118		125.4	0.668188	0.42502	-0.0012		125.4	0.291459	1.0734	0.181564			125.4	0.101518	-0.00109	1.63387		125.4
		126	0.075347	0.040994	0.183995		126	0.583708	-0.03235	0.606171		126	1.8607	0.146668	1.44686		126	0.003406	0.160575	1.04094			126	0.004791	0.026286	3.90412		126	1.20394	0.21878	0.166723		126	1.10543	1.89073	-0.04152		126	-0.04678	1.10304	0.098944			126	0.018783	0.558016	0.599924		126
		126.6	-0.00038	0.092665	0.153909		126.6	-0.01959	0.254966	0.446447		126.6	1.13092	3.03548	0.51307		126.6	2.17492	0.32646	3.13644			126.6	3.96446	0.25782	0.5128		126.6	1.04611	-0.00104	0.880257		126.6	1.18738	0.602638	2.85137		126.6	1.75734	1.05126	0.069966			126.6	0.979004	2.41279	1.43643		126.6
		127.2	-0.01279	3.75991	-0.03738		127.2	1.52919	0.903695	-0.01499		127.2	0.279498	2.26964	0.726059		127.2	2.08947	1.61801	0.782636			127.2	0.126093	0.01413	1.1944		127.2	0.889065	-0.00211	0.024144		127.2	0.216382	-0.01772	1.35091		127.2	1.13899	1.1432	0.196827			127.2	0.660192	0.440131	-0.04686		127.2
		127.8	5.61774	0.406663	0.086391		127.8	1.74536	1.24702	1.16959		127.8	2.3148	-0.01887	0.943918		127.8	2.13066	1.80602	1.05208			127.8	0.011725	0.029196	0.615045		127.8	1.32902	0.066767	0.368322		127.8	0.551271	0.030953	0.344246		127.8	0.428419	0.335683	0.974737			127.8	0.227505	1.38166	0.401701		127.8
		128.4	0.329173	0.129338	0.033722		128.4	1.85407	-0.01746	1.33493		128.4	-0.03498	4.18002	2.02021		128.4	1.1198	2.74889	0.355146			128.4	4.47219	0.88657	0.446826		128.4	0.081055	0.192513	1.64443		128.4	0.776159	2.24492	0.482837		128.4	0.192026	0.485546	0.150723			128.4	0.319069	-0.02081	2.83708		128.4
		129	0.210565	0.047096	5.89885		129	2.41838	3.71912	1.41808		129	1.28459	2.21317	1.02625		129	0.072057	0.611239	0.002328			129	0.190669	0.093519	4.52768		129	0.045387	1.13011	0.495706		129	1.03222	1.08939	3.56981		129	2.04883	0.456169	0.204184			129	1.19663	0.963728	2.07763		129
		129.6	0.164289	1.75973	0.186654		129.6	1.78983	0.115054	1.84969		129.6	1.49595	-0.00583	1.99089		129.6	1.37062	0.088619	1.4865			129.6	0.004211	0.04065	0.300555		129.6	0.057958	1.21879	0.936034		129.6	0.845341	0.397438	2.08415		129.6	1.20251	0.707667	1.33443			129.6	-0.04592	0.091758	-0.02952		129.6
		130.2	0.003784	0.241115	0.011793		130.2	1.78644	0.000718	1.36895		130.2	2.26519	2.61851	2.08562		130.2	2.35853	0.000526	1.4281			130.2	0.215148	0.049224	-0.01015		130.2	0.759186	1.11206	2.34529		130.2	2.00905	0.114608	1.51406		130.2	0.325785	0.65753	0.18236			130.2	2.95473	0.016978	0.331071		130.2
		130.8	0.186845	0.091454	0.020096		130.8	1.15603	-0.0414	1.36635		130.8	1.2959	-0.05414	1.38104		130.8	2.92227	0.31331	1.45625			130.8	0.159209	0.009022	4.77975		130.8	0.122344	0.113309	0.144819		130.8	0.465118	2.03194	1.24969		130.8	0.177538	0.118863	0.61978			130.8	0.24738	0.884891	-0.02504		130.8
		131.4	0.122499	3.74487	0.03717		131.4	0.714121	2.76375	0.884181		131.4	1.52628	0.154831	-0.01049		131.4	1.8905	2.42593	0.765356			131.4	4.33626	0.56571	0.745204		131.4	7.11513	1.02233	0.020379		131.4	0.756476	0.891621	1.15419		131.4	0.125542	-0.00174	0.226036			131.4	0.107865	0.596727	0.78017		131.4
		132	0.007694	0.270923	0.071664		132	0.974702	0.181226	-0.0545		132	1.40356	0.078912	0.962843		132	1.34071	2.66842	0.049249			132	0.042559	0.063756	0.331068		132	5.94792	0.691063	2.90419		132	1.60078	0.645224	3.41723		132	0.353171	0.994191	0.040644			132	5.91258	0.205634	1.33693		132
		132.6	-0.02985	0.072389	-0.00036		132.6	0.829689	0.0124	11.6079		132.6	3.20394	0.140272	1.84018		132.6	3.60198	3.74011	0.936784			132.6	-0.00125	0.032812	0.77658		132.6	2.89622	0.532497	3.0759		132.6	1.40448	0.301545	2.34014		132.6	1.26199	0.399962	0.082247			132.6	0.310804	0.288396	-0.01402		132.6
		133.2	4.31652	0.131642	-0.01217		133.2	0.030332	-0.00992	0.3591		133.2	3.13121	1.89382	1.38169		133.2	1.46039	1.00029	1.61199			133.2	3.67317	0.398152	0.446826		133.2	4.87932	5.92462	0.436919		133.2	1.13055	2.80454	0.907707		133.2	1.07856	1.2101	0.14926			133.2	-0.00042	1.08159	0.44811		133.2
		133.8	0.193449	-0.04363	5.34319		133.8	0.007062	3.67492	0.002242		133.8	0.666089	-0.1088	0.399377		133.8	2.48928	-0.08996	1.99729			133.8	0.049255	0.016894	5.45532		133.8	2.40794	2.29212	0.032201		133.8	1.43191	1.78392	0.42485		133.8	2.05723	1.8962	0.719373			133.8	1.53795	-0.03801	3.21522		133.8
		134.4	0.161817	0.65394	0.313085		134.4	0.18814	0.061208	-0.1292		134.4	0.416931	2.96843	0.28941		134.4	0.557926	0.006088	1.29211			134.4	-0.02877	-0.01216	0.300555		134.4	1.23616	0.661193	1.05391		134.4	1.13738	1.56314	1.88997		134.4	0.717771	0.109066	0.082829			134.4	0.100189	8.60696	0.400383		134.4
		135	-0.0393	0.113398	0.200274		135	0.102758	-0.23637	8.62605		135	0.3022	0.107879	0.10999		135	3.3778	1.25251	0.916339			135	-0.03937	0.253239	-0.01015		135	2.63218	0.574515	0.003183		135	1.28992	1.06494	0.602397		135	1.65795	0.196257	0.360452			135	0.065022	1.59589	-0.02099		135
		135.6	0.09083	0.051749	0.156259		135.6	0.368925	-0.39309	0.565632		135.6	0.611731	0.41861	-0.01321		135.6	1.5235	2.02371	2.46186			135.6	1.97537	0.113671	4.77975		135.6	8.56392	0.488267	0.424143		135.6	1.46598	0.449047	-0.01772		135.6	1.23541	0.685087	0.045195			135.6	0.002615	1.11378	2.36888		135.6
		136.2	0.035455	1.72473	0.003599		136.2	1.28864	1.26413	0.038703		136.2	0.235361	3.66209	1.63942		136.2	-0.08859	0.641805	0.998134			136.2	0.147844	2.68187	0.745204		136.2	0.834382	0.729886	2.48984		136.2	0.628512	2.6438	0.03094		136.2	2.11175	0.926918	0.040491			136.2	1.1601	-0.02413	0.298801		136.2
		136.8	6.20195	0.145563	4.23315		136.8	0.012354	-0.07508	-0.03095		136.8	-0.02789	3.88314	0.028563		136.8	0.735389	0.213885	1.70136			136.8	0.146807	1.7513	0.331068		136.8	0.254651	3.90756	2.68521		136.8	1.22164	1.36978	2.24402		136.8	0.088399	0.32941	0.8376			136.8	0.049502	0.614349	1.07928		136.8
		137.4	0.196245	0	0.123975		137.4	0.961043	-0.20919	11.47		137.4	0.024589	0.000927	0.070755		137.4	1.13396	1.73199	0.381328			137.4	3.52099	0.396377	0.77658		137.4	0.417814	3.26654	2.45007		137.4	-0.01524	0.873579	1.08896		137.4	0.843171	0.494191	0.304382			137.4	-0.02841	0.089559	1.63387		137.4
		138	0.012399	0.095446	0.133846		138	0.271534	1.05609	0.191038		138	0.555431	0.236091	0.015729		138	3.31203	3.22708	2.30864			138	0.462476	-0.00581	1.92896		138	0.416177	3.73865	0.24964		138	0.246653	0.312526	0.397279		138	-0.05455	0.322366	0.057448			138	0.725066	1.40744	0.599924		138
		138.6	0.021129	0.270887	0.343386		138.6	-0.01772	0.004323	-0.73775		138.6	-0.00766	0.143295	0.067137		138.6	0.2565	0.933673	1.04127			138.6	1.07718	1.29496	0.461017		138.6	1.32915	2.67968	8.56254		138.6	0.361571	4.07493	0.114562		138.6	1.07856	0.699169	0.318131			138.6	0.086586	1.32744	1.43643		138.6
		139.2	0.03908	0.054116	-0.01968		139.2	0.395807	0.076986	-1.22688		139.2	0.29433	0.969244	0.036807		139.2	3.11285	1.35797	-0.06055			139.2	0.554688	2.32921	0.063486		139.2	2.63218	1.32242	1.52254		139.2	0.3806	2.10395	2.03112		139.2	2.05723	0.950295	1.40604			139.2	-0.04205	2.28917	-0.04686		139.2
		139.8	0.075347	2.53919	2.47879		139.8	1.00406	0.125143	3.94552		139.8	0.292713	0.667272	0.376563		139.8	1.39913	0.250407	0.502619			139.8	0.402977	0.256665	-0.04267		139.8	3.34879	0.678887	1.17319		139.8	0.937282	0.675809	0.891265		139.8	0.717771	0.241858	0.84402			139.8	2.77787	-0.01288	0.401701		139.8
		140.4	-0.00038	0.270368	0.355445		140.4	0.699882	1.44735	-0.23434		140.4	0.206507	0.617441	2.54154		140.4	1.26737	1.48886	0.775028			140.4	4.08336	1.84384	-0.00625		140.4	0.834382	1.44557	5.16537		140.4	2.25572	0.44462	0.644966		140.4	1.65795	0.390792	0.143106			140.4	5.65668	0.676832	2.83708		140.4
		141	-0.01279	0.040994	5.98323		141	0.246329	0.293985	1.19868		141	0.047841	0.672144	1.89973		141	0.847898	0.436159	2.26369			141	0.27106	0.016571	1.41486		141	0.254651	1.83913	3.47243		141	1.88946	3.3023	0.301425		141	1.23541	0.841918	0.031124			141	1.23224	0.231482	2.07763		141
		141.6	7.06702	0.092665	1.12029		141.6	0.749919	0.613951	0.142261		141.6	0.236716	0.906947	-0.00434		141.6	0.868857	1.35427	0.175311			141.6	-0.00915	-0.002	0.530597		141.6	0.417814	0.458235	1.45673		141.6	1.47438	1.97744	2.80342		141.6	2.11175	0.88976	0.165889			141.6	-0.02669	2.02341	-0.02952		141.6
		142.2	0.329173	3.75991	0.502966		142.2	0.251025	6.84198	0.140948		142.2	0.372641	1.33394	1.36098		142.2	0.218279	0.645814	2.12755			142.2	3.30676	0.944738	0.003011		142.2	0.416177	0.139852	1.26576		142.2	2.03752	1.72863	1.78321		142.2	0.088399	-0.03507	0.038097			142.2	0.679689	0.112879	0.331071		142.2
		142.8	0.210565	0.406663	0.269976		142.8	0.802752	-0.04323	5.82562		142.8	0.613648	1.1758	-0.03874		142.8	0.915242	0.271876	0.956266			142.8	0.672074	0.070465	-0.01193		142.8	1.32915	0.229459	1.07574		142.8	2.61538	1.21362	1.56252		142.8	0.843171	0.862109	0.596352			142.8	0.099084	-0.00109	1.50519		142.8
		143.4	0.164289	0.129338	0.908039		143.4	0.395783	1.56569	0.401736		143.4	0.643834	0.557451	2.48084		143.4	0.461385	1.25457	0.86621			143.4	0.298579	0.04371	2.7823		143.4	0	0.228561	1.60807		143.4	1.90206	5.26906	1.06452		143.4	-0.05455	1.03632	0.229712			143.4	1.55713	0.558016	4.10608		143.4
		144	0.003784	0.047096	0.211515		144	0.79254	3.29738	0.045314		144	0.118941	0.07563	-0.03801		144	0.823926	1.57091	0.579515			144	0.700371	0.038467	0.670122		144	0.677117	0.729954	8.60909		144	2.54932	2.00985	0.448868		144	2.73143	0.801792	0.006296			144	1.46862	2.41279	0.89585		144
		144.6	5.24118	1.75973	0.097449		144.6	0.583708	6.09907	-0.02655		144.6	0.266669	0.480458	0.010617		144.6	0.752857	0.805823	0.105232			144.6	1.73966	0.74427	0.42418		144.6	-0.01046	0	7.1968		144.6	1.55189	0.889151	2.64274		144.6	0.897589	1.41535	0.293027			144.6	2.53263	0.440131	-0.02512		144.6
		145.2	0.130345	0.241115	-0.00659		145.2	-0.01959	0.354729	4.48972		145.2	0.595544	1.17773	0.072113		145.2	0.046131	0.33985	-0.00921			145.2	0.147844	0.082857	2.26599		145.2	1.38006	2.95926	3.50433		145.2	1.30974	0.352922	1.36923		145.2	2.38898	-0.01317	0.137634			145.2	-0.01425	1.38166	0.512889		145.2
		145.8	0.140723	0.091454	1.90853		145.8	1.52919	-0.36412	0.311439		145.8	0.584748	0.758375	1.32248		145.8	0.016865	0.099549	0.082221			145.8	0.146807	0.026286	0.020365		145.8	0.116086	0.090817	5.90384		145.8	2.93819	2.29347	0.873229		145.8	0.791206	0.352295	1.20641			145.8	0.748817	-0.02081	2.08983		145.8
		146.4	0.001563	3.74487	0.659157		146.4	1.74536	-0.13206	0.053116		146.4	0.446574	0.6627	2.6598		146.4	-0.01855	-0.04057	1.89915			146.4	3.52099	0.25782	-0.00246		146.4	0.001652	-0.01055	2.91353		146.4	0.431335	0.616725	0.312401		146.4	0.506505	1.17897	0.163947			146.4	0.256101	0.963728	-0.00932		146.4
		147	6.38031	0.270923	0.529585		147	1.85407	0.309288	-0.0786		147	-0.04471	-0.00451	-0.00636		147	0.399316	0.014204	0.289745			147	0.462476	0.01413	1.16104		147	0.236421	0.007293	1.49571		147	-0.12375	0.178571	4.0733		147	0.308936	1.15755	0.114709			147	2.23861	0.091758	1.37853		147
		147.6	0.186845	0.072389	1.84888		147.6	2.41838	5.01578	6.26379		147.6	2.12023	0.015179	0.0614		147.6	0.430299	0.252159	0.104989			147.6	1.07718	0.029196	0.086598		147.6	1.66972	4.23095	3.18486		147.6	2.80009	-0.09065	2.10311		147.6	0.41228	0.82247	0.199294			147.6	0.124885	0.016978	0.344779		147.6
		148.2	0.122499	0.131642	0.767559		148.2	1.78983	0.108878	0.467936		148.2	1.72461	1.13587	0.086026		148.2	0.913328	0.051177	1.4278			148.2	0.554688	0.88657	0.053717		148.2	0.135087	0.217636	4.05194		148.2	1.41248	2.29706	0.675538		148.2	0.120486	0.005426	0.134246			148.2	-0.00121	0.884891	-0.02504		148.2
		148.8	0.007694	-0.04363	0.438487		148.8	1.78644	0.07496	0.06472		148.8	-0.01282	-0.02252	1.6223		148.8	0.470127	0.021876	1.15873			148.8	0.402977	2.42303	0.047274		148.8	0.096936	-0.00634	0.544108		148.8	2.18839	0.532646	0.444442		148.8	0.826667	0.331552	0.158413			148.8	0.617364	0.596727	0.78017		148.8
		149.4	-0.02985	0.65394	-0.02087		149.4	1.15603	0.139062	-0.08149		149.4	1.69844	-0.00636	2.60241		149.4	0.744139	2.34125	0.626919			149.4	4.08336	0.827799	0.914672		149.4	0.001415	-0.01901	0.11172		149.4	0.519594	0.275436	3.30098		149.4	1.58249	0.115049	1.41748			149.4	2.6694	0.205634	1.33693		149.4
		150	5.23878	0.113398	1.70729		150	0.714121	2.25864	2.40556		150	1.5797	1.15943	-0.02357		150	0.59725	4.88717	1.32255			150	0.27106	0.372736	0.101827		150	1.02663	1.8602	0.286684		150	-0.15567	-0.13029	1.97665		150	1.51562	-0.17467	0.246273			150	0.486942	0.288396	-0.01402		150
		150.6	0.193449	0.051749	0.329942		150.6	0.974702	1.26521	0.178114		150.6	-0.03789	0.349647	0.157748		150.6	1.23315	1.43043	0.299986			150.6	-0.00915	0.007422	0.032304		150.6	0.081055	0.062473	0.404856		150.6	0.953182	2.11971	1.72794		150.6	0.551084	0.874716	0.180661			150.6	1.52861	1.08159	0.44811		150.6
		151.2	0.161817	1.72473	0.200712		151.2	0.829689	5.62041	-0.08876		151.2	2.01959	0.698557	0.024983		151.2	0.495689	1.4206	0.032319			151.2	6.06757	1.63417	0.316848		151.2	0.045387	-0.00347	0.288292		151.2	2.65733	2.02562	1.21314		151.2	2.20458	0.669984	0.108272			151.2	-0.02302	-0.04151	3.21522		151.2
		151.8	-0.0393	0.145563	2.4572		151.8	0.030332	-0.09167	3.52726		151.8	0.011167	1.02782	0.104739		151.8	0.052898	5.24617	2.0428			151.8	0.672074	0.32668	0.017365		151.8	0.057958	-0.01393	0.38138		151.8	-0.07675	0.328515	5.26696		151.8	0.130618	-0.04842	0.730971			151.8	1.06623	-0.03801	0.400383		151.8
		152.4	0.09083	0	1.2415		152.4	0.007062	0.354855	0.182482		152.4	1.41176	1.20418	0.162235		152.4	0.528959	1.08855	0.800905			152.4	0.298579	-0.00814	0.03588		152.4	0.759186	1.22508	1.04491		152.4	1.31269	0.382002	2.00905		152.4	0.688875	5.35669	0.187662			152.4	0.101518	0.166164	-0.02099		152.4
		153	0.035455	0	0.497984		153	0.18814	1.16538	-0.08083		153	1.89055	0.024123	1.02877		153	0.859529	2.63889	0.235199			153	0.700371	1.78226	1.08955		153	0.122344	0.074931	0.590118		153	0.893894	0.030769	0.888796		153	0.330213	0.629	0.085353			153	0.018783	9.80222	2.36888		153
		153.6	9.49576	1.13363	0.307226		153.6	0.102758	0.95338	-0.09188		153.6	1.17786	0.002504	1.99218		153.6	0.11059	1.53083	2.8919			153.6	1.73966	0.133391	0.11493		153.6	0.032829	0.018938	0.166723		153.6	0.617453	0.431737	0.352781		153.6	0.415319	0.509514	0.020305			153.6	0.979004	1.11378	0.298801		153.6
		154.2	0.196245	1.25404	-0.04657		154.2	0.525252	1.10127	-0.12978		154.2	2.11091	0.931262	0.007941		154.2	0.359193	1.91569	1.14356			154.2	1.85109	0.132455	0.049956		154.2	0.045141	0.032686	0.880257		154.2	2.50395	0.331105	2.29255		154.2	0.062736	1.09166	-0.01312			154.2	0.660192	-0.02413	1.07928		154.2
		154.8	0.012399	8.34648	1.74425		154.8	0.059245	0.278008	1.23114		154.8	2.66511	0.106869	0.056045		154.8	1.15042	1.67488	2.38262			154.8	0.00335	3.17679	0.060494		154.8	0.799694	1.4812	0.024144		154.8	0.605753	0.413819	0.616479		154.8	1.96446	1.62518	0.744529			154.8	0.227505	0.614349	1.63387		154.8
		155.4	0.021129	6.3379	0.159886		155.4	-0.03471	0.297438	0.120798		155.4	0.454554	1.02253	2.58032		155.4	1.03878	2.76594	1.62167			155.4	0.254333	0.417266	0.011087		155.4	0.117741	0.096985	0.368322		155.4	1.72755	0.572194	0.178499		155.4	0.267396	4.38711	0.210819			155.4	0.319069	0.089559	0.599924		155.4
		156	0	0.004726	0.151207		156	5.87009	4.93681	-0.03372		156	2.32383	0.481262	1.71712		156	0.262791	1.94903	2.28958			156	0.404672	0.971881	0.69523		156	0.116752	0.030466	1.64443		156	0.305271	0.273002	-0.09061		156	1.78006	0.940301	0.114715			156	1.19663	3.04871	1.43643		156
		156.6	-0.014	1.34544	-0.01968		156.6	0.407193	-0.03235	3.1766		156.6	2.09607	0.119088	1.71984		156.6	0.500738	0.468398	2.08017			156.6	4.32871	0.500463	0.078353		156.6	0.201031	0.032399	0.495706		156.6	1.77141	0.443787	2.29614		156.6	1.17621	0.972721	0.103874			156.6	-0.04592	1.32744	-0.04686		156.6
		157.2	5.24118	-0.03114	2.47879		157.2	0.069447	0.254966	0.282171		157.2	0.020098	0.714345	2.23803		157.2	0.770242	1.73467	1.53099			157.2	0.125411	0.363583	0.040325		157.2	0.775403	1.86779	0.936034		157.2	5.2805	2.28591	0.532433		157.2	-0.11964	1.03192	0.242665			157.2	0.107865	5.80616	0.401701		157.2
		157.8	0.130345	0.634055	0.355445		157.8	-0.10277	0.903695	0.985608		157.8	1.50676	2.2996	-0.04987		157.8	0.561057	2.81953	1.51823			157.8	-0.09186	3.68418	0.48931		157.8	0.217961	0.054739	2.34529		157.8	2.51311	2.95429	0.275326		157.8	0.727376	3.02227	0.516409			157.8	5.91258	-0.01288	2.83708		157.8
		158.4	0.140723	1.001	5.98323		158.4	8.18961	1.24702	0.009449		158.4	2.04456	1.37507	0.093367		158.4	0.662123	0.038903	0.545521			158.4	3.8838	0.244562	0.020763		158.4	2.56404	-0.00483	0.144819		158.4	1.95161	0.760781	-0.13024		158.4	1.64632	1.51571	0.093173			158.4	0.310804	0.676832	2.07763		158.4
		159	0.001563	4.57613	1.12029		159	0.611804	-0.01746	0.73505		159	0.154825	0.298144	0.067137		159	1.74709	2.46093	0.285134			159	0.061411	-0.00826	-0.01495		159	0.636975	-0.0009	0.020379		159	2.07716	2.7282	2.11886		159	1.81147	1.27546	0.152146			159	-0.00042	0.231482	-0.02952		159
		159.6	5.32629	2.22719	0.502966		159.6	0.084618	3.71912	0.207682		159.6	1.57722	0.865045	0.036807		159.6	2.32825	1.93074	0.219709			159.6	-0.03697	3.88929	0.311219		159.6	0.343289	0.21878	2.90419		159.6	0.879776	2.06872	0.417875		159.6	0.205593	3.89149	1.77012			159.6	1.53795	2.02341	0.331071		159.6
		160.2	0.186845	5.05981	0.269976		160.2	-0.10654	0.115054	-0.01355		160.2	0.086992	0.005751	0.376563		160.2	3.2344	1.83065	1.95092			160.2	4.43947	0.606374	0.331068		160.2	0.065769	-0.00104	3.0759		160.2	3.66239	2.31437	1.32562		160.2	-0.16766	0.674732	2.18596			160.2	0.100189	0.112879	-0.02504		160.2
		160.8	0.122499	0.339965	0.908039		160.8	3.14515	0.000718	0.302732		160.8	1.5025	3.01598	2.54154		160.8	2.60202	2.01904	0.19558			160.8	0.173934	0.26939	0.77658		160.8	-0.00484	-0.00211	0.436919		160.8	1.39501	0.306609	0.977259		160.8	0.800274	0.59076	0.092473			160.8	0.065022	-0.00109	0.78017		160.8
		161.4	0.007694	1.29563	0.211515		161.4	0.232876	-0.0414	0.767948		161.4	2.2708	3.05391	1.89973		161.4	1.64711	0.398593	0.260123			161.4	0.003851	2.42303	0.446826		161.4	0.106166	0.066767	0.032201		161.4	0.869971	2.42775	0.93102		161.4	1.13356	1.16253	0.042468			161.4	0.002615	0.558016	1.33693		161.4
		162	-0.02985	2.5054	0.097449		162	-0.11605	2.76375	0.535302		162	0.522866	-0.06231	-0.00434		162	2.32007	1.67283	0.119347			162	0.216632	0.827799	4.52768		162	0.677117	0.192513	3.08749		162	0.447882	0.456421	0.972421		162	1.34424	3.4179	-0.02165			162	1.1601	2.41279	-0.01402		162
		162.6	4.31652	0.215887	-0.00659		162.6	4.61173	0.181226	0.188404		162.6	0.357884	2.31668	1.36098		162.6	1.25409	0.160345	0.502381			162.6	0.162302	0.372736	0.300555		162.6	-0.01046	1.13011	3.10492		162.6	0.536376	0.41984	1.02062		162.6	1.69983	0.883115	2.22819			162.6	0.049502	0.440131	0.44811		162.6
		163.2	0.193449	0.379344	1.90853		163.2	0.238587	0.0124	0.573572		163.2	0.191262	0.028924	-0.03874		163.2	0.958193	2.50007	0.153199			163.2	4.34097	0.007422	-0.01015		163.2	1.38006	1.21879	2.86537		163.2	3.12428	0.09783	0.367339		163.2	1.23169	0.277284	0.678538			163.2	-0.02841	1.38166	3.21522		163.2
		163.8	0.161817	2.08993	0.659157		163.8	-0.10568	-0.00992	0.191995		163.8	1.92792	0.077438	2.48084		163.8	0.679098	3.12918	-0.02006			163.8	0.048871	1.63417	3.8521		163.8	0.116086	1.11206	0.37241		163.8	1.10749	0.241793	0.542789		163.8	0.745319	0.108071	0.811553			163.8	0.725066	-0.02081	0.400383		163.8
		164.4	-0.0393	1.46179	0.529585		164.4	-0.12013	3.67492	0.613981		164.4	0.428675	-0.31435	-0.03801		164.4	0.106561	0.963593	2.08819			164.4	0.006451	0.32668	0.745204		164.4	0.001652	0.113309	0.247643		164.4	0.543629	0.35253	0.516959		164.4	1.26199	4.42792	2.12018			164.4	0.086586	0.963728	-0.02099		164.4
		165	0.09083	4.02996	1.84888		165	-0.16968	0.061208	0.302713		165	2.30435	0.072451	0.010617		165	-0.03442	0.152885	2.07179			165	2.00414	-0.00814	0.331068		165	0.236421	3.17041	0.317858		165	0.153894	2.49169	0.240632		165	1.07856	1.3374	0.063467			165	-0.04205	0.091758	2.36888		165
		165.6	0.035455	0.200076	0.767559		165.6	1.60966	-0.23637	0.606171		165.6	1.90101	0.198798	0.072113		165.6	0.40575	-0.0596	2.10946			165.6	0.049931	1.78226	0.77658		165.6	1.66972	0.691063	0		165.6	-0.05349	0.226525	0.918683		165.6	2.05723	0.579109	1.94465			165.6	2.77787	0.016978	0.298801		165.6
		166.2	6.20195	0.833204	0.438487		166.2	0.157938	-0.39309	0.446447		166.2	-0.04686	4.34227	1.32248		166.2	0.841824	3.44189	2.1432			166.2	-0.03161	0.133391	1.92896		166.2	0.135087	0.532497	0.544108		166.2	3.36265	0.28962	0.70878		166.2	0.717771	0.805525	0.246494			166.2	5.65668	0.884891	1.07928		166.2
		166.8	0.196245	-0.04883	-0.02087		166.8	-0.04409	1.26413	-0.01499		166.8	1.46959	1.20187	2.6598		166.8	0.933631	0.849575	0.972176			166.8	-0.04572	0.132455	0.461017		166.8	0.096936	2.3445	0.11172		166.8	1.39291	0.266649	-0.03374		166.8	1.65795	0.454339	2.30441			166.8	1.23224	0.596727	1.63387		166.8
		167.4	0.012399	0.220087	1.70729		167.4	4.15325	-0.07508	1.16959		167.4	0.386697	0.016884	-0.00636		167.4	0.348389	0.76346	2.1527			167.4	3.69204	3.17679	0.063486		167.4	0.001415	1.5761	0.286684		167.4	0.469053	0.429828	1.46287		167.4	1.23541	4.11299	2.60739			167.4	-0.02669	0.205634	0.599924		167.4
		168	0.021129	1.04648	0.329942		168	0.368925	-0.20919	1.33493		168	2.15249	0.090083	0.0614		168	0.550033	4.63133	0.508006			168	0.031815	0.417266	-0.04267		168	1.02663	0.661193	0.404856		168	0.6399	1.61222	0.748191		168	2.11175	2.06618	2.33441			168	0.679689	0.288396	1.43643		168
		168.6	0.03908	-0.02016	0.200712		168.6	1.28864	1.05609	1.41808		168.6	2.14665	0.134567	0.086026		168.6	0.190201	-0.03355	0.490487			168.6	0.001727	0.971881	-0.00625		168.6	0.081055	0.574515	0.288292		168.6	0.171929	0.183727	0.52491		168.6	0.088399	0.440678	0.853648			168.6	0.099084	1.08159	-0.04686		168.6
		169.2	0.075347	1.14087	2.4572		169.2	0.012354	0.004323	1.84969		169.2	1.43096	2.28384	1.6223		169.2	-0.0098	1.47502	0.472406			169.2	0.451937	0.500463	1.41486		169.2	0.045387	0.488267	0.38138		169.2	3.07513	0.343703	2.12716		169.2	0.843171	1.12666	2.39999			169.2	1.55713	-0.04151	0.401701		169.2
		169.8	-0.00038	-0.0311	1.2415		169.8	0.961043	0.076986	1.36895		169.8	0.442661	0.159305	2.60241		169.8	1.49964	0.028726	0.368053			169.8	0.836138	0.363583	0.530597		169.8	0.057958	0.729886	1.04491		169.8	1.27422	1.49487	0.681385		169.8	-0.05455	0.863448	2.10387			169.8	1.46862	4.84444	2.83708		169.8
		170.4	-0.01279	0.380541	0.497984		170.4	0.271534	0.125143	1.36635		170.4	1.33862	-0.01913	-0.02357		170.4	0.984889	2.81953	0.348014			170.4	0.86637	3.68418	0.003011		170.4	0.759186	3.90756	0.590118		170.4	0.608006	-0.0245	0.603361		170.4	2.73143	3.0762	0.026268			170.4	2.53263	2.28917	2.07763		170.4
		171	2.98269	0	0.307226		171	-0.01772	1.44735	0.884181		171	2.11835	2.37447	0.157748		171	0.937762	0.038903	0.325731			171	0.045769	0.244562	0.176532		171	0.122344	4.69859	0.166723		171	0.435912	0.376469	0.823457		171	0.897589	0.610262	-0.0105			171	-0.01425	-0.01288	-0.02952		171
		171.6	0.329173	0.417962	-0.04657		171.6	0.395807	0.293985	0.546192		171.6	1.8607	0.04137	0.024983		171.6	0.317275	2.46093	1.73286			171.6	-0.04246	-0.00826	4.8081		171.6	7.11513	1.59058	0.880257		171.6	0.498388	0.546853	2.42411		171.6	2.38898	0.338317	1.88716			171.6	0.748817	0.676832	0.331071		171.6
		172.2	0.210565	0.072297	1.74425		172.2	1.00406	0.004323	0.745496		172.2	1.13092	0.102479	0.104739		172.2	0.980393	1.93074	0.832709			172.2	0.147844	3.88929	0.04719		172.2	5.94792	5.54378	0.024144		172.2	1.73301	0.451025	1.62179		172.2	0.791206	-0.03582	1.00279			172.2	0.256101	0.231482	-0.02504		172.2
		172.8	0.164289	0.057882	0.159886		172.8	0.699882	0.076986	0.634584		172.8	0.279498	0.022781	0.162235		172.8	0.268922	1.83065	0.255807			172.8	0.146807	0.606374	-0.00139		172.8	2.89622	1.32242	0.368322		172.8	1.1747	0.711521	0.751849		172.8	0.506505	4.617	0.076064			172.8	2.23861	7.88508	0.78017		172.8
		173.4	0.003784	1.56017	0.151207		173.4	0.246329	0.125143	0.0232		173.4	2.3148	0.097239	1.02877		173.4	0.620566	2.01904	2.54165			173.4	3.52099	0.26939	4.07286		173.4	4.87932	2.82696	1.64443		173.4	1.10815	0.133239	0.918323		173.4	0.308936	2.23087	1.34527			173.4	0.124885	0.112879	1.33693		173.4
[truncated: 28 more columns]

[truncated: 9 more sheets: Figure 5b, Figure 5c & 5e, Figure 5d & 5f, Figure 6a, Figure 6b, Figure 6c & 6e, Figure 6d & 6f, Figure 7b & 7c, Figure 8b & 8c]
