# Supplementary material for: High throughput 3D gel-based neural organotypic model for cellular assays using fluorescence biosensors
Source: Commun Biol. 2022 Nov 12;5:1236. doi: 10.1038/s42003-022-04177-z (PMC9653447; doi:10.1038/s42003-022-04177-z)
Supplement: Supplementary file 5 — Supplementary Data 2 [file 42003_2022_4177_MOESM5_ESM.xlsx]

## Sheet: Supplementary Figure 1b
Supplementary figure 1b
	Fibrin	Fibrin + Laminin
	2430.39	2644.5
	2398.85	2543.27
	2400.56	2596.56

## Sheet: Supplementary Figure 2b
Supplementary Figure 2b
	1X104				1X105				2X105				1X106
	Tranfected cells	Non-transfcted cells	Dead cells		Tranfected cells	Non-transfcted cells	Dead cells		Tranfected cells	Non-transfcted cells	Dead cells		Tranfected cells	Non-transfcted cells	Dead cells
	41	302	468		135	305	717		218	220	357		277	131	300
	80	421	337		166	302	330		160	168	312		398	79	268
	44	245	350		95	226	279		230	171	344		390	88	157
	26	350	311		119	165	283		252	201	352		318	106	231
	52	354	349		141	257	387		200	178	274		333	121	241
	39	381	402		97	263	396		203	178	228
	64	395	407		100	268	237
	45	387	441
	44	389	316
	70	445	223

## Sheet: Supplementary Figure 3
	Supplementary Figure 3a									Supplementary Figure 3b							Supplementary Figure 3c									Supplementary Figure 3d
		Control			Apomorphine					Peak frequency			Peak amplitude					Control			Apomorphine					Peak frequency			Peak amplitude
	Time(sec)	Set 1	Set 2	Set 3	Set 1	Set 2	Set 3			Basal	Apomorphine		Basal	Apomorphine			Time(sec)	Set 1	Set 2	Set 3	Set 1	Set 2	Set 3			Basal	Apomorphine		Basal	Apomorphine
	0	14135	14253	14693	12897	12486	13122			0.812	0.398		861.875	627.138			0	20670	11643	14814	19374	12254	15539			0.765	0.565		2891.21	2892.44
	0.6	14102	14331	14610	12907	12457	13146			2.052	0.495		274.726	443.527			0.6	20698	11728	14796	19413	12265	15562			0.68	0.373		2332.75	2987.3
	1.201	14056	14340	14667	12801	12418	13119			1.049	0.678		327.568	353.998			1.201	20558	11754	14786	19523	12299	15603			0.663	0.31		1394.62	1312.79
	1.801	14081	14268	14660	12820	12518	13156			1.6	1.278		723.923	580.484			1.801	20580	11839	14716	19708	12324	15654			0.8542	0.52387		1846.3	2397.36
	2.401	14091	14213	14660	12815	12543	13105			2.965	0.9523		394.394	659.35			2.401	20542	11945	14697	19724	12318	15607			0.85634	0.423		2940.74	2129.75
	3	14110	14198	14657	12763	12555	13177			2.246	0.274		823.674	854.935			3	20307	11950	14718	19764	12407	15734			0.6834	0.472		1974.58	3192.38
	3.601	14141	14191	14645	12776	12472	13098			1.653	1.3805		480.349	795.73			3.601	20260	11982	14679	19718	12429	15687			0.77543	0.31		2364.7	1974.68
	4.201	14145	14201	14659	12788	12495	13119			1.973	0.5126		658.888	458.642			4.201	20112	12186	14619	19734	12585	15701			0.6834	0.3823		1754.89	2083.86
	4.801	14137	14124	14639	12692	12524	13126			2.539	0.3823		459.07	507.4			4.801	19998	12410	14557	19790	12546	15842			0.8621	0.4342		1929.41	3437.68
	5.399	14156	14136	14642	12687	12507	13066										5.399	19960	12483	14518	19689	12696	15831
	6.001	14278	14093	14610	12723	12472	13123										6.001	19814	12600	14449	19562	12829	15855
	6.6	14406	14129	14670	12738	12451	13075										6.6	19719	12760	14494	19620	12937	15929
	7.201	14401	14153	14705	12662	12486	13116										7.201	19593	12943	14467	19493	13016	15914
	7.8	14307	14103	14660	12674	12555	13070										7.8	19506	13048	14394	19496	13056	15923
	8.401	14232	14011	14619	12666	12503	13102										8.401	19284	13190	14350	19297	13305	15979
	9.001	14243	14063	14700	12639	12485	13054										9.001	19245	13299	14373	19190	13361	16007
	9.601	14248	14087	14718	12581	12478	13143										9.601	19130	13382	14311	19140	13509	15948
	10.201	14188	14087	14673	12673	12528	13109										10.201	19097	13413	14298	18976	13609	16005
	10.801	14207	14039	14605	12676	12557	13123										10.801	18870	13506	14215	18849	13809	16097
	11.4	14176	14025	14680	12650	12475	13143										11.4	18789	13589	14310	18763	13779	16017
	12.001	14155	14079	14657	12599	12493	13118										12.001	18827	13627	14229	18560	13940	16144
	12.6	14155	14153	14730	12588	12442	13063										12.6	18668	13612	14274	18459	14044	16105
	13.2	14172	14118	14664	12593	12529	13192										13.2	18665	13624	14283	18429	14183	16155
	13.8	14103	14013	14610	12643	12469	13083										13.8	18524	13612	14229	18345	14269	16156
	14.401	14123	14094	14749	12610	12543	13151										14.401	18471	13661	14220	18161	14297	16093
	15.001	14092	14024	14635	12596	12423	13098										15.001	18332	13589	14202	18113	14382	16122
	15.601	14103	14035	14673	12614	12495	13196										15.601	18392	13513	14215	18015	14343	16229
	16.211	14137	14077	14716	12630	12510	13070										16.211	18321	13577	14181	17986	14458	16194
	16.801	14109	14038	14653	12610	12527	13163										16.801	18293	13459	14175	17841	14385	16170
	17.401	14133	14117	14684	12570	12510	13049										17.401	18181	13359	14160	17737	14470	16234
	18.001	14159	14090	14733	12627	12525	13116										18.001	18102	13329	14172	17745	14445	16273
	18.6	14117	14114	14708	12631	12532	13151										18.6	18078	13310	14221	17663	14400	16338
	19.201	14156	14105	14631	12620	12527	13068										19.201	18048	13193	14163	17663	14385	16312
	19.8	14156	14041	14819	12578	12514	13073										19.8	18004	13128	14238	17543	14323	16327
	20.401	14073	14061	15064	12642	12485	13120										20.401	18028	13093	14139	17535	14246	16330
	21.021	14141	14079	15151	12593	12581	13084										21.021	17914	12990	14148	17467	14257	16397
	21.6	14131	14039	15137	12602	12522	13129										21.6	17908	12902	14103	17389	14176	16420
	22.201	14134	14090	15065	12634	12536	13106										22.201	17913	12891	14167	17363	14124	16465
	22.8	14202	14048	15047	12639	12500	13165										22.8	17845	12789	14148	17376	14045	16410
	23.4	14117	14105	14952	12599	12504	13191										23.4	17843	12694	14134	17341	13928	16418
	23.999	14119	14044	14982	12613	12520	13151										23.999	17858	12601	14190	17222	13925	16462
	24.601	14184	14034	14871	12624	12521	13108										24.601	17752	12517	14086	17268	13874	16361
	25.201	14140	14083	14870	12645	12460	13134										25.201	17750	12512	14142	17230	13659	16388
	25.83	14109	14072	14832	12628	12514	13094										25.83	17736	12397	14154	17126	13597	16358
	26.401	14123	14103	14788	12579	12535	13120										26.401	17741	12338	14145	17164	13510	16364
	27	14212	14097	14782	12536	12514	13056										27	17725	12266	14152	17158	13435	16371
	27.601	14088	14105	14812	12603	12485	13108										27.601	17673	12135	14155	16989	13328	16294
	28.2	14092	14083	14794	12499	12521	13085										28.2	17689	12084	14107	17061	13229	16247
	28.801	14071	14100	14763	12652	12495	13148										28.801	17646	12015	14182	17026	13133	16296
	29.4	14126	14146	14754	12571	12493	13179										29.4	17632	11978	14057	17073	13082	16250
	30.001	14149	14009	14752	12606	12472	13075										30.001	17703	11871	14176	17077	12902	16188
	30.601	14151	14089	14730	12621	12481	13165										30.601	17728	11882	14194	16967	12772	16202
	31.201	14121	14094	14715	12603	12536	13136										31.201	17741	11780	14082	16970	12756	16143
	31.801	14013	14028	14700	12571	12450	13118										31.801	17690	11730	14107	16927	12716	16070
	32.4	14046	14079	14645	12596	12524	13095										32.4	17678	11748	14101	16986	12613	16034
	33.001	14114	14117	14681	12595	12485	13046										33.001	17733	11694	14140	16933	12565	16049
	33.601	14127	14156	14697	12538	12606	13137										33.601	17667	11643	14124	16972	12418	15961
	34.206	14124	14063	14695	12589	12532	13092										34.206	17640	11579	14143	16955	12379	15877
	34.8	14145	14059	14688	12584	12550	13133										34.8	17681	11596	14119	17002	12361	15883
	35.4	14186	14038	14725	12628	12531	13106										35.4	17744	11488	14122	16983	12352	15866
	36	14138	14061	14643	12571	12548	13104										36	17727	11491	14203	16933	12248	15828
	36.6	14156	14129	14714	12630	12535	13126										36.6	17714	11477	14157	16968	12295	15777
	37.2	14322	14098	14678	12599	12495	13111										37.2	17746	11425	14149	16957	12149	15774
	37.835	14378	14048	14695	12606	12469	13164										37.835	17749	11366	14220	16938	12129	15745
	38.4	14320	14038	14676	12678	12513	13123										38.4	17793	11335	14190	16925	12117	15740
	39.001	14309	14062	14669	12643	12570	13106										39.001	17821	11328	14175	16972	12086	15601
	39.6	14296	14072	14608	12561	12476	13113										39.6	17761	11334	14121	17016	12083	15600
	40.2	14215	14094	14735	12655	12506	13134										40.2	17783	11267	14106	17012	12115	15629
	40.801	14292	14242	14657	12618	12562	13133										40.801	17799	11274	14136	16919	12004	15600
	41.401	14255	14315	14666	12628	12587	13099										41.401	17802	11241	14181	17000	11993	15557
	42.001	14258	14343	14678	12591	12474	13144										42.001	17859	11261	14172	16946	12001	15504
	42.6	14242	14308	14633	12589	12499	13123										42.6	17900	11212	14187	16941	12046	15506
	43.201	14101	14313	14688	12536	12490	13141										43.201	17928	11240	14167	16992	11972	15495
	43.801	14180	14226	14633	12610	12542	13250										43.801	17955	11209	14268	16976	11984	15452
	44.4	14202	14212	14700	12564	12507	13419										44.4	17933	11206	14239	17029	11996	15506
	45.001	14119	14164	14740	12678	12588	13623										45.001	17895	11189	14244	16983	11984	15482
	45.6	14176	14107	14631	12591	12462	13629										45.6	18058	11203	14278	16964	11933	15464
	46.201	14110	14164	14663	12599	12507	13707										46.201	18036	11203	14274	16952	11919	15483
	46.801	14162	14160	14687	12620	12546	13683										46.801	18029	11206	14310	17134	11880	15441
	47.401	14168	14096	14694	12604	12529	13685										47.401	18096	11249	14308	16992	11834	15476
	48	14127	14126	14666	12581	12527	13682										48	18061	11252	14284	17004	11924	15393
	48.601	14015	14030	14681	12618	12479	13612										48.601	18040	11215	14275	16984	11808	15402
	49.2	14179	14115	14626	12515	12479	13556										49.2	18152	11230	14235	16978	11908	15383
	49.801	14102	14126	14697	12524	12455	13532										49.801	18234	11246	14322	17000	11843	15433
	50.4	14140	14134	14652	12610	12514	13516										50.4	18245	11292	14251	17007	11758	15335
	51.001	14099	14134	14622	12618	12503	13518										51.001	18289	11275	14256	16973	11765	15315
	51.6	14131	14042	14687	12603	12506	13386										51.6	18411	11224	14289	16994	11788	15318
	52.2	14130	14093	14678	12641	12542	13403										52.2	18605	11227	14299	16891	11820	15344
	52.8	14099	14114	14684	12582	12608	13405										52.8	18709	11226	14278	17008	11860	15329
	53.4	14101	14087	14680	12591	12478	13339										53.4	18841	11212	14352	17079	11797	15356
	54	14141	14121	14683	12642	12467	13323										54	19125	11207	14347	17055	11811	15343
	54.601	14151	14082	14648	12588	12514	13304										54.601	19283	11244	14287	16975	11809	15353
	55.201	14066	14045	14702	12625	12465	13238										55.201	19434	11274	14319	16981	11803	15334
	55.801	14124	14100	14708	12630	12573	13217										55.801	19702	11238	14265	16933	11805	15235
	56.4	14140	14094	14664	12570	12566	13269										56.4	19801	11269	14349	17044	11809	15306
	57.001	14127	14066	14711	12618	12765	13217										57.001	19956	11252	14350	17052	11856	15334
	57.6	14130	14121	14693	12589	12784	13185										57.6	20159	11207	14346	17041	11863	15297
	58.201	14106	14150	14681	12592	12768	13198										58.201	20329	11218	14433	16890	11823	15287
	58.801	14077	14114	14657	12604	12920	13214										58.801	20377	11304	14385	17071	11772	15243
	59.4	14080	14075	14697	12584	12820	13210										59.4	20465	11193	14493	17049	11777	15323
	60	14201	14068	14666	12625	12830	13266										60	20504	11240	14479	17045	11809	15296
	60.601	14119	14061	14691	12564	12756	13193										60.601	20656	11227	14520	17063	11780	15293
	61.201	14149	14062	14677	12589	12799	13143										61.201	20727	11209	14523	17031	11778	15323
	61.8	14134	14148	14663	12604	12717	13148										61.8	20630	11275	14574	17077	11823	15284
	62.401	14128	14146	14635	12617	12718	13151										62.401	20626	11266	14644	17007	11738	15272
	63.001	14119	14107	14684	12660	12643	13133										63.001	20645	11298	14575	17108	11783	15291
	63.601	14149	14090	14683	12609	12663	13134										63.601	20618	11287	14659	17110	11761	15250
	64.2	14180	14073	14680	12547	12603	13146										64.2	20591	11247	14691	17031	11788	15306
	64.801	14145	14087	14643	12560	12567	13061										64.801	20501	11291	14754	17058	11749	15240
	65.4	14123	14093	14670	12656	12606	13133										65.4	20345	11266	14784	17092	11718	15259
	66.001	14064	14076	14757	12586	12594	13097										66.001	20273	11267	14784	17150	11743	15305
	66.6	14134	14077	14663	12653	12550	13126										66.6	20184	11267	14841	17077	11769	15255
	67.2	14088	14122	14638	12588	12548	13125										67.2	20080	11252	14904	17097	11785	15202
	67.8	14138	14121	14707	12597	12576	13165										67.8	19899	11335	14942	17084	11829	15324
	68.401	14085	14107	14712	12547	12450	13045										68.401	19782	11258	14999	17029	11823	15285
	69	14046	13992	14871	12617	12594	13132										69	19796	11314	15086	17012	11769	15235
	69.601	14161	14054	15100	12586	12598	13185										69.601	19558	11340	15101	17002	11825	15226
	70.227	14110	14114	15227	12596	12541	13157										70.227	19473	11375	15059	17025	11826	15329
	70.8	14114	14049	15101	12610	12542	13095										70.8	19267	11324	15225	17074	11845	15273
	71.401	14145	14104	15089	12574	12516	13168										71.401	19300	11371	15161	17089	11814	15223
	72	14102	14061	15019	12641	12553	13084										72	19194	11465	15252	17066	11876	15293
	72.6	14106	14037	15069	12636	12469	13098										72.6	19029	11371	15312	17119	11890	15305
	73.2	14102	14082	15048	12556	12482	13106										73.2	18907	11455	15357	17052	11854	15252
	73.8	14114	14094	15021	12627	12529	13095										73.8	18769	11462	15333	17069	11859	15346
	74.401	14028	14103	14884	12616	12471	13106										74.401	18717	11492	15296	17050	11882	15216
	75.001	14085	14072	14885	12630	12481	13109										75.001	18603	11520	15339	17150	11879	15321
	75.6	14180	14100	14924	12645	12527	13112										75.6	18534	11555	15434	17057	11789	15229
	76.2	14202	14083	14801	12599	12529	13075										76.2	18417	11602	15357	17113	11868	15264
	76.801	14316	14009	14805	12621	12509	13151										76.801	18348	11572	15318	17185	11873	15318
	77.41	14443	14063	14792	12561	12536	13136										77.41	18334	11611	15260	17102	11950	15341
	78.001	14455	14148	14780	12625	12529	13153										78.001	18269	11657	15284	17082	11899	15343
	78.6	14376	14041	14729	12593	12478	13075										78.6	18185	11683	15239	17191	11947	15362
	79.201	14299	14059	14766	12621	12541	13116										79.201	18143	11722	15248	17182	11902	15326
	79.8	14243	14052	14766	12617	12500	13113										79.8	17960	11799	15153	17145	11890	15421
	80.4	14254	14126	14742	12581	12528	13143										80.4	18023	11845	15200	17183	11829	15438
	81	14235	14104	14747	12603	12513	13088										81	17980	11965	15137	17159	11905	15383
	81.601	14223	14190	14816	12595	12562	13153										81.601	17944	12052	15077	17230	11880	15406
	82.201	14183	14250	14716	12628	12549	13118										82.201	17858	12107	14985	17193	11870	15315
	82.801	14183	14317	14716	12645	12458	13151										82.801	17850	12195	14969	17230	11885	15349
	83.43	14218	14279	14718	12568	12510	13059										83.43	17758	12355	14897	17252	11907	15368
	84	14180	14376	14749	12650	12496	13074										84	17736	12450	14909	17281	11902	15314
	84.601	14195	14305	14656	12607	12536	13111										84.601	17735	12552	14853	17283	11870	15329
	85.201	14180	14293	14697	12602	12560	13097										85.201	17701	12698	14793	17238	11950	15352
	85.8	14165	14229	14735	12540	12411	13111										85.8	17649	12825	14721	17276	11871	15315
	86.4	14098	14264	14680	12546	12469	13108										86.4	17709	12891	14697	17243	11885	15427
	87	14162	14225	14698	12571	12534	13146										87	17711	13008	14673	17323	11935	15387
	87.6	14158	14178	14690	12636	12506	13134										87.6	17563	13094	14605	17328	11947	15321
	88.202	14119	14153	14747	12625	12531	13137										88.202	17638	13141	14581	17344	11865	15411
	88.8	14191	14110	14694	12549	12436	13092										88.8	17676	13188	14470	17379	11936	15324
	89.4	14184	14146	14714	12609	12535	13075										89.4	17590	13216	14427	17384	11905	15337
	90	14207	14180	14701	12607	12520	13160										90	17632	13279	14404	17371	11884	15362
	90.6	14102	14061	14704	12571	12450	13049										90.6	17561	13372	14362	17426	11888	15424
	91.201	14168	14156	14712	12618	12538	13137										91.201	17558	13335	14367	17511	11936	15353
	91.8	14145	14089	14671	12639	12510	13141										91.8	17580	13325	14346	17500	11936	15399
	92.401	14142	14119	14707	12621	12471	13074										92.401	17591	13369	14275	17580	11919	15331
	93	14149	14075	14697	12586	12513	13122										93	17627	13338	14233	17665	11891	15396
	93.6	14134	14153	14702	12699	12528	13137										93.6	17538	13279	14181	17739	11899	15305
	94.2	14176	14086	14664	12766	12482	13039										94.2	17526	13299	14181	17840	11916	15340
	94.8	14170	14107	14730	12892	12543	13109										94.8	17553	13210	14149	17994	11910	15391
	95.401	14172	14134	14663	12925	12460	13108										95.401	17511	13178	14092	18262	11894	15340
	96.001	14123	14135	14670	12901	12455	13122										96.001	17435	13156	14042	18339	11927	15383
	96.6	14155	14072	14747	12898	12532	13106										96.6	17445	13074	14068	18570	11924	15396
	97.201	14215	14121	14687	12851	12525	13060										97.201	17522	13036	14015	18843	11905	15393
	97.8	14134	14143	14691	12873	12504	13123										97.8	17508	12962	13997	18870	11868	15373
	98.401	14158	14139	14750	12801	12567	13126										98.401	17443	12859	13969	19116	11922	15329
	99.001	14165	14119	14729	12826	12506	13111										99.001	17508	12823	13979	19259	11877	15373
	99.6	14223	14089	14694	12761	12510	13151										99.6	17481	12735	13952	19384	11893	15427
	100.201	14126	14141	14726	12737	12468	13099										100.201	17467	12601	13988	19464	11831	15405
	100.8	14208	14079	14737	12731	12488	13088										100.8	17591	12592	13916	19649	11913	15418
	101.401	14183	14066	14756	12731	12521	13129										101.401	17517	12534	13981	19642	11950	15427
	102	14162	14128	14754	12604	12428	13074										102	17523	12423	13999	19793	11953	15444
	102.601	14225	14083	14742	12717	12534	13122										102.601	17501	12278	13919	19735	11964	15335
	103.201	14179	14107	14716	12597	12467	13050										103.201	17512	12272	13985	19777	11928	15423
	103.8	14176	14096	14662	12740	12495	13099										103.8	17500	12150	13904	19825	11941	15376
	104.425	14120	14150	14735	12646	12518	13112										104.425	17599	12081	13916	19732	11987	15408
	105	14124	14134	14677	12642	12520	13168										105	17556	12024	13925	19751	11944	15435
	105.601	14215	14055	14685	12628	12524	13147										105.601	17623	11939	13993	19708	11953	15452
	106.201	14214	14068	14709	12625	12444	13109										106.201	17580	11891	13930	19543	11999	15394
	106.801	14144	14097	14666	12600	12518	13059										106.801	17578	11822	13937	19546	12007	15467
	107.401	14205	14090	14718	12609	12552	13139										107.401	17588	11743	13919	19477	11953	15489
	108	14223	14096	14730	12638	12549	13074										108	17643	11734	13979	19373	11959	15532
	108.601	14174	14111	14736	12648	12485	13108										108.601	17716	11694	13994	19337	11993	15494
	109.2	14173	14107	14716	12570	12545	13111										109.2	17673	11599	13973	19186	11948	15541
	109.8	14172	14110	14730	12648	12511	13172										109.8	17695	11580	13954	19069	11911	15629
	110.401	14165	14136	14799	12669	12507	13127										110.401	17818	11563	13981	18942	11986	15613
	111.001	14140	14098	14729	12607	12458	13015										111.001	17785	11554	13936	18764	12012	15644
	111.6	14135	14090	14702	12649	12495	13050										111.6	17831	11491	14011	18700	11998	15604
	112.2	14201	14063	14725	12660	12509	13126										112.2	17928	11451	13975	18556	11981	15665
	112.8	14177	14136	14698	12600	12418	13130										112.8	18017	11395	13970	18495	11979	15657
	113.401	14140	14146	14774	12602	12520	13141										113.401	18154	11369	14005	18357	11973	15698
	114	14204	14142	14756	12570	12511	13113										114	18242	11378	13931	18272	11999	15677
	114.6	14128	14101	14687	12624	12528	13080										114.6	18312	11304	13919	18151	11965	15750
	115.201	14162	14155	14709	12611	12490	13070										115.201	18499	11301	13934	18056	12004	15775
	115.8	14198	14155	14739	12600	12481	13111										115.8	18655	11341	13904	17984	12081	15715
	116.4	14130	14054	14671	12567	12528	13168										116.4	18838	11286	13948	17885	12027	15805
	117	14134	14126	14683	12609	12479	13120										117	18901	11232	13949	17872	12004	15802
	117.6	14166	14138	14743	12610	12536	13127										117.6	19123	11220	13960	17727	12006	15731
	118.2	14184	14128	14707	12639	12520	13056										118.2	19232	11167	13916	17702	11987	15787
	118.8	14205	14103	14711	12581	12496	13120										118.8	19424	11217	13919	17654	12001	15889
	119.401	14151	14086	14759	12610	12524	13109										119.401	19547	11158	13931	17605	12035	15812
	120	14177	14143	14763	12634	12542	13154										120	19732	11170	13963	17474	11995	15819
	120.601	14274	14118	14664	12666	12482	13111										120.601	19839	11132	13936	17450	12052	15840
	121.201	14362	14111	14690	12593	12500	13178										121.201	19954	11160	13948	17347	12023	15945
	121.8	14461	14112	14708	12643	12516	13178										121.8	20057	11121	13955	17416	12044	15926
	122.4	14430	14188	14728	12631	12478	13120										122.4	20131	11175	13985	17363	12050	15936
	123.001	14430	14301	14750	12606	12500	13109										123.001	20151	11158	13969	17220	12049	16026
	123.6	14387	14378	14663	12593	12467	13099										123.6	20345	11132	13972	17265	11987	16026
	124.2	14324	14337	14747	12650	12488	13133										124.2	20342	11098	13960	17228	12050	16126
	124.801	14316	14425	14702	12607	12534	13083										124.801	20356	11163	13969	17212	12086	16090
	125.401	14197	14358	14685	12618	12475	13151										125.401	20350	11132	13949	17260	12044	16171
	126	14243	14265	14732	12639	12482	13156										126	20298	11144	13978	17140	12131	16218
	126.6	14258	14258	14733	12584	12461	13073										126.6	20206	11103	13987	17166	12033	16182
	127.201	14190	14249	14714	12614	12534	13141										127.201	20206	11087	14015	17142	12061	16196
	127.8	14190	14232	14746	12609	12510	13118										127.8	20071	11206	13960	17102	12049	16214
	128.401	14216	14209	14913	12553	12483	13127										128.401	20063	11130	13984	17108	11958	16332
	129	14141	14199	15044	12565	12415	13075										129	20044	11132	14059	17132	12021	16332
	129.601	14155	14187	15232	12613	12500	13116										129.601	19907	11173	14047	17037	12018	16270
	130.201	14173	14201	15211	12522	12475	13094										130.201	19837	11107	14074	17079	11970	16253
	130.8	14219	14128	15175	12595	12506	13070										130.8	19733	11150	14137	17007	12032	16382
	131.4	14208	14188	15170	12628	12496	13118										131.4	19633	11144	14110	16973	11989	16376
	132.001	14211	14100	15111	12599	12497	13133										132.001	19458	11163	14070	16991	12013	16376
	132.601	14223	14097	15113	12599	12450	13084										132.601	19372	11138	14149	17065	11999	16336
	133.201	14170	14169	14992	12634	12467	13087										133.201	19320	11147	14092	17010	12020	16339
	133.8	14169	14132	15068	12617	12500	13139										133.8	19144	11160	14121	16989	11996	16335
	134.401	14183	14162	15007	12596	12442	13122										134.401	19078	11264	14296	16976	12004	16299
	135	14188	14124	14974	12574	12458	13111										135	19004	11198	14158	17039	12006	16202
	135.601	14181	14143	14886	12650	12524	13133										135.601	18915	11107	14185	16962	11956	16235
	136.201	14127	14141	14909	12554	12478	13130										136.201	18810	11206	14200	16947	12015	16223
	136.8	14237	14021	14898	12571	12478	13091										136.8	18742	11226	14187	16954	11998	16273
	137.4	14174	14072	14749	12582	12443	13073										137.4	18674	11254	14247	16935	11944	16141
	138.002	14131	14107	14822	12557	12509	13125										138.002	18526	11246	14194	17023	11976	16143
	138.6	14116	14181	14761	12596	12472	13075										138.6	18412	11271	14184	16915	11978	16082
	139.201	14188	14112	14804	12575	12478	13064										139.201	18324	11287	14220	16901	12007	16055
	139.8	14161	14103	14832	12586	12567	13083										139.8	18349	11226	14244	16970	11948	15960
	140.4	14202	14160	14832	12585	12527	13139										140.4	18256	11295	14196	16981	11973	15901
	141.001	14168	14162	14815	12585	12532	13104										141.001	18152	11315	14251	16964	11955	15923
	141.6	14194	14124	14777	12591	12529	13140										141.6	18092	11349	14284	16919	11964	15855
	142.201	14177	14082	14784	12539	12468	13063										142.201	18110	11323	14269	16920	11948	15995
	142.801	14156	14139	14766	12588	12517	13129										142.801	18029	11255	14308	16988	11979	15787
	143.4	14161	14176	14719	12563	12528	13160										143.4	18006	11331	14247	16941	12009	15805
	144.001	14137	14110	14732	12588	12490	13106										144.001	17876	11303	14299	17018	11978	15757
	144.6	14155	14125	14736	12660	12516	13075										144.6	17892	11250	14343	16964	11982	15706
	145.2	14204	14178	14739	12586	12514	13059										145.2	17817	11303	14347	16906	11986	15716
	145.8	14137	14090	14795	12607	12448	13132										145.8	17846	11274	14379	16989	12012	15657
	146.402	14181	14136	14773	12586	12506	13074										146.402	17744	11295	14353	17004	12053	15592
	147	14148	14048	14788	12610	12543	13129										147	17735	11295	14404	16943	11928	15589
	147.601	14225	14121	14695	12586	12511	13188										147.601	17711	11284	14439	16983	12044	15577
	148.2	14134	14122	14750	12557	12591	13108										148.2	17664	11292	14413	16983	11999	15604
	148.801	14180	14094	14766	12610	12760	13104										148.801	17681	11321	14482	16947	11978	15445
	149.401	14102	14119	14746	12581	12845	13064										149.401	17623	11254	14481	17047	12061	15491
	150.001	14138	14054	14771	12570	12838	13109										150.001	17604	11335	14488	17060	12021	15444
	150.6	14267	14118	14674	12591	12842	13122										150.6	17621	11335	14520	17098	11995	15580
	151.2	14179	14135	14688	12630	12926	13118										151.2	17604	11303	14560	17060	12001	15458
	151.8	14184	14111	14694	12528	12873	13075										151.8	17608	11358	14524	16968	12097	15380
	152.4	14232	14135	14700	12620	12772	13049										152.4	17619	11309	14626	17066	12030	15474
	153	14197	14146	14701	12563	12814	13094										153	17708	11357	14685	17039	12070	15476
	153.601	14172	14082	14740	12643	12817	13150										153.601	17698	11351	14635	17008	12140	15373
	154.2	14195	14101	14759	12540	12750	13141										154.2	17599	11317	14736	17045	12132	15332
	154.801	14184	14126	14732	12585	12729	13130										154.801	17672	11381	14727	17094	12200	15421
	155.4	14168	14105	14746	12624	12651	13112										155.4	17605	11354	14801	17074	12120	15426
	156	14177	14142	14739	12613	12591	13118										156	17700	11328	14802	17106	12168	15338
	156.601	14180	14180	14768	12643	12563	13120										156.601	17694	11331	14849	17071	12186	15402
	157.2	14181	14119	14759	12610	12605	13113										157.2	17653	11341	14916	17166	12236	15335
	157.8	14211	14167	14678	12638	12588	13132										157.8	17662	11372	14913	17069	12270	15331
	158.4	14200	14079	14705	12584	12556	13109										158.4	17703	11388	14954	17151	12298	15321
	159.001	14276	14115	14716	12553	12583	13116										159.001	17643	11391	14960	17097	12329	15282
	159.6	14250	14141	14780	12572	12553	13074										159.6	17684	11380	14918	17155	12369	15359
	160.2	14441	14107	14729	12666	12550	13163										160.2	17659	11374	15021	17143	12319	15382
	160.801	14473	14100	14760	12655	12514	13104										160.801	17675	11377	15042	17146	12481	15356
	161.401	14510	14163	14715	12614	12591	13175										161.401	17664	11432	15033	17159	12543	15358
	162	14422	14124	14749	12589	12497	13115										162	17668	11389	15083	17224	12605	15311
	162.6	14424	14141	14774	12606	12543	13129										162.6	17632	11448	15047	17195	12693	15296
	163.2	14373	14145	14678	12591	12550	13063										163.2	17670	11437	15203	17188	12831	15261
	163.8	14288	14104	14757	12582	12493	13074										163.8	17681	11411	15180	17198	12943	15332
	164.401	14264	14166	14754	12575	12536	13025										164.401	17694	11494	15191	17262	13035	15269
	165	14257	14111	14700	12657	12538	13060										165	17687	11534	15158	17268	13143	15317
	165.6	14264	14054	14697	12568	12511	13108										165.6	17695	11491	15215	17349	13347	15282
	166.2	14292	14176	14743	12584	12525	13129										166.2	17675	11603	15174	17342	13475	15269
	166.8	14253	14105	14832	12582	12531	13122										166.8	17725	11663	15095	17291	13674	15294
	167.4	14255	14132	14761	12564	12531	13126										167.4	17731	11767	15186	17257	13855	15296
	168	14247	14122	14775	12623	12529	13073										168	17750	11833	15192	17252	13976	15302
	168.6	14186	14219	14777	12585	12509	13077										168.6	17714	11865	15072	17360	14128	15290
	169.2	14282	14149	14729	12592	12451	13132										169.2	17768	11965	15069	17336	14181	15231
	169.801	14279	14171	14708	12595	12509	13136										169.801	17768	12079	14916	17315	14373	15290
	170.401	14197	14141	14816	12567	12502	13148										170.401	17793	12266	14981	17371	14512	15276
	171	14186	14174	14792	12503	12546	13111										171	17850	12316	14829	17310	14592	15302
	171.6	14215	14188	14754	12556	12492	13177										171.6	17922	12543	14840	17350	14604	15237
	172.201	14161	14159	14735	12529	12430	13148										172.201	17933	12629	14813	17443	14682	15284
	172.801	14176	14118	14753	12585	12506	13097										172.801	18138	12805	14752	17556	14708	15222
	173.401	14240	14149	14722	12549	12504	13122										173.401	18151	12903	14664	17710	14784	15270
	174.023	14187	14176	14714	12529	12548	13092										174.023	18263	13067	14649	17800	14719	15288
	174.6	14169	14264	14767	12607	12488	13109										174.6	18386	13093	14583	17859	14720	15196
	175.201	14179	14326	14718	12588	12543	13158										175.201	18469	13195	14601	18098	14679	15170
	175.8	14149	14372	14804	12558	12471	13123										175.8	18671	13299	14428	18223	14683	15220
	176.401	14173	14498	14771	12577	12555	13101										176.401	18802	13441	14466	18424	14716	15312
	177.001	14123	14445	14882	12536	12510	13075										177.001	19008	13424	14416	18523	14586	15275
	177.601	14211	14340	15059	12630	12524	13140										177.601	19127	13543	14341	18756	14541	15226
	178.2	14158	14413	15253	12603	12534	13130										178.2	19240	13598	14290	18782	14492	15279
	178.801	14119	14298	15252	12584	12495	13116										178.801	19376	13544	14206	18971	14397	15270
	179.401	14124	14285	15257	12623	12492	13123										179.401	19565	13598	14161	19082	14260	15293
	180.001	14170	14313	15163	12582	12500	13123										180.001	19694	13572	14161	19228	14260	15314
	180.601	14163	14270	15167	12636	12552	13109										180.601	19795	13518	14133	19299	14054	15299
	181.201	14218	14218	15170	12539	12483	13071										181.201	19929	13547	14104	19374	13982	15320
	181.801	14163	14181	14990	12592	12476	13147										181.801	19959	13415	14044	19555	13858	15382
	182.4	14145	14156	14968	12572	12482	13081										182.4	20044	13396	14048	19544	13731	15312
	183	14179	14194	15052	12652	12492	13133										183	20128	13387	14008	19491	13637	15359
	183.6	14200	14240	14951	12610	12493	13134										183.6	20142	13305	14029	19568	13541	15403
	184.201	14229	14190	14868	12632	12504	13122										184.201	20124	13202	13966	19478	13370	15388
	184.8	14211	14087	14825	12623	12464	13115										184.8	20129	13148	13945	19531	13269	15361
	185.401	14200	14197	14870	12599	12488	13144										185.401	20050	13019	13915	19531	13154	15461
	186	14205	14185	14820	12556	12529	13140										186	20058	13016	13877	19409	13047	15408
	186.6	14209	14160	14870	12567	12483	13126										186.6	19989	12965	13873	19393	12973	15399
	187.2	14230	14180	14844	12539	12442	13115										187.2	19863	12809	13873	19321	12843	15468
	187.8	14123	14119	14805	12649	12495	13113										187.8	19837	12723	13883	19108	12716	15438
	188.401	14204	14211	14833	12592	12532	13102										188.401	19760	12643	13834	19111	12679	15524
	189.017	14186	14112	14836	12565	12490	13075										189.017	19702	12575	13855	18999	12659	15512
	189.601	14172	14184	14836	12603	12521	13102										189.601	19566	12472	13841	18894	12522	15498
	190.2	14223	14134	14809	12591	12507	13111										190.2	19499	12430	13874	18822	12497	15560
	190.801	14207	14149	14802	12595	12521	13130										190.801	19432	12269	13816	18764	12457	15557
	191.401	14223	14177	14735	12549	12471	13060										191.401	19226	12250	13838	18633	12386	15547
	192	14193	14108	14802	12600	12476	13063										192	19220	12162	13841	18527	12302	15657
	192.6	14169	14108	14754	12546	12543	13171										192.6	19095	12113	13831	18424	12240	15677
	193.201	14269	14164	14808	12586	12521	13133										193.201	19062	12047	13825	18307	12189	15609
	193.8	14173	14198	14788	12574	12495	13109										193.8	18885	11914	13784	18219	12205	15683
	194.401	14212	14152	14780	12585	12497	13046										194.401	18895	11882	13853	18140	12171	15680
	195	14218	14047	14745	12642	12524	13115										195	18720	11811	13721	17926	12140	15712
	195.601	14237	14110	14743	12584	12503	13132										195.601	18647	11739	13807	17902	12131	15689
	196.2	14244	14162	14736	12545	12513	13090										196.2	18598	11683	13778	17811	12036	15730
	196.801	14240	14150	14811	12616	12454	13063										196.801	18480	11625	13747	17806	12063	15760
	197.4	14317	14198	14736	12599	12511	13095										197.4	18469	11645	13796	17721	12043	15653
	198	14443	14197	14805	12639	12511	13097										198	18386	11520	13793	17649	11995	15659
	198.6	14526	14211	14792	12515	12536	13151										198.6	18283	11468	13751	17641	11976	15618
	199.2	14462	14128	14771	12561	12504	13112										199.2	18189	11488	13757	17553	12001	15678
	199.801	14370	14150	14757	12602	12514	13102										199.801	18157	11441	13813	17514	11986	15636
	200.4	14427	14163	14781	12577	12471	13071										200.4	18143	11432	13714	17469	11998	15648
	201.001	14445	14136	14806	12621	12534	13193										201.001	18050	11329	13814	17492	11950	15666
	201.601	14322	14145	14730	12623	12485	13109										201.601	18007	11368	13816	17469	11928	15585
	202.201	14328	14152	14739	12543	12422	13105										202.201	17876	11338	13852	17450	11876	15571
	202.802	14317	14164	14829	12642	12507	13111										202.802	17846	11255	13850	17354	11944	15514
	203.399	14299	14117	14736	12641	12444	13118										203.399	17902	11291	13804	17410	11893	15527
	204	14322	14110	14804	12545	12440	13042										204	17794	11266	13846	17318	11987	15473
	204.6	14239	14177	14794	12600	12499	13157										204.6	17812	11210	13822	17232	11846	15486
	205.2	14250	14149	14737	12593	12472	13130										205.2	17769	11289	13804	17272	11888	15536
	205.803	14188	14153	14693	12533	12485	13147										205.803	17731	11220	13780	17236	11896	15536
	206.401	14198	14131	14728	12578	12521	13147										206.401	17747	11200	13727	17185	11891	15533
	207	14260	14199	14767	12595	12497	13115										207	17659	11214	13807	17134	11873	15438
	207.6	14176	14169	14767	12646	12478	13182										207.6	17659	11209	13781	17119	11785	15504
	208.201	14286	14159	14760	12549	12467	13113										208.201	17605	11220	13867	17190	11842	15527
	208.805	14235	14157	14780	12584	12483	13087										208.805	17591	11175	13888	17061	11809	15445
	209.402	14257	14157	14788	12571	12514	13157										209.402	17599	11184	13849	17026	11882	15504
	210	14221	14129	14768	12597	12510	13153										210	17519	11217	13888	17076	11874	15559
	210.6	14201	14183	14707	12631	12490	13296										210.6	17608	11201	13883	17122	11868	15377
	211.2	14269	14177	14763	12618	12532	13442										211.2	17582	11146	13864	17106	11851	15462
	211.807	14243	14202	14780	12630	12500	13585										211.807	17542	11209	13876	17007	11820	15439
	212.401	14173	14153	14736	12628	12504	13674										212.401	17512	11200	13894	17025	11888	15430
	213	14190	14159	14771	12607	12462	13665										213	17427	11143	13871	17061	11808	15397
	213.601	14246	14195	14789	12602	12465	13685										213.601	17490	11132	14006	16986	11853	15474
	214.201	14200	14345	14811	12542	12566	13695										214.201	17476	11183	13963	16946	11794	15403
	214.803	14239	14411	14768	12624	12474	13724										214.803	17498	11187	13957	17021	11803	15411
	215.4	14222	14435	14870	12595	12454	13655										215.4	17487	11120	13981	17010	11812	15418
	216	14183	14442	14836	12595	12528	13637										216	17492	11157	14009	16984	11831	15420
	216.6	14269	14477	14868	12602	12439	13591										216.6	17501	11053	14050	16968	11890	15465
	217.201	14191	14416	14798	12596	12488	13554										217.201	17541	11127	13990	17069	11782	15488
	217.808	14232	14379	14841	12614	12506	13533										217.808	17574	11152	14036	17047	11806	15447
	218.401	14211	14312	14812	12618	12492	13491										218.401	17490	11149	14071	17129	11816	15390
	219	14107	14282	14687	12603	12584	13433										219	17530	11161	14082	17034	11834	15514
	219.6	14235	14317	14798	12621	12527	13445										219.6	17526	11121	14008	17076	11894	15485
	220.201	14248	14258	14736	12561	12504	13306										220.201	17440	11152	14045	17089	11893	15497
	220.801	14232	14261	14823	12603	12517	13382										220.801	17512	11192	14077	17052	11833	15379
	221.401	14166	14251	14798	12653	12546	13358										221.401	17538	11195	14191	17126	11867	15436
	222.001	14186	14212	14780	12592	12510	13293										222.001	17511	11181	14164	17087	11896	15458
	222.6	14151	14129	14732	12575	12499	13264										222.6	17564	11152	14166	17077	11860	15511
	223.2	14262	14218	14781	12638	12495	13272										223.2	17569	11146	14163	17071	11794	15488
	223.8	14161	14164	14697	12581	12455	13258										223.8	17528	11157	14229	17126	11879	15504
	224.4	14235	14197	14808	12551	12499	13175										224.4	17572	11146	14215	17153	11839	15424
	225	14278	14233	14704	12542	12475	13167										225	17525	11189	14319	17203	11843	15459
	225.601	14223	14166	14802	12604	12545	13191										225.601	17531	11183	14272	17053	11902	15468
	226.2	14221	14230	14819	12553	12542	13200										226.2	17485	11246	14305	17061	11882	15453
	226.8	14204	14173	14826	12571	12543	13213										226.8	17508	11244	14322	17122	11839	15471
	227.4	14211	14142	14801	12635	12557	13151										227.4	17586	11271	14311	17092	11867	15485
	228.001	14187	14191	14806	12645	12511	13150										228.001	17522	11238	14293	17142	11885	15453
	228.6	14255	14110	14761	12558	12482	13133										228.6	17465	11230	14334	17164	11904	15530
	229.201	14195	14184	14818	12543	12446	13137										229.201	17520	11229	14350	17126	11854	15503
	229.801	14274	14108	14756	12570	12546	13172										229.801	17514	11314	14370	17066	11854	15524
	230.4	14190	14142	14837	12575	12520	13164										230.4	17471	11283	14347	17106	11877	15538
	231	14236	14115	14740	12565	12510	13111										231	17530	11318	14320	17129	11899	15545
	231.601	14289	14132	14832	12597	12566	13074										231.601	17593	11269	14383	17137	11890	15574
	232.201	14243	14157	14858	12574	12507	13133										232.201	17597	11294	14298	17085	11904	15609
	232.801	14290	14146	15092	12592	12514	13185										232.801	17637	11255	14308	17116	11877	15730
	233.401	14289	14185	15222	12657	12535	13143										233.401	17586	11334	14365	17180	11969	15653
	234	14205	14159	15281	12557	12460	13090										234	17626	11324	14352	17065	11913	15700
	234.6	14267	14178	15277	12625	12489	13134										234.6	17719	11372	14386	17041	11888	15839
	235.22	14230	14209	15225	12550	12548	13167										235.22	17656	11275	14377	17090	11964	15792
	235.801	14134	14143	15219	12551	12541	13163										235.801	17683	11291	14433	17121	11998	15871
	236.401	14237	14146	15159	12575	12472	13109										236.401	17727	11312	14425	17087	11965	15893
	237.001	14230	14170	15142	12577	12543	13141										237.001	17858	11318	14515	17025	11953	15861
	237.601	14225	14192	15142	12563	12444	13153										237.601	17805	11335	14566	17095	12007	16001
	238.201	14267	14208	15082	12521	12507	13101										238.201	17902	11366	14535	17156	12024	16022
	238.8	14254	14128	15111	12617	12571	13137										238.8	17951	11349	14548	17103	12055	16020
	239.401	14225	14089	15027	12604	12464	13139										239.401	18026	11394	14544	17081	11973	15967
	240	14257	14139	14940	12631	12518	13109										240	18111	11360	14643	17092	12004	15987
	240.601	14285	14145	14947	12606	12521	13112										240.601	18124	11332	14620	17135	12027	16197
	241.2	14422	14170	14924	12584	12471	13148										241.2	18278	11378	14686	17132	12010	16209
	241.8	14521	14187	14882	12666	12529	13172										241.8	18405	11374	14617	17153	12038	16179
	242.405	14496	14090	14929	12680	12504	13099										242.405	18523	11417	14697	17172	12030	16286
	243.001	14486	14218	14961	12769	12516	13081										243.001	18729	11434	14718	17174	11989	16283
	243.602	14479	14119	14837	12912	12520	13175										243.602	18775	11352	14758	17207	12009	16320
	244.201	14415	14145	14885	12900	12542	13151										244.201	19018	11423	14832	17195	11978	16382
	244.801	14307	14183	14802	12905	12446	13025										244.801	19270	11403	14867	17171	12010	16542
	245.4	14343	14221	14857	12892	12518	13160										245.4	19424	11434	14838	17180	12001	16489
	246	14377	14177	14857	12926	12538	13095										246	19565	11394	14883	17103	11996	16571
	246.601	14366	14187	14825	12869	12516	13157										246.601	19674	11458	14933	17214	11950	16516
	247.201	14275	14157	14832	12865	12469	13136										247.201	19781	11465	14892	17113	11976	16544
	247.801	14332	14206	14826	12808	12538	13108										247.801	19992	11414	14975	17134	11950	16621
	248.401	14318	14195	14816	12730	12476	13133										248.401	20181	11465	15005	17201	12015	16692
	249.001	14289	14150	14816	12772	12517	13106										249.001	20269	11438	14979	17153	11936	16736
	249.6	14314	14192	14770	12747	12448	13156										249.6	20274	11506	14945	17090	11989	16796
	250.201	14264	14162	14815	12684	12454	13113										250.201	20419	11466	15003	17183	12009	16802
	250.8	14235	14194	14798	12717	12479	13150										250.8	20459	11503	15057	17077	12004	16802
	251.401	14228	14082	14778	12715	12531	13106										251.401	20408	11511	15033	17105	11986	16777
	252.002	14255	14191	14864	12687	12502	13067										252.002	20482	11522	15005	17050	12012	16840
	252.6	14251	14155	14750	12674	12528	13161										252.6	20389	11555	14990	17077	11990	16826
	253.2	14229	14218	14782	12664	12471	13137										253.2	20391	11566	14957	17055	11955	16764
	253.799	14283	14146	14784	12609	12422	13150										253.799	20200	11629	14951	17158	11955	16864
	254.4	14250	14229	14785	12627	12453	13126										254.4	20142	11714	14915	17065	11978	16843
	255	14262	14132	14812	12691	12555	13077										255	20039	11700	14883	17073	12033	16801
	255.6	14198	14181	14802	12639	12469	13053										255.6	19874	11771	14850	17105	11969	16846
	256.2	14212	14208	14789	12634	12518	13170										256.2	19785	11916	14811	17074	11995	16851
	256.801	14219	14208	14815	12657	12513	13161										256.801	19669	12030	14774	17163	11986	16733
	257.402	14283	14171	14787	12604	12546	13043										257.402	19552	12162	14686	17028	11996	16728
	258.001	14205	14191	14767	12657	12482	13147										258.001	19410	12270	14706	17036	12001	16686
	258.601	14214	14187	14789	12625	12462	13177										258.601	19319	12364	14577	17177	12035	16718
	259.202	14180	14205	14780	12578	12535	13172										259.202	19155	12569	14584	17090	12020	16649
	259.801	14269	14132	14815	12636	12513	13150										259.801	19045	12674	14590	17063	12040	16586
	260.401	14216	14211	14792	12546	12503	13129										260.401	18975	12803	14491	17057	11976	16648
	261	14191	14212	14780	12599	12532	13075										261	18821	12937	14464	17143	12081	16504
	261.6	14265	14202	14785	12657	12454	13092										261.6	18745	13050	14389	17092	12023	16421
	262.201	14165	14177	14795	12578	12542	13095										262.201	18701	13102	14400	17108	12063	16410
	262.8	14310	14146	14811	12592	12560	13085										262.8	18583	13164	14233	17164	12021	16361
	263.401	14193	14243	14827	12579	12539	13158										263.401	18472	13261	14241	17095	12013	16392
	264	14239	14148	14806	12639	12462	13083										264	18455	13345	14251	17143	12012	16218
	264.601	14233	14333	14840	12634	12524	13102										264.601	18337	13421	14244	17179	12027	16279
	265.2	14200	14402	14775	12554	12573	13144										265.2	18264	13476	14118	17236	12044	16215
	265.802	14281	14489	14760	12561	12412	13056										265.802	18237	13439	14134	17214	12004	16084
	266.401	14253	14505	14777	12600	12506	13070										266.401	18113	13456	14109	17142	12038	16013
	267	14239	14430	14822	12599	12481	13141										267	18034	13458	14047	17191	12083	16011
	267.601	14201	14402	14816	12603	12521	13119										267.601	17982	13463	14070	17206	12092	15942
	268.201	14262	14375	14830	12602	12563	13113										268.201	17933	13375	14050	17209	12060	15976
	268.801	14244	14385	14770	12529	12521	13091										268.801	17932	13325	13988	17227	12109	15893
	269.4	14216	14371	14815	12589	12453	13094										269.4	17864	13307	13955	17244	12111	15815
	270	14200	14347	14808	12571	12510	13144										270	17894	13211	13957	17228	12100	15745
	270.601	14221	14242	14811	12599	12511	13101										270.601	17809	13108	13960	17236	12115	15739
	271.2	14243	14270	14816	12591	12514	13160										271.2	17736	13050	13909	17284	12074	15712
	271.801	14218	14190	14823	12571	12514	13091										271.801	17651	12990	13933	17252	12100	15721
	272.4	14250	14239	14853	12631	12479	13123										272.4	17681	12910	13898	17246	12092	15730
	273.001	14297	14267	14871	12592	12574	13157										273.001	17618	12791	13865	17207	12112	15684
	273.6	14261	14249	14861	12620	12525	13060										273.6	17627	12734	13837	17235	12108	15648
	274.201	14258	14226	15009	12571	12485	13099										274.201	17653	12677	13903	17260	12086	15627
	274.801	14246	14192	15155	12602	12495	13139										274.801	17586	12655	13853	17244	12095	15527
	275.4	14286	14279	15335	12606	12464	13120										275.4	17591	12532	13862	17244	12129	15482
	276.001	14237	14209	15308	12620	12524	13120										276.001	17413	12415	13871	17349	12142	15554
	276.601	14269	14243	15305	12545	12509	13157										276.601	17515	12390	13826	17362	12151	15565
	277.201	14239	14229	15234	12568	12490	13092										277.201	17474	12250	13831	17238	12121	15420
	277.802	14275	14232	15274	12568	12485	13144										277.802	17489	12178	13814	17289	12097	15520
	278.4	14233	14188	15153	12621	12496	13111										278.4	17509	12161	13891	17350	12143	15485
	279.001	14437	14177	15189	12540	12458	13092										279.001	17454	12092	13790	17297	12108	15373
	279.601	14525	14235	15110	12624	12538	13120										279.601	17451	11951	13828	17354	12132	15462
	280.2	14540	14216	15024	12524	12475	13147										280.2	17424	11860	13867	17320	12095	15483
	280.8	14525	14218	15013	12618	12483	13151										280.8	17481	11828	13831	17345	12120	15418
	281.4	14505	14174	14979	12592	12502	13098										281.4	17485	11856	13868	17365	12120	15383
	282.001	14410	14148	14902	12568	12475	13092										282.001	17468	11714	13789	17416	12142	15408
	282.6	14427	14213	14903	12578	12461	13137										282.6	17463	11708	13810	17381	12137	15374
	283.201	14429	14180	14978	12586	12496	13140										283.201	17441	11597	13844	17381	12115	15337
	283.8	14348	14206	14916	12572	12490	13075										283.8	17433	11608	13793	17390	12129	15332
	284.4	14299	14160	14913	12558	12552	13226										284.4	17438	11486	13864	17414	12151	15362
	285	14381	14246	14871	12606	12514	13080										285	17522	11545	13847	17363	12140	15343
	285.601	14311	14174	14902	12610	12556	13123										285.601	17443	11463	13849	17366	12095	15318
	286.2	14336	14157	14881	12579	12454	13134										286.2	17457	11403	13832	17450	12188	15355
	286.8	14285	14194	14878	12599	12518	13061										286.8	17504	11366	13892	17329	12128	15349
	287.401	14316	14202	14826	12603	12461	13206										287.401	17552	11358	13835	17434	12154	15309
	288	14285	14155	14908	12574	12543	13112										288	17493	11361	13874	17520	12123	15329
	288.601	14255	14230	14837	12610	12507	13126										288.601	17608	11378	13855	17443	12075	15267
	289.2	14299	14206	14865	12597	12489	13156										289.2	17550	11283	13835	17514	12053	15293
	289.8	14264	14198	14837	12616	12461	13056										289.8	17593	11271	13919	17599	12142	15284
	290.416	14279	14192	14841	12582	12535	13046										290.416	17604	11281	13895	17695	12138	15302
	291	14201	14197	14820	12532	12522	13156										291	17645	11227	13952	17819	12108	15240
	291.601	14202	14141	14833	12557	12564	13146										291.601	17572	11209	13871	17882	12058	15229
	292.2	14240	14180	14827	12578	12548	13148										292.2	17653	11189	13984	18071	12126	15350
	292.801	14257	14221	14822	12577	12552	13130										292.801	17604	11170	13970	18186	12104	15323
	293.4	14269	14180	14847	12581	12525	13112										293.4	17657	11181	13912	18385	12118	15258
	294	14193	14180	14773	12567	12535	13078										294	17615	11198	13907	18520	12131	15238
	294.601	14180	14136	14774	12586	12520	13148										294.601	17563	11149	13904	18668	12061	15288
	295.201	14253	14149	14851	12574	12552	13094										295.201	17586	11175	13997	18960	12118	15293
	295.801	14230	14177	14819	12565	12570	13057										295.801	17556	11155	13970	19071	12089	15275
	296.401	14283	14159	14764	12550	12560	13165										296.401	17676	11152	14036	19246	12135	15200
	297	14283	14121	14797	12547	12521	13084										297	17619	11044	13988	19345	12108	15255
	297.6	14265	14264	14827	12574	12596	13150										297.6	17683	11132	14033	19451	12117	15305
	298.2	14197	14229	14826	12591	12654	13099										298.2	17692	11166	14009	19599	12135	15318
	298.801	14253	14180	14819	12593	12768	13088										298.801	17631	11058	14094	19624	12095	15361
	299.401	14219	14215	14837	12592	12810	13148										299.401	17624	11090	14021	19787	12066	15318
	300.001	14191	14134	14723	12591	12852	13109										300.001	17705	11090	14057	19795	12137	15320
	300.6	14265	14197	14830	12614	12906	13133										300.6	17720	11132	14067	19859	12098	15349
	301.2	14247	14188	14825	12593	12821	13115										301.2	17711	11147	14076	19876	12058	15340
	301.8	14235	14188	14826	12641	12858	13102										301.8	17735	11109	14030	19783	12057	15297
	302.401	14179	14215	14691	12635	12863	13061										302.401	17788	11146	14020	19830	12091	15308
	303.001	14205	14209	14797	12549	12763	13059										303.001	17746	11149	14051	19775	12125	15340
	303.601	14237	14162	14802	12625	12758	13075										303.601	17831	11144	14006	19726	12064	15296
	304.201	14267	14215	14809	12599	12701	13123										304.201	17831	11161	13964	19732	12081	15331
	304.801	14257	14270	14832	12596	12715	13113										304.801	17859	11186	14042	19591	12111	15281
	305.401	14274	14225	14804	12533	12697	13108										305.401	17993	11184	14018	19470	12013	15352
	306.001	14269	14286	14787	12551	12733	13140										306.001	17988	11261	14044	19424	12075	15329
	306.601	14296	14277	14826	12570	12616	13087										306.601	18033	11230	13993	19283	12066	15326
	307.201	14247	14402	14830	12606	12549	13118										307.201	18217	11215	14012	19180	12091	15343
	307.8	14214	14458	14771	12607	12650	13102										307.8	18185	11217	14020	19032	12046	15377
	308.401	14262	14517	14770	12634	12598	13095										308.401	18427	11254	14032	18949	12035	15409
	309	14260	14435	14850	12599	12563	13132										309	18491	11238	14020	18856	12012	15352
	309.601	14283	14446	14799	12614	12588	13067										309.601	18691	11297	14027	18702	12018	15370
	310.2	14289	14480	14836	12539	12524	13098										310.2	18797	11198	14086	18581	12069	15432
	310.8	14269	14402	14833	12568	12567	13168										310.8	18988	11266	13988	18487	11993	15275
	311.401	14223	14379	14812	12600	12592	13081										311.401	19227	11309	14048	18389	12043	15408
	312	14289	14285	14860	12609	12521	13119										312	19297	11263	14032	18259	12066	15447
	312.6	14311	14319	14896	12589	12546	13080										312.6	19533	11307	14101	18146	12029	15438
	313.2	14288	14371	14861	12567	12525	13118										313.2	19661	11278	14065	18069	12009	15509
	313.8	14264	14285	14840	12584	12584	13116										313.8	19759	11318	14017	18012	12074	15527
	314.401	14272	14268	14827	12551	12536	13139										314.401	20003	11271	14070	17870	12089	15477
	315.001	14242	14258	14847	12579	12556	13136										315.001	20076	11315	14112	17872	11976	15551
	315.6	14293	14211	14826	12611	12556	13150										315.6	20151	11275	14067	17841	12053	15527
	316.201	14320	14232	14771	12599	12516	13147										316.201	20181	11329	14036	17695	12106	15585
	316.8	14295	14236	14775	12564	12539	13102										316.8	20271	11264	14079	17715	12080	15597
	317.4	14267	14208	14843	12617	12548	13105										317.4	20325	11323	14080	17618	12021	15576
	318	14279	14264	14947	12538	12550	13085										318	20353	11321	14074	17588	12033	15556
	318.6	14336	14209	14813	12574	12499	13088										318.6	20359	11263	14061	17477	12038	15615
	319.201	14269	14205	14854	12634	12522	13106										319.201	20364	11292	14094	17469	12006	15566
	319.8	14378	14178	14829	12533	12464	13134										319.8	20369	11271	14057	17398	12049	15556
	320.4	14371	14240	14850	12574	12462	13104										320.4	20310	11255	14106	17362	12006	15495
	321	14493	14229	14811	12554	12503	13080										321	20265	11292	14059	17339	12038	15595
	321.6	14625	14257	14822	12610	12489	13104										321.6	20161	11306	14071	17310	12050	15579
	322.2	14521	14281	14760	12597	12527	13165										322.2	20058	11187	14095	17341	12067	15573
	322.801	14427	14249	14767	12589	12545	13132										322.801	19901	11255	14103	17212	12023	15583
	323.401	14479	14153	14816	12571	12486	13105										323.401	19855	11320	14133	17275	12101	15639
	324.001	14447	14180	14871	12581	12513	13147										324.001	19856	11329	14065	17188	12061	15601
	324.6	14406	14275	14867	12565	12430	13084										324.6	19718	11304	14172	17187	12114	15636
	325.2	14423	14239	14822	12518	12469	13098										325.2	19609	11297	14097	17111	12070	15624
	325.8	14303	14126	14759	12584	12521	13140										325.8	19456	11306	14115	17172	12086	15648
	326.4	14402	14173	14837	12592	12539	13112										326.4	19289	11351	14203	17142	12074	15633
	327.001	14376	14257	14819	12636	12482	13118										327.001	19194	11257	14175	17146	12095	15622
	327.6	14331	14204	14872	12519	12489	13167										327.6	19092	11281	14134	17127	12101	15668
	328.2	14274	14163	14895	12602	12469	13108										328.2	18929	11355	14191	17055	12117	15642
	328.8	14310	14169	14853	12620	12507	13210										328.8	18811	11346	14160	17090	12063	15601
	329.433	14322	14187	14770	12625	12504	13111										329.433	18802	11340	14169	17082	12060	15606
	330.001	14191	14145	14840	12609	12483	13104										330.001	18673	11388	14239	17076	12053	15633
	330.6	14318	14192	14823	12600	12490	13170										330.6	18594	11364	14188	17034	12112	15653
	331.2	14257	14257	14847	12593	12513	13164										331.2	18482	11405	14254	17076	12109	15597
	331.8	14334	14261	14878	12586	12521	13112										331.8	18431	11328	14218	17000	12092	15618
	332.401	14253	14180	14818	12631	12455	13104										332.401	18362	11434	14253	17036	12058	15589
	333	14300	14243	14829	12606	12489	13132										333	18308	11348	14229	16967	12180	15600
	333.6	14274	14216	14804	12602	12546	13139										333.6	18225	11405	14239	16976	12101	15526
	334.2	14258	14178	14850	12571	12475	13156										334.2	18110	11418	14289	17087	12134	15560
	334.801	14258	14155	14853	12575	12446	13111										334.801	18108	11411	14361	17012	12191	15545
	335.401	14276	14192	14916	12582	12497	13070										335.401	17992	11349	14398	17103	12186	15512
	336.001	14250	14229	14988	12570	12471	13143										336.001	17955	11483	14335	17041	12211	15554
	336.6	14268	14246	15204	12618	12496	13134										336.6	17930	11429	14451	17095	12239	15580
	337.201	14244	14239	15336	12575	12405	13109										337.201	17837	11414	14494	17041	12166	15509
	337.8	14310	14223	15314	12600	12496	13116										337.8	17813	11471	14572	17079	12251	15574
	338.401	14281	14201	15373	12620	12478	13098										338.401	17856	11463	14647	17028	12267	15518
	339.001	14272	14198	15264	12625	12521	13098										339.001	17802	11397	14662	17050	12206	15576
	339.601	14225	14195	15298	12578	12448	13078										339.601	17724	11449	14731	17094	12270	15570
	340.2	14272	14232	15316	12578	12493	13130										340.2	17701	11428	14801	17143	12288	15524
	340.801	14261	14235	15194	12561	12488	13038										340.801	17637	11486	14859	17098	12336	15529
	341.4	14243	14254	15198	12666	12517	13081										341.4	17605	11474	14916	17077	12276	15562
	342	14197	14198	15194	12571	12543	13136										342	17646	11486	15018	17124	12372	15571
	342.6	14267	14237	15149	12568	12510	13108										342.6	17632	11425	15078	17132	12341	15527
	343.2	14250	14202	15124	12551	12535	13085										343.2	17619	11515	15120	17084	12389	15548
	343.8	14244	14187	15079	12616	12475	13084										343.8	17575	11472	15150	17100	12438	15563
	344.4	14275	14213	15034	12627	12485	13164										344.4	17492	11474	15165	17068	12451	15582
	345.001	14285	14278	14971	12560	12465	13077										345.001	17526	11543	15305	17065	12452	15566
	345.624	14269	14284	15037	12643	12516	13105										345.624	17536	11488	15264	17034	12523	15582
	346.201	14254	14201	14919	12603	12495	13099										346.201	17443	11482	15303	17084	12531	15629
	346.801	14242	14240	14934	12563	12430	13052										346.801	17446	11515	15291	17052	12573	15601
	347.4	14281	14250	14993	12521	12527	13120										347.4	17542	11549	15344	17068	12638	15601
	348	14257	14343	14919	12585	12497	13127										348	17457	11532	15281	17052	12682	15495
	348.601	14297	14535	14878	12600	12474	13097										348.601	17511	11642	15300	17074	12760	15554
	349.201	14235	14514	14945	12558	12486	13067										349.201	17508	11646	15276	17122	12763	15518
	349.8	14320	14564	14906	12557	12455	13113										349.8	17463	11671	15210	17145	12871	15515
	350.4	14230	14452	14844	12560	12483	13137										350.4	17467	11711	15275	17087	13036	15589
	351.001	14230	14448	14929	12666	12485	13104										351.001	17501	11730	15174	17159	13183	15570
	351.601	14278	14444	14983	12565	12552	13134										351.601	17452	11808	15126	17193	13345	15560
	352.199	14235	14411	14919	12564	12485	13068										352.199	17538	11891	15000	17167	13563	15576
	352.8	14268	14493	14863	12565	12595	13053										352.8	17418	12005	15021	17087	13705	15515
	353.4	14275	14334	14898	12572	12550	13077										353.4	17497	12130	15024	17193	13918	15498
	354.001	14250	14312	14830	12553	12469	13084										354.001	17522	12238	14933	17222	14060	15521
	354.601	14267	14333	14834	12585	12534	13092										354.601	17445	12357	14934	17270	14240	15495
	355.201	14265	14316	14812	12596	12478	13099										355.201	17519	12491	14882	17196	14373	15468
	355.8	14320	14251	14886	12504	12496	13095										355.8	17541	12638	14841	17222	14547	15518
	356.4	14286	14291	14846	12579	12510	13109										356.4	17500	12802	14790	17201	14691	15492
	357	14297	14296	14839	12611	12555	13074										357	17533	12963	14765	17238	14810	15526
	357.601	14261	14293	14853	12623	12529	13140										357.601	17500	13134	14709	17307	14853	15470
	358.2	14253	14206	14811	12635	12495	13147										358.2	17522	13093	14682	17244	14994	15489
	358.8	14299	14195	14813	12560	12532	13070										358.8	17541	13273	14593	17293	14997	15476
	359.4	14297	14285	14867	12609	12552	13379										359.4	17476	13312	14562	17204	15068	15436
	360	14304	14191	14818	12667	12488	13471										360	17489	13476	14544	17265	15096	15455
	360.618	14258	14242	14789	12628	12461	13578										360.618	17530	13557	14484	17235	15068	15501
	361.201	14258	14270	14889	12604	12495	13674										361.201	17501	13589	14416	17262	15099	15506
	361.8	14226	14282	14841	12606	12521	13723										361.8	17572	13630	14314	17232	15122	15483
	362.4	14272	14268	14850	12645	12428	13683										362.4	17493	13643	14380	17349	15074	15483
	363	14265	14201	14881	12586	12569	13652										363	17566	13597	14251	17283	14918	15442
	363.601	14254	14221	14825	12568	12493	13645										363.601	17572	13601	14214	17301	14935	15539
	364.201	14261	14242	14799	12631	12529	13645										364.201	17567	13566	14184	17304	14822	15509
	364.8	14383	14256	14858	12635	12490	13579										364.8	17497	13547	14124	17224	14700	15498
	365.401	14430	14226	14837	12606	12504	13622										365.401	17572	13533	14155	17227	14611	15517
	366	14579	14226	14833	12592	12510	13546										366	17569	13490	14100	17265	14522	15476
	366.601	14508	14181	14799	12623	12522	13596										366.601	17712	13450	14071	17219	14414	15526
	367.2	14522	14178	14811	12565	12482	13414										367.2	17594	13402	14036	17220	14322	15532
	367.801	14556	14192	14877	12588	12555	13446										367.801	17586	13325	14036	17219	14195	15494
	368.401	14484	14191	14841	12575	12550	13410										368.401	17719	13218	13982	17256	14093	15456
	369.001	14544	14233	14805	12660	12486	13438										369.001	17586	13142	13996	17228	13940	15482
	369.6	14364	14197	14822	12599	12528	13369										369.6	17722	13064	13909	17256	13835	15489
	370.201	14447	14198	14857	12563	12471	13302										370.201	17768	12954	13898	17196	13673	15565
	370.8	14413	14230	14834	12567	12490	13297										370.8	17716	12940	13882	17163	13609	15533
	371.401	14390	14204	14833	12572	12471	13351										371.401	17747	12823	13868	17199	13441	15523
	372	14314	14265	14861	12575	12454	13212										372	17783	12674	13843	17296	13359	15535
	372.6	14384	14264	14896	12592	12510	13247										372.6	17794	12620	13855	17195	13149	15557
	373.2	14317	14129	14877	12596	12465	13212										373.2	17834	12524	13811	17156	13121	15548
	373.801	14268	14215	14871	12599	12489	13238										373.801	17783	12466	13816	17161	13024	15568
	374.4	14332	14219	14909	12607	12510	13223										374.4	17925	12395	13795	17151	12903	15579
	375.001	14327	14226	14834	12611	12479	13227										375.001	17932	12272	13814	17130	12869	15568
	375.601	14283	14303	14860	12655	12462	13163										375.601	18025	12155	13838	17156	12767	15589
	376.2	14376	14201	14846	12604	12469	13240										376.2	17988	12058	13786	17159	12667	15551
	376.801	14296	14223	14850	12603	12475	13202										376.801	18114	11993	13814	17207	12621	15633
	377.427	14314	14202	14881	12579	12500	13170										377.427	18189	11987	13726	17159	12520	15624
	378	14297	14185	14797	12630	12546	13161										378	18293	11865	13822	17132	12534	15536
	378.601	14193	14173	14822	12571	12529	13192										378.601	18513	11774	13807	17132	12383	15547
	379.201	14317	14169	14812	12557	12524	13196										379.201	18666	11768	13783	17235	12423	15619
	379.802	14262	14215	14891	12596	12557	13146										379.802	18822	11653	13810	17164	12338	15580
	380.401	14247	14261	14867	12575	12504	13143										380.401	18933	11657	13811	17159	12304	15568
	381	14297	14247	14916	12603	12538	13170										381	19078	11572	13799	17148	12278	15595
	381.6	14264	14226	14832	12556	12474	13182										381.6	19354	11549	13870	17073	12228	15524
	382.2	14261	14190	14879	12591	12550	13123										382.2	19483	11483	13874	17146	12205	15607
	382.801	14248	14236	14943	12599	12506	13195										382.801	19670	11465	13891	17151	12242	15632
	383.4	14209	14247	14868	12581	12492	13193										383.4	19809	11438	13898	17203	12194	15570
	384.019	14325	14244	14898	12591	12535	13081										384.019	19943	11408	13907	17163	12101	15542
	384.6	14269	14218	14900	12571	12548	13104										384.6	20058	11401	13831	17199	12104	15568
	385.2	14242	14177	14841	12611	12529	13081										385.2	20137	11371	13906	17204	12067	15619
	385.801	14317	14215	15031	12547	12552	13095										385.801	20102	11326	13828	17228	12081	15592
	386.402	14310	14233	15187	12589	12504	13115										386.402	20235	11332	13825	17289	12044	15728
	387	14233	14261	15361	12616	12478	13156										387	20202	11297	13886	17182	12021	15592
	387.601	14325	14213	15433	12623	12506	13134										387.601	20156	11360	13883	17238	11987	15622
	388.2	14317	14247	15405	12508	12504	13111										388.2	20181	11264	13826	17179	12016	15653
	388.8	14324	14233	15392	12533	12448	13073										388.8	20113	11257	13913	17195	12040	15707
	389.401	14302	14181	15305	12620	12495	13091										389.401	20057	11254	13823	17244	11959	15654
	390.001	14248	14246	15371	12628	12464	13095										390.001	20096	11244	13894	17198	12009	15740
	390.601	14317	14271	15263	12614	12471	13099										390.601	19904	11198	13868	17246	11947	15722
	391.2	14309	14185	15259	12631	12550	13101										391.2	19833	11197	13918	17284	11936	15781
	391.801	14320	14236	15279	12603	12553	13200										391.801	19819	11195	13936	17284	11965	15757
	392.401	14303	14191	15232	12584	12492	13170										392.401	19647	11197	13907	17264	11877	15700
	393.001	14271	14246	15137	12592	12507	13031										393.001	19465	11195	13906	17227	11981	15713
	393.6	14274	14213	15066	12579	12503	13105										393.6	19439	11083	13880	17222	11939	15701
	394.201	14262	14281	15117	12641	12497	13094										394.201	19327	11167	13894	17243	11950	15695
	394.801	14215	14253	14981	12634	12500	13154										394.801	19213	11150	13832	17214	11970	15725
	395.4	14293	14235	14986	12646	12517	13075										395.4	19152	11214	13874	17268	11905	15724
	396.001	14283	14249	15052	12741	12507	13115										396.001	19041	11172	13867	17251	11899	15686
	396.602	14299	14221	14968	12830	12534	13164										396.602	18952	11252	13873	17317	11859	15674
	397.2	14275	14312	15002	12854	12496	13084										397.2	18898	11164	13882	17339	11935	15678
	397.801	14346	14211	14950	12917	12511	13126										397.801	18772	11172	13928	17345	11938	15721
	398.4	14253	14226	14892	12894	12448	13094										398.4	18704	11204	13888	17313	11884	15780
	399	14212	14125	14905	12887	12486	13106										399	18695	11197	13886	17293	11931	15748
	399.6	14332	14244	14871	12857	12566	13143										399.6	18526	11181	13880	17325	11884	15786
	400.201	14285	14247	14978	12880	12542	13120										400.201	18441	11178	13945	17341	11944	15753
	400.8	14304	14292	14885	12903	12555	13112										400.8	18359	11210	13858	17278	11862	15816
	401.4	14325	14215	14899	12795	12528	13130										401.4	18285	11230	13873	17309	11911	15816
	402	14345	14320	14886	12659	12462	13054										402	18212	11234	13912	17270	11893	15848
	402.6	14296	14347	14900	12663	12460	13085										402.6	18195	11274	13945	17268	11908	15851
	403.2	14320	14526	14895	12696	12474	13050										403.2	18075	11263	13988	17313	11913	15816
	403.8	14302	14615	14957	12726	12539	13112										403.8	18064	11226	13982	17272	11905	15816
	404.401	14279	14567	14878	12631	12492	13066										404.401	17990	11223	13934	17313	11856	15812
	405	14279	14535	14863	12656	12538	13112										405	18070	11292	14006	17320	11848	15846
	405.6	14279	14539	14909	12712	12476	13088										405.6	17966	11244	14003	17381	11904	15878
	406.2	14275	14480	14926	12670	12500	13080										406.2	17872	11306	13972	17293	11939	15845
	406.801	14296	14486	14923	12734	12453	13141										406.801	17842	11320	13999	17315	11853	15933
	407.401	14335	14409	14886	12646	12502	13154										407.401	17783	11329	14026	17354	11916	15992
	408	14286	14407	14885	12602	12455	13084										408	17747	11360	14039	17283	11953	15981
	408.601	14304	14386	14916	12574	12517	13140										408.601	17667	11326	14067	17333	11938	16035
	409.202	14290	14310	14903	12625	12495	13078										409.202	17712	11318	14116	17387	11950	16023
	409.801	14313	14261	14868	12635	12541	13104										409.801	17724	11344	14149	17344	11931	16013
	410.4	14200	14373	14787	12613	12509	13143										410.4	17670	11420	14053	17358	11944	16022
	411.001	14240	14246	14802	12670	12517	13092										411.001	17689	11324	14094	17421	11982	16061
	411.601	14239	14271	14885	12628	12448	13081										411.601	17621	11357	14146	17334	11939	16091
	412.201	14267	14344	14938	12607	12482	13094										412.201	17539	11348	14065	17368	11962	16206
	412.8	14254	14282	14882	12617	12510	13106										412.8	17627	11360	14191	17371	11941	16150
	413.4	14293	14192	14938	12634	12492	13132										413.4	17575	11272	14232	17475	11925	16261
	414.001	14228	14169	14801	12549	12467	13050										414.001	17626	11346	14166	17461	11933	16330
	414.6	14283	14282	14886	12624	12461	13136										414.6	17596	11314	14181	17628	11867	16342
	415.201	14324	14246	14863	12639	12534	13053										415.201	17588	11346	14206	17769	11924	16398
	415.8	14297	14160	14833	12610	12450	13143										415.8	17533	11341	14194	17856	11961	16430
	416.4	14366	14244	14818	12606	12469	13123										416.4	17536	11332	14278	18153	11941	16492
	417.001	14415	14246	14875	12620	12521	13154										417.001	17520	11411	14304	18318	11914	16500
	417.601	14543	14253	14854	12681	12450	13108										417.601	17593	11361	14353	18636	11907	16527
	418.201	14610	14191	14804	12604	12577	13101										418.201	17478	11369	14364	18808	11871	16533
	418.8	14514	14201	14806	12600	12524	13094										418.8	17440	11369	14365	19111	11925	16533
	419.401	14537	14250	14802	12579	12511	13132										419.401	17571	11438	14377	19376	11921	16572
	420.001	14582	14229	14843	12539	12534	13002										420.001	17583	11363	14374	19453	11979	16595
	420.601	14539	14195	14813	12597	12502	13061										420.601	17497	11343	14437	19743	11931	16554
	421.2	14476	14180	14841	12556	12497	13163										421.2	17522	11358	14437	19819	12001	16563
	421.8	14457	14256	14878	12551	12474	13101										421.8	17482	11389	14499	19952	12064	16593
	422.4	14426	14208	14888	12578	12520	13085										422.4	17534	11425	14581	20032	11999	16581
	423	14378	14256	14888	12631	12462	13146										423	17489	11381	14533	20019	12036	16509
	423.601	14410	14253	14948	12574	12527	13129										423.601	17470	11417	14641	20244	12006	16501
	424.201	14413	14268	14898	12618	12511	13101										424.201	17506	11349	14620	20244	12058	16569
	424.8	14343	14242	14858	12636	12509	13083										424.8	17479	11372	14755	20209	11992	16581
	425.401	14335	14206	14857	12542	12514	13067										425.401	17533	11386	14771	20239	12013	16574
	426.002	14371	14278	14898	12592	12493	13132										426.002	17550	11465	14771	20268	11992	16510
	426.601	14329	14218	14843	12574	12448	13101										426.601	17542	11466	14897	20199	12018	16509
	427.201	14353	14218	14882	12584	12516	13118										427.201	17538	11466	14880	20127	12074	16412
	427.801	14355	14264	14841	12567	12529	13099										427.801	17468	11418	14913	20128	12021	16442
	428.4	14325	14293	14906	12522	12549	13060										428.4	17457	11466	15051	20083	12134	16374
	429.001	14293	14250	14965	12529	12557	13088										429.001	17539	11451	14997	19876	12050	16368
	429.601	14320	14250	14850	12595	12693	13123										429.601	17572	11505	15080	19745	12033	16312
	430.2	14297	14265	14929	12567	12803	13085										430.2	17500	11475	15077	19710	12070	16285
	430.8	14352	14209	14919	12571	12883	13064										430.8	17569	11534	15176	19549	12010	16280
	431.401	14278	14250	14945	12589	12824	13123										431.401	17530	11563	15084	19337	12012	16241
	432	14370	14263	14975	12616	12853	13129										432	17457	11525	15129	19297	12064	16196
	432.601	14283	14188	14931	12553	12848	13108										432.601	17489	11491	15170	19188	12026	16156
	433.201	14355	14267	14964	12616	12763	13070										433.201	17545	11596	15129	19027	12063	16131
	433.8	14296	14190	14861	12642	12768	13099										433.8	17538	11620	15126	18936	12069	16116
	434.401	14307	14256	14969	12586	12830	13104										434.401	17575	11582	15150	18777	12044	16022
	435.001	14317	14240	15087	12589	12749	13077										435.001	17495	11600	15116	18620	12050	16002
	435.601	14260	14222	15208	12617	12677	13133										435.601	17514	11654	15152	18564	12089	15893
	436.201	14313	14229	15316	12599	12712	13070										436.201	17457	11734	15150	18416	12046	15916
	436.8	14237	14226	15450	12591	12640	13147										436.8	17547	11685	15089	18315	12053	15880
	437.4	14310	14263	15392	12591	12603	13129										437.4	17508	11725	15030	18204	12089	15837
	438.001	14309	14263	15375	12592	12599	13139										438.001	17602	11773	15072	18201	12075	15789
	438.601	14255	14291	15387	12609	12616	13081										438.601	17575	11782	14922	18056	12047	15780
	439.2	14307	14239	15409	12591	12615	13099										439.2	17593	11847	14921	17949	12050	15743
	439.8	14240	14201	15284	12602	12587	13116										439.8	17471	11868	14880	17848	12063	15684
	440.401	14246	14246	15214	12557	12517	13109										440.401	17695	11865	14805	17835	12095	15691
	441.002	14250	14261	15255	12610	12556	13113										441.002	17577	11938	14769	17766	12033	15615
	441.6	14317	14288	15186	12616	12592	13156										441.6	17605	11968	14704	17681	12066	15612
	442.201	14299	14274	15162	12600	12571	13077										442.201	17643	12078	14734	17631	12095	15597
	442.8	14304	14249	15135	12611	12541	13140										442.8	17649	12159	14625	17631	12018	15521
	443.4	14311	14272	15086	12556	12574	13056										443.4	17687	12133	14601	17450	12121	15557
	444.009	14331	14305	15010	12599	12478	13102										444.009	17779	12246	14593	17506	12035	15488
	444.601	14262	14251	15016	12634	12504	13118										444.601	17780	12221	14451	17411	12078	15486
	445.201	14357	14274	14930	12584	12563	13122										445.201	17742	12357	14386	17527	12080	15418
	445.8	14300	14277	14962	12607	12539	13126										445.8	17837	12471	14338	17376	12120	15415
	446.401	14281	14277	14938	12564	12542	13158										446.401	17905	12527	14392	17344	12047	15509
	447.015	14296	14270	14997	12570	12454	13123										447.015	17968	12706	14328	17304	12109	15393
	447.6	14356	14285	14999	12570	12559	13143										447.6	18044	12734	14289	17402	12072	15415
	448.201	14233	14350	14955	12586	12538	13108										448.201	18200	12848	14178	17386	12089	15456
	448.801	14296	14487	14952	12565	12518	13101										448.801	18411	13073	14181	17257	12067	15432
	449.4	14265	14533	14888	12550	12532	13118										449.4	18539	13113	14142	17225	12080	15433
	450.014	14320	14574	14938	12607	12502	13132										450.014	18778	13195	14115	17267	12032	15391
	450.606	14341	14583	14926	12624	12509	13073										450.606	19067	13187	14095	17227	12063	15444
	451.201	14310	14529	14884	12599	12485	13059										451.201	19177	13265	14027	17129	12035	15393
	451.801	14281	14453	14850	12609	12516	13122										451.801	19336	13318	14059	17201	12063	15424
	452.4	14318	14460	14893	12565	12539	13057										452.4	19499	13347	14080	17159	12070	15388
	453.001	14299	14421	14909	12604	12495	13085										453.001	19614	13370	13898	17190	12046	15340
	453.601	14222	14456	14877	12610	12458	13095										453.601	19849	13406	13952	17182	11984	15373
	454.201	14331	14372	14909	12596	12510	13189										454.201	20003	13373	13838	17156	12032	15394
	454.801	14327	14399	14910	12624	12534	13133										454.801	20161	13356	13940	17158	12050	15393
	455.4	14335	14337	14933	12558	12538	13140										455.4	20219	13396	13862	17071	12057	15442
	456.001	14275	14402	14843	12627	12527	13167										456.001	20318	13327	13865	17066	12018	15470
	456.6	14283	14289	14882	12595	12500	13171										456.6	20400	13333	13868	17034	12064	15365
	457.2	14314	14313	14952	12501	12460	13098										457.2	20389	13293	13796	17089	12063	15400
	457.8	14297	14361	14871	12589	12522	13140										457.8	20399	13265	13909	17127	12086	15524
	458.4	14325	14251	14892	12620	12467	13122										458.4	20347	13171	13865	17161	11984	15504
	459	14282	14254	14881	12547	12493	13133										459	20351	13116	13804	17118	11990	15435
	459.6	14346	14277	14899	12568	12479	13120										459.6	20318	12994	13828	17039	12033	15462
	460.201	14309	14299	14937	12567	12560	13133										460.201	20260	12967	13853	17092	12132	15402
	460.8	14285	14274	14850	12621	12472	13104										460.8	20216	12833	13820	17061	12044	15536
	461.4	14221	14270	14884	12659	12502	13113										461.4	20102	12802	13810	17058	12033	15467
	462.001	14290	14268	14936	12577	12503	13111										462.001	20036	12737	13796	17135	11998	15402
	462.602	14335	14222	14924	12529	12458	13137										462.602	20050	12654	13834	17052	12010	15471
	463.2	14269	14302	14933	12579	12532	13126										463.2	19803	12526	13798	17065	12018	15547
	463.808	14342	14282	14912	12593	12474	13147										463.808	19688	12467	13840	17074	12015	15488
	464.401	14289	14265	14843	12599	12447	13085										464.401	19648	12432	13810	17084	12098	15492
	465.001	14289	14246	14864	12553	12471	13105										465.001	19495	12335	13907	17179	12066	15509
	465.601	14357	14337	14837	12620	12469	13125										465.601	19333	12213	13825	17177	12049	15461
	466.2	14346	14229	14850	12579	12475	13175										466.2	19242	12142	13867	17061	12016	15480
	466.801	14350	14190	14915	12597	12451	13080										466.801	19141	12104	13930	17142	12057	15536
	467.401	14363	14270	14856	12581	12577	13102										467.401	19056	12031	13873	17126	11998	15521
	468.001	14335	14284	14948	12549	12516	13109										468.001	18906	11939	13924	17119	12050	15535
	468.6	14357	14215	14930	12586	12502	13123										468.6	18743	11854	13954	17142	12026	15559
	469.2	14505	14228	14895	12565	12507	13153										469.2	18732	11813	13886	17169	12003	15492
	469.801	14543	14230	14884	12670	12489	13080										469.801	18704	11788	13933	17140	12024	15511
	470.4	14571	14261	14934	12595	12479	13137										470.4	18594	11722	13915	17259	12044	15553
	471	14642	14260	14927	12623	12522	13144										471	18441	11646	13894	17164	12072	15459
	471.601	14579	14247	14882	12565	12516	13139										471.601	18327	11606	13891	17167	12013	15512
	472.201	14561	14288	14936	12586	12520	13094										472.201	18308	11526	13933	17134	11999	15473
	472.8	14550	14282	14929	12577	12510	13144										472.8	18189	11608	13949	17166	12084	15486
	473.4	14480	14215	14912	12586	12525	13094										473.4	18196	11526	13957	17089	12052	15545
	474.001	14462	14251	14908	12630	12521	13088										474.001	18108	11469	13958	17140	12075	15500
	474.601	14480	14226	14879	12574	12421	13060										474.601	18094	11455	13975	17193	12104	15488
	475.2	14464	14303	14906	12641	12546	13125										475.2	17973	11451	14042	17098	12077	15520
	475.8	14426	14219	14916	12610	12550	13153										475.8	18007	11341	14033	17126	12145	15470
	476.4	14320	14278	14837	12578	12552	13122										476.4	17968	11383	13969	17204	12069	15538
	477.001	14402	14264	14941	12595	12474	13172										477.001	17875	11349	14065	17166	12044	15520
	477.6	14370	14236	14871	12593	12504	13090										477.6	17858	11374	13952	17177	12121	15476
	478.201	14373	14293	14936	12561	12504	13111										478.201	17834	11326	13987	17110	12069	15409
	478.801	14355	14206	14920	12592	12514	13071										478.801	17774	11315	14017	17177	12114	15445
	479.43	14338	14264	14903	12567	12481	13104										479.43	17727	11341	14041	17129	12094	15442
	480.001	14381	14194	14952	12586	12479	13091										480.001	17766	11332	14073	17077	12080	15485
	480.6	14352	14235	14898	12623	12527	13094										480.6	17692	11298	13990	17085	12140	15442
	481.201	14371	14277	14896	12646	12478	13052										481.201	17689	11368	14057	17113	12109	15497
	481.801	14383	14190	14871	12609	12541	13066										481.801	17689	11289	14044	17097	12152	15456
	482.401	14297	14236	14941	12611	12486	13123										482.401	17651	11286	14027	17150	12236	15480
	483	14336	14285	14936	12546	12516	13083										483	17574	11235	14023	17100	12189	15458
	483.6	14293	14253	14891	12621	12559	13120										483.6	17602	11283	14027	17092	12159	15423
	484.201	14353	14271	14912	12567	12543	13090										484.201	17555	11300	13952	17102	12242	15494
	484.801	14339	14197	14916	12577	12468	13115										484.801	17526	11287	14015	17138	12213	15492
	485.4	14334	14250	14924	12582	12516	13106										485.4	17583	11286	13973	17185	12239	15430
	486.001	14293	14240	14874	12596	12520	13067										486.001	17601	11252	13961	17151	12271	15456
	486.6	14205	14221	14957	12616	12503	13115										486.6	17538	11303	13979	17280	12285	15455
	487.199	14339	14296	14941	12563	12478	13060										487.199	17534	11261	14021	17248	12273	15420
	487.8	14309	14242	14919	12599	12483	13085										487.8	17545	11246	14009	17264	12308	15418
	488.401	14286	14221	14882	12585	12454	13095										488.401	17497	11200	14012	17286	12353	15445
	489.001	14316	14261	14906	12595	12486	13054										489.001	17493	11215	14011	17297	12361	15415
	489.6	14360	14243	14912	12602	12475	13053										489.6	17506	11269	13976	17376	12389	15453
	490.2	14265	14306	14948	12517	12442	13090										490.2	17517	11277	13994	17389	12383	15394
	490.801	14327	14236	14898	12627	12522	13092										490.801	17519	11244	13981	17363	12426	15438
	491.4	14240	14315	14893	12568	12514	13140										491.4	17463	11232	13978	17360	12511	15417
	492	14302	14243	14947	12574	12499	13156										492	17517	11226	13982	17336	12551	15461
	492.601	14380	14275	15055	12597	12576	13146										492.601	17541	11266	14015	17381	12553	15456
	493.2	14318	14260	15210	12582	12489	13192										493.2	17471	11221	14027	17479	12638	15477
	493.801	14267	14240	15323	12616	12493	13108										493.801	17601	11255	13964	17365	12722	15486
	494.426	14405	14336	15432	12620	12500	13134										494.426	17580	11243	14068	17487	12911	15461
	495	14297	14584	15423	12628	12502	13139										495	17619	11289	14033	17455	12880	15504
	495.6	14392	14517	15471	12542	12479	13095										495.6	17577	11255	14041	17411	13087	15509
	496.2	14349	14587	15420	12630	12475	13104										496.2	17616	11257	14026	17458	13240	15573
	496.8	14332	14525	15411	12595	12520	13172										496.8	17667	11266	14064	17421	13490	15498
	497.401	14289	14494	15297	12617	12468	13151										497.401	17642	11315	14017	17384	13575	15511
	498.001	14339	14555	15284	12606	12481	13179										498.001	17624	11297	14127	17482	13755	15523
	498.601	14345	14493	15316	12611	12458	13276										498.601	17590	11311	14088	17426	13938	15556
	499.2	14345	14439	15218	12565	12485	13466										499.2	17626	11304	14030	17342	14217	15570
	499.8	14364	14482	15198	12579	12500	13560										499.8	17631	11348	14020	17443	14332	15542
	500.401	14362	14392	15170	12593	12455	13641										500.401	17602	11294	14112	17421	14382	15619
	501.001	14267	14359	15093	12570	12451	13645										501.001	17593	11348	14056	17411	14628	15582
	501.601	14346	14337	15086	12614	12528	13682										501.601	17653	11338	14003	17434	14787	15586
	502.201	14345	14358	15116	12602	12513	13633										502.201	17672	11392	14085	17331	14856	15583
	502.801	14352	14319	15103	12687	12486	13654										502.801	17722	11381	14032	17341	14898	15526
	503.4	14293	14308	14978	12680	12472	13702										503.4	17716	11414	14107	17349	14980	15547
	504.001	14352	14309	14995	12738	12483	13645										504.001	17771	11440	14032	17381	15039	15600
	504.6	14322	14268	15004	12865	12509	13605										504.6	17678	11431	14023	17354	15093	15589
	505.2	14429	14337	15016	12875	12468	13575										505.2	17738	11432	14047	17354	15114	15680
	505.801	14328	14271	14960	12901	12528	13537										505.801	17766	11458	14076	17347	15140	15613
	506.4	14429	14333	14981	12847	12496	13469										506.4	17700	11429	14071	17464	15086	15698
	507.001	14357	14282	14926	12804	12531	13542										507.001	17804	11421	14077	17362	15100	15733
	507.6	14343	14317	14968	12917	12485	13389										507.6	17771	11472	14057	17374	15011	15725
	508.2	14331	14340	14922	12871	12475	13390										508.2	17755	11395	14112	17406	14998	15736
	508.801	14324	14299	15038	12820	12500	13338										508.801	17755	11452	14124	17345	14873	15768
	509.4	14339	14213	15037	12713	12454	13376										509.4	17769	11369	14154	17281	14838	15737
	510	14311	14282	14910	12703	12517	13247										510	17790	11441	14127	17350	14702	15751
	510.601	14328	14302	14923	12664	12412	13272										510.601	17865	11409	14112	17363	14682	15854
	511.201	14367	14322	14972	12703	12500	13299										511.201	17835	11421	14212	17337	14550	15871
	511.8	14328	14284	14944	12673	12521	13237										511.8	17861	11372	14280	17273	14441	15887
	512.4	14322	14257	14927	12703	12557	13262										512.4	17952	11378	14257	17370	14339	15902
	513.001	14390	14319	14936	12676	12455	13265										513.001	17884	11401	14223	17416	14201	15905
	513.601	14405	14243	14978	12677	12496	13247										513.601	17977	11431	14313	17347	14118	15887
	514.208	14420	14284	14982	12650	12467	13156										514.208	18096	11378	14337	17337	13954	15972
	514.801	14491	14322	14919	12625	12522	13178										514.801	18223	11349	14385	17352	13852	15948
	515.401	14579	14228	14892	12611	12502	13158										515.401	18261	11411	14368	17325	13707	15951
	516.001	14596	14254	14916	12628	12483	13202										516.001	18417	11395	14295	17262	13512	16002
	516.6	14606	14242	14919	12645	12507	13134										516.6	18638	11429	14400	17233	13387	16017
	517.201	14644	14265	14892	12578	12471	13129										517.201	18715	11432	14452	17260	13319	16087
	517.8	14584	14271	14840	12586	12543	13177										517.8	18898	11462	14449	17267	13157	16047
	518.4	14532	14212	14923	12610	12535	13154										518.4	19144	11421	14542	17273	13084	16072
	519.001	14451	14219	14879	12607	12495	13182										519.001	19346	11411	14557	17219	12994	16047
	519.6	14451	14247	14906	12636	12486	13184										519.6	19513	11406	14632	17259	12872	16041
	520.201	14383	14239	14979	12653	12518	13212										520.201	19642	11431	14619	17296	12829	16113
	520.801	14424	14295	14952	12553	12442	13080										520.801	19815	11372	14727	17321	12787	16134
	521.401	14387	14251	14886	12638	12517	13186										521.401	19940	11409	14844	17334	12642	16170
	522.001	14360	14228	14867	12623	12482	13177										522.001	20044	11435	14904	17318	12600	16106
	522.6	14402	14242	14930	12522	12465	13054										522.6	20128	11488	14951	17296	12571	16117
	523.2	14332	14267	14927	12589	12517	13125										523.2	20210	11434	15044	17342	12560	16147
	523.8	14348	14275	14927	12632	12464	13167										523.8	20345	11446	15098	17289	12488	16132
	524.4	14370	14275	14937	12528	12414	13022										524.4	20334	11420	15143	17309	12426	16078
	525.001	14367	14260	14948	12575	12465	13085										525.001	20397	11485	15171	17312	12332	16126
	525.601	14331	14232	14893	12578	12495	13113										525.601	20378	11543	15242	17333	12363	16153
	526.201	14367	14253	14955	12593	12476	13113										526.201	20295	11551	15336	17374	12285	16119
	526.8	14316	14223	14927	12649	12527	13090										526.8	20260	11560	15336	17313	12214	16149
	527.4	14353	14222	14900	12603	12483	13147										527.4	20236	11545	15339	17291	12222	16132
	528.001	14303	14235	14841	12574	12507	13081										528.001	20047	11491	15306	17345	12244	16081
	528.601	14303	14275	14853	12575	12492	13137										528.601	20091	11586	15411	17358	12142	16069
	529.2	14383	14357	14913	12575	12486	13056										529.2	19975	11596	15446	17358	12140	16082
	529.8	14332	14284	14902	12611	12514	13137										529.8	19872	11592	15399	17328	12154	16060
	530.401	14309	14272	14936	12574	12524	13071										530.401	19812	11616	15455	17357	12123	15988
	531	14302	14265	14861	12593	12509	13097										531	19674	11629	15423	17301	12083	16002
	531.601	14317	14256	14877	12563	12500	13129										531.601	19577	11636	15365	17414	12081	16079
	532.2	14297	14322	14900	12617	12409	13144										532.2	19505	11657	15425	17321	12030	16017
	532.801	14331	14278	14996	12606	12528	13148										532.801	19325	11693	15360	17363	12063	15951
	533.401	14401	14316	14884	12588	12514	13125										533.401	19259	11750	15351	17309	12109	15899
	534.002	14352	14324	14933	12511	12507	13122										534.002	19138	11713	15293	17368	12081	15917
	534.601	14336	14296	14896	12635	12502	13109										534.601	19070	11756	15231	17413	12072	15952
	535.2	14352	14268	14867	12593	12520	13056										535.2	19045	11759	15165	17379	12061	15860
	535.801	14310	14267	14965	12539	12479	13050										535.801	18876	11854	15156	17421	12010	15886
	536.401	14303	14258	14922	12589	12493	13109										536.401	18783	11888	15060	17414	11982	15972
	537	14290	14301	14903	12558	12502	13047										537	18636	11941	15018	17464	12069	15821
	537.6	14283	14256	14853	12546	12369	13064										537.6	18532	12036	15011	17495	12052	15827
	538.201	14283	14226	14933	12531	12499	13118										538.201	18488	12125	14906	17442	12024	15843
	538.801	14353	14272	14951	12606	12471	13147										538.801	18460	12198	14777	17500	12049	15777
	539.4	14381	14340	14926	12584	12474	13164										539.4	18376	12336	14754	17504	12044	15781
	540.028	14309	14303	14950	12607	12503	13133										540.028	18258	12384	14757	17583	12035	15786
	540.601	14329	14343	14969	12604	12534	13126										540.601	18219	12605	14689	17625	11956	15769
	541.2	14295	14267	14850	12596	12517	13167										541.2	18103	12803	14638	17683	12007	15774
	541.801	14370	14277	14952	12635	12514	13113										541.801	18097	12843	14620	17697	12029	15801
	542.402	14283	14242	14839	12538	12482	13053										542.402	17982	12997	14500	17744	11993	15769
	543	14328	14249	14933	12547	12525	13081										543	17925	13131	14488	17951	11970	15743
	543.601	14306	14278	14906	12623	12553	13127										543.601	17889	13250	14425	17997	11972	15748
	544.2	14327	14320	14952	12588	12464	13087										544.2	17870	13358	14365	18220	12043	15733
	544.801	14309	14279	14934	12597	12460	13140										544.801	17842	13422	14286	18464	12018	15724
	545.401	14320	14296	14926	12593	12490	13070										545.401	17780	13549	14314	18586	11933	15713
	546	14322	14289	14947	12603	12461	13136										546	17712	13570	14239	18902	12013	15656
	546.601	14295	14333	14964	12643	12506	13057										546.601	17705	13663	14206	19135	11972	15736
	547.201	14343	14270	14916	12593	12483	13123										547.201	17687	13597	14197	19307	11990	15627
	547.801	14353	14278	14954	12564	12514	13099										547.801	17616	13658	14167	19507	11956	15630
	548.401	14327	14275	14927	12578	12521	13105										548.401	17646	13609	14149	19665	11955	15577
	549.001	14316	14185	14892	12581	12535	13078										549.001	17575	13661	14080	19762	11975	15639
	549.601	14314	14312	14976	12596	12479	13102										549.601	17561	13657	14074	19994	11979	15639
	550.201	14329	14270	14989	12604	12504	13106										550.201	17578	13634	14008	20103	11987	15618
	550.8	14311	14277	14854	12536	12467	13101										550.8	17526	13593	14045	20193	11992	15635
	551.4	14257	14296	14936	12528	12476	13066										551.4	17569	13538	13979	20254	11989	15629
	552	14399	14272	14972	12604	12527	13175										552	17574	13509	14051	20316	12024	15586
	552.601	14328	14212	14993	12591	12521	13095										552.601	17520	13426	13937	20260	11996	15635
	553.201	14352	14271	14957	12546	12511	13153										553.201	17563	13352	13939	20257	11956	15674
	553.801	14314	14277	14985	12602	12468	13077										553.801	17525	13318	13924	20247	11953	15588
	554.401	14334	14281	15035	12618	12464	13071										554.401	17553	13313	13969	20212	11981	15616
	555.001	14377	14284	15094	12609	12507	13057										555.001	17593	13210	13946	20151	11927	15538
	555.601	14359	14308	15175	12550	12511	13178										555.601	17528	13107	13919	20157	12018	15530
	556.203	14321	14299	15335	12581	12467	13064										556.203	17563	13074	13897	20128	12021	15635
	556.8	14293	14257	15361	12575	12506	13092										556.8	17582	12982	13958	19989	12012	15560
	557.401	14324	14463	15443	12577	12454	13119										557.401	17512	12893	13879	19878	12021	15515
	558	14324	14445	15450	12550	12430	13160										558	17558	12722	13880	19676	12016	15557
	558.601	14282	14545	15420	12597	12433	13186										558.601	17582	12705	13927	19689	11972	15517
	559.2	14336	14542	15413	12538	12436	13074										559.2	17525	12638	13925	19474	11959	15501
	559.801	14345	14508	15383	12606	12518	13057										559.801	17542	12551	13934	19321	11922	15449
	560.401	14331	14583	15412	12563	12496	13113										560.401	17564	12474	13951	19180	11989	15524
	561.001	14366	14529	15342	12586	12507	13118										561.001	17602	12346	13906	19113	12007	15483
	561.601	14343	14545	15279	12584	12495	13067										561.601	17517	12275	13904	18952	12024	15462
	562.201	14286	14494	15229	12526	12605	13099										562.201	17539	12181	13846	18885	11975	15424
	562.801	14353	14491	15246	12557	12552	13092										562.801	17484	12112	13900	18724	12029	15427
	563.4	14288	14379	15189	12539	12520	13209										563.4	17467	12061	13921	18540	12018	15465
	564	14363	14424	15204	12584	12490	13085										564	17549	12005	13859	18580	11984	15399
	564.6	14296	14364	15073	12551	12486	13144										564.6	17460	11941	13924	18400	12032	15503
	565.202	14363	14376	15080	12524	12469	13025										565.202	17448	11908	13870	18260	12003	15503
	565.801	14329	14359	15020	12574	12527	13116										565.801	17498	11777	13906	18137	11982	15408
	566.4	14342	14331	15013	12584	12462	13109										566.4	17509	11785	13879	18106	12055	15387
	567.02	14345	14333	15049	12630	12440	13136										567.02	17478	11713	13900	18068	12032	15424
	567.6	14353	14327	15042	12591	12521	13111										567.6	17542	11797	13915	17938	12050	15462
	568.2	14362	14291	15013	12563	12496	13109										568.2	17533	11605	13952	17963	12041	15408
	568.8	14370	14326	14962	12630	12485	13053										568.8	17443	11562	13862	17854	12035	15529
	569.401	14318	14275	14954	12581	12488	13130										569.401	17553	11531	13816	17716	12035	15441
	570	14390	14271	15044	12572	12478	13038										570	17508	11548	13858	17713	12112	15461
	570.6	14341	14312	14992	12595	12472	13122										570.6	17542	11475	13870	17654	12020	15498
	571.2	14253	14282	14924	12592	12539	13099										571.2	17596	11466	13802	17551	11998	15495
	571.8	14283	14275	14976	12515	12539	13108										571.8	17476	11417	13849	17604	12091	15470
	572.401	14285	14271	14936	12595	12472	13102										572.401	17627	11420	13883	17527	12081	15455
	573	14292	14305	14957	12600	12563	13073										573	17596	11428	13880	17464	12058	15495
	573.601	14274	14230	14867	12533	12578	13118										573.601	17703	11391	13874	17506	12072	15511
	574.201	14318	14295	14950	12510	12569	13063										574.201	17659	11372	13934	17472	12047	15497
	574.8	14360	14208	14854	12518	12594	13063										574.8	17684	11389	13952	17397	12084	15544
	575.401	14306	14240	14900	12578	12724	13144										575.401	17675	11421	13930	17365	12159	15565
	576	14357	14247	14923	12611	12735	13126										576	17657	11388	13958	17296	12077	15556
	576.601	14283	14258	14858	12634	12881	13088										576.601	17670	11420	13949	17325	12084	15573
	577.201	14292	14164	14926	12588	12881	13043										577.201	17632	11401	13976	17296	12030	15579
	577.799	14335	14286	14930	12560	12835	13157										577.799	17782	11317	14033	17281	12074	15641
	578.4	14392	14310	14931	12556	12781	13038										578.4	17793	11354	14062	17333	12041	15644
	579.001	14311	14345	14875	12585	12796	13092										579.001	17750	11318	14021	17240	12066	15651
	579.6	14282	14295	14947	12582	12802	13125										579.6	17815	11405	14057	17288	12078	15622
	580.201	14378	14263	14990	12553	12782	13099										580.201	17867	11326	14054	17333	12024	15622
	580.8	14385	14282	14983	12589	12739	13127										580.8	17875	11389	14104	17272	12069	15674
	581.4	14484	14301	14960	12554	12700	13067										581.4	17968	11329	14182	17286	12057	15793
	582.001	14560	14219	14922	12659	12710	13090										582.001	18001	11394	14119	17217	12101	15680
	582.6	14609	14327	14900	12586	12696	13088										582.6	18069	11328	14218	17288	12044	15689
	583.2	14577	14327	14937	12596	12697	13123										583.2	18170	11340	14217	17267	12074	15654
	583.801	14628	14319	14945	12595	12630	13129										583.801	18283	11314	14197	17284	12009	15700
	584.4	14631	14323	14961	12584	12602	13095										584.4	18535	11361	14248	17305	12038	15759
	585	14600	14286	14878	12565	12657	13112										585	18704	11346	14242	17249	12114	15639
	585.601	14518	14324	14950	12554	12521	13134										585.601	18813	11349	14310	17163	12046	15701
	586.201	14528	14315	14889	12588	12560	13123										586.201	18989	11374	14293	17246	12069	15698
	586.8	14497	14216	14931	12606	12546	13047										586.8	19204	11358	14281	17217	12063	15698
	587.401	14515	14264	14938	12589	12585	13127										587.401	19395	11388	14358	17289	12145	15759
	588	14420	14281	14912	12547	12557	13095										588	19541	11369	14355	17310	12060	15691
	588.6	14420	14315	14952	12560	12542	13150										588.6	19774	11398	14335	17315	12106	15718
	589.201	14359	14326	14927	12581	12522	13091										589.201	19924	11395	14269	17249	12077	15629
	589.801	14398	14331	14972	12549	12486	13120										589.801	20079	11383	14320	17235	12067	15668
	590.401	14331	14308	14995	12609	12528	13115										590.401	20180	11374	14217	17320	12044	15746
	591.001	14392	14260	14948	12660	12513	13073										591.001	20241	11372	14277	17238	12074	15659
	591.601	14331	14303	14944	12579	12535	13087										591.601	20301	11420	14254	17341	12026	15713
	592.2	14336	14345	14926	12588	12517	13066										592.2	20399	11338	14259	17243	12101	15686
	592.801	14366	14265	14943	12593	12469	13108										592.801	20443	11418	14235	17257	12074	15657
	593.4	14381	14277	14944	12565	12448	13084										593.4	20399	11383	14293	17175	12089	15671
	594	14383	14260	14892	12606	12510	13120										594	20331	11337	14301	17236	12095	15638
	594.6	14289	14310	14922	12556	12559	13085										594.6	20326	11412	14214	17286	12052	15691
	595.2	14350	14334	14934	12624	12543	13144										595.2	20310	11338	14187	17293	12118	15618
	595.8	14367	14313	14964	12561	12472	13056										595.8	20221	11417	14205	17187	12117	15660
	596.416	14370	14366	15059	12610	12525	13109										596.416	20139	11438	14197	17246	12104	15603
	597	14331	14244	14940	12606	12453	13112										597	20039	11448	14193	17283	12064	15695
	597.6	14339	14323	14924	12553	12509	13104										597.6	19927	11443	14209	17243	12050	15621
	598.201	14296	14256	14950	12535	12532	13049										598.201	19858	11381	14194	17207	12074	15563
	598.8	14329	14284	14952	12554	12521	13160										598.8	19718	11374	14184	17286	12046	15698
	599.401	14254	14233	14886	12571	12504	13127										599.401	19629	11420	14206	17317	12103	15692

## Sheet: Supplementary Figure 6
	Supplementary Figure 6a																				Supplementary Figure 6b						Supplementary Figure 6c																					Supplementary Figure 6d
	Basal									Evoked											Peak frequency			Peak amplitude			Basal												Evoked									Peak frequency
	Time(sec)	ROI 1	ROI 2	ROI 3	ROI 4	ROI 5	ROI 6	ROI 7		Time(sec)	ROI 1	ROI 2	ROI 3	ROI 4	ROI 5	ROI 6	ROI 7	ROI 8			Basal	Evoked		Basal	Evoked		Time(sec)	ROI 1	ROI 2	ROI 3	ROI 4	ROI 5	ROI 6	ROI 7	ROI 8	ROI 9	ROI 10		Time(sec)	ROI 1	ROI 2	ROI 3	ROI 4	ROI 5	ROI 6	ROI 7		Basal	Evoked
	0	0.428431	-0.10464	0.165166	2.15135	-1.56086	0.07521	0		0	0	-1.4283	0	0.252225	0	0	0	0			0.116	0.2		2.11747	2.40586		0	-0.1164	0.03963	0.07926	0.2052	-0.0495	0.7608	1.2293	0.28548	0	0		0	-3.21344	-1.52024	-2.1348	-1.43328	0	0.47132	2.32756		0.014943	0.08069
	0.8	-0.06621	6.3607	0.584803	2.86697	18.96	1.14024	1.81533		0.8	2.59808	3.07095	1.54891	2.734	2.19648	4.84187	4.47801	4.13867			0.133	0.26667		3.78292	2.90379		0.6	1.59185	0.04007	0.08014	0.1446	0.197	0.5849	1.0433	0.26184	-0.00372	-0.03428		0.6	0.71748	-0.54752	1.40772	-0.94383	0.75996	0.44516	2.22752		0.021494	0.068966
	1.6	2.56801	2.37818	0.477631	3.98279	9.63169	0.447838	2.06751		1.6	0.622841	2.75147	0.301815	1.22365	1.59858	0.278801	0.614869	0.518691			0.116	0.3		2.64604	2.13706		1.2	3.18165	0.03951	0.07902	0.0983	0.415	0.4302	0.8741	0.2403	-0.00714	-0.05952		1.2	1.25644	1.05324	1.6182	1.71462	0.27192	0.247	2.26752		0.01954	0.034368
	2.4	0.595541	1.60081	0.305286	3.2041	1.50877	0.53385	1.63475		2.4	0.426272	1.79765	0.266323	-0.03813	0.478812	0.013868	0.190872	-0.09307			0.11667	0.31667		1.22905	1.74554		1.8	4.65295	0.03797	0.07594	0.0663	0.6045	0.2968	0.722	0.22084	-0.01024	-0.07572		1.8	0.64736	0.66196	0.55272	3.77304	0.95592	0.51284	2.01952		0.018391	0.05517
	3.2	0.694438	2.76468	0.222545	2.02823	9.14343	0.20951	1.95066		3.2	0.180442	1.29031	0.276164	0.51966	0.376359	0.050101	-0.03759	0.402495			0.13333	0.46667		1.28393	1.80334		2.4	6.00575	0.03544	0.07088	0.0485	0.7655	0.1846	0.5867	0.2035	-0.01304	-0.08286		2.4	-0.00169	0.83872	0.53924	2.70549	0.70788	0.38264	1.86348		0.012644	0.07816
	4	2.08133	0.636883	0.298217	2.8569	0.623658	0.490586	0.507396		4	0.329052	0.943684	0.372847	1.17166	0.310638	-0.04382	-0.08742	0.469913			0.11667	0.26667		2.10569	1.49442		3	7.24	0.03191	0.06382	0.0451	0.8981	0.0936	0.4684	0.18826	-0.01552	-0.08094		3	0.85724	1.68344	0.30576	6.80394	0.83184	0.04448	1.76348		0.023218	0.0317241
	4.8	0.265525	3.40438	0.499708	1.54427	12.4078	1.76356	1.29934		4.8	2.93132	3.4872	1.56378	1.01321	1.29763	4.469	4.00513	4.28193			0.2167	0.5		0.697693	2.63245		3.6	8.3558	0.03145	0.0629	0.0559	1.0022	0.0239	0.3671	0.17512	-0.0177	-0.06998		3.6	0.4962	0.2762	0.24024	4.25139	0.2718	0.30232	1.42744		0.013793	0.0518966
	5.6	0.731979	1.06663	0.28482	1.1799	3.30615	0.66631	0.533195		5.6	0.517969	1.3422	0.186633	0.23555	-0.03986	0.199662	0.724906	0.372191			0.18333	0.33333		2.46313	3.7954		4.2	9.3531	0.01895	0.0379	0.081	1.0778	-0.0246	0.2827	0.16406	-0.01956	-0.04996		4.2	0.46712	0.71292	0.39476	3.46881	1.03976	-0.01184	1.82344		0.033218	0.0916092
	6.4	1.7016	0.53825	0.293501	0.836232	0.743823	2.89435	0.587047		6.4	0.22637	0.470121	0.122757	0.230896	-0.00658	-0.02623	0.039525	-0.05132			0.15	0.35		1.6244	2.99981		4.8	10.385	0.00989	0.01978	0.0929	1.0925	0.1393	0.2035	0.17826	-0.02206	-0.04772		4.8	0.49008	0.27364	0.60528	3.57426	0.96372	-0.006	1.79544		0.017241	0.07816
	7.2	-0.03436	0.215593	0.230682	0.131218	0.071567	0.280764	1.30237		7.2	-0.00758	-0.04698	0.285103	0.541805	0.061196	0.132699	-0.00654	0.492318									5.4	11.612	0.00569	0.01138	0.207	1.0947	0.00329	0.1717	0.18094	-0.0211	-0.0225		5.4	0.785	0.1984	0.70376	8.99271	0.16772	0.09184	1.6834
	8	1.55439	0.36453	0.194114	-0.04238	0.398161	0.004251	0.550034		8	0.104156	-0.00757	0.456345	0.571772	-0.12547	-0.00212	0.01132	0.095193									6	11.968	0.00253	0.00506	0.2982	1.1545	0.0729	0.1633	0.1619	-0.01522	0.00988		6	0.30796	1.01512	1.10228	5.47416	0.23568	0.77764	1.0434
	8.8	2.43513	3.48018	0.144872	0.499635	0.516912	0.322132	1.76693		8.8	2.71635	1.58723	1.70659	1.19767	2.15747	4.58878	4.61909	4.67918									6.6	12.4156	0.00661	0.01322	0.4033	1.167	0.0837	0.1775	0.1549	-0.01536	0.04154		6.6	0.45488	1.35188	1.1288	3.70158	0.61964	0.59148	0.65136
	9.6	2.34872	0.637084	0.134544	1.03661	0.324912	0.281187	0.226344		9.6	0.559932	0.832269	0.171429	0.690169	0.729043	0.245097	0.673215	0.397162									7.2	12.6295	0.01806	0.03612	0.432	1.1032	0.1141	0.1609	0.13	-0.0187	0.07894		7.2	0.41384	1.5206	1.34732	2.48103	1.2756	0.76132	0.72736
	10.4	0.225604	0.202595	0.267242	1.14966	0.513617	0.148212	-0.02968		10.4	0.148991	0.303293	0.082135	0.747377	1.18923	0.006172	0.175867	0.059076									7.8	12.3726	0.02875	0.0575	0.4326	0.9584	0.2673	0.1716	0.08736	-0.0304	0.13002		7.8	-0.07124	0.57736	1.0178	1.79748	-0.16444	0.48316	0.47136
	11.2	0.657425	1.61333	0.05145	0.429002	-0.00124	0.672217	0.642146		11.2	0.120961	0.158264	0.090277	0.909016	0.0708	0.010801	0.088432	0.108555									8.4	11.0465	0.04419	0.08838	0.4634	0.8352	0.1792	0.2237	0.07078	-0.0311	0.1735		8.4	0.07972	0.46208	0.99632	1.64793	0.65152	0.285	0.31932
	12	1.67674	5.8357	0.157898	0.677302	-0.08832	5.71028	0.570585		12	0.071971	0.918369	0.190348	-0.04023	0.018519	-0.01225	-0.00886	0.410874									9	10.3654	0.05899	0.11798	0.5084	0.7257	0.1667	0.2903	0.0535	-0.03326	0.22154		9	0.20264	1.2628	0.83884	1.38735	0.96352	0.35484	-0.02068
	12.8	0.79192	0.450008	0.249854	0.234211	0.420559	0.244327	0.682626		12.8	2.21391	2.73762	1.64436	0.811147	1.65953	4.33305	3.51878	3.48891									9.6	9.49095	0.07085	0.1417	0.4486	0.6198	0.1166	0.3497	0.015	-0.03718	0.2537		9.6	0.3136	1.21156	0.56132	1.2048	0.23548	0.56064	-0.00872
	13.6	1.3337	0.288769	0.211475	-0.01206	0.608591	0.641356	1.86936		13.6	1.01268	1.30289	0.418032	0.689175	0.200203	1.65857	0.658925	0.264393									10.2	8.72465	0.06609	0.13218	0.4408	0.4322	0.2344	0.3935	0.0258	-0.03872	0.29632		10.2	0.24852	1.76828	-0.00816	1.00725	0.73544	0.27448	0.32728
	14.4	0.366035	0.813293	0.078053	1.84663	-0.00918	0.622475	0.708611		14.4	0.485746	1.01179	0.286374	0.551312	0.118356	1.19637	0.155127	-0.06077									10.8	8.4657	0.07111	0.14222	0.3823	0.2593	0.3377	0.4123	0.03988	-0.03702	0.31138		10.8	0.41948	1.72104	0.04452	0.59667	0.5314	0.50832	0.09928
	15.2	3.18555	-0.03054	0.144673	1.21278	0.624129	0.126976	1.84059		15.2	0.735469	1.07688	0.14116	0.192672	0.061147	0.598446	0.078165	0.145577									11.4	7.94295	0.07073	0.14146	0.3712	0.1193	0.3189	0.4212	0.03936	-0.02874	0.31652		11.4	0.3344	1.88576	-0.00364	0.51012	0.49136	0.29816	0.03524
	16	0.483959	0.010782	0.290043	1.15475	0.625844	6.67589	1.05693		16	0.931741	0.45611	0.634789	-0.02805	0.352451	0.171571	0.288894	-0.00057									12	6.9834	0.06442	0.12884	0.3488	0.0516	0.0597	0.421	0.05216	-0.02392	0.32216		12	0.07336	0.00192	0.2082	0.01557	0.65132	0.764	0.12324
	16.8	0.765136	1.66801	0.256181	0.390687	0	0.057949	0.900245		16.8	3.09324	1.89873	2.20869	1.55262	2.85982	3.90896	4.62131	3.46317									12.6	6.40065	0.06274	0.12548	0.4171	0.1157	0.1079	0.3969	0.03752	-0.01806	0.32822		12.6	1.08428	1.39152	0.07208	2.47053	0.82732	0.29784	0.4152
	17.6	-0.13645	1.42155	0.078406	1.20724	0.319874	-0.01612	0.706052		17.6	0.972111	0.723226	0.222354	3.21729	0.06288	0.347716	0.87018	0.227574									13.2	6.217	0.05596	0.11192	0.4459	0.2247	0.1063	0.3802	0.0614	-0.0125	0.35758		13.2	0.25124	1.02112	0.22392	0.97266	0.73128	0.49168	0.8352
	18.4	1.68724	0.400717	0.133259	0.331147	0.99153	0.097495	0.526584		18.4	0.529023	0.451027	0.230073	0.610587	0.206806	0.086297	0.370125	0.171876									13.8	5.72845	0.0465	0.093	0.4548	0.449	-0.0238	0.392	0.05786	-0.00169	0.3778		13.8	0.17816	0.62272	0.003776	0.56979	0.45924	0.24948	0.3672
	19.2	-0.08796	0.197521	0.102121	0.764155	0.922627	0.030769	0.140046		19.2	0.21975	0.2322	0.23483	-0.02275	0.100769	0.161365	0.142736	0.468658									14.4	4.95735	0.03654	0.07308	0.4827	0.6824	0.1053	0.3846	0.0821	0.00836	0.41446		14.4	0.42912	0.95632	0.23564	0.78792	-0.02884	0.25132	1.28316
	20	2.58537	0.236978	0.043819	0.24335	0.836235	0.179367	-0.01112		20	0.63298	0.278079	0.10402	2.87087	0.079845	0.028202	0.065774	0.246842									15	4.7622	0.03742	0.07484	0.502	0.811	0.2034	0.4022	0.11144	0.0148	0.44082		15	-0.0003	2.57392	0.20348	0.60405	0.2932	0.24916	1.29516
	20.8	1.99876	0.273271	0.038026	1.07908	0.513085	0.118161	2.58703		20.8	3.21234	1.61975	1.64784	1.21631	2.45372	3.31942	3.92247	3.67736									15.6	4.2197	0.02802	0.05604	0.4719	0.8903	0.3424	0.4259	0.10304	0.01128	0.441		15.6	0.34816	0.56748	0.09536	0.37218	0.85524	0.151	1.43512
	21.6	-0.04459	0.245208	0.083303	1.62867	0.508081	5.90704	-0.01563		21.6	1.55797	0.574165	0.358388	0.967564	0.320211	0.338198	0.658342	0.578339									16.2	3.5011	0.02486	0.04972	0.4248	0.9972	0.5042	0.4919	0.1178	0.00942	0.44664		16.2	0.48464	0.63308	0.1872	0.46728	0.92132	0.27684	1.73912
	22.4	0.977679	-0.05612	5.4287	3.64381	1.01293	0.365653	0.432779		22.4	0.597459	0.281839	0.164879	2.84145	0.184161	0.115819	0.400868	0.210724									16.8	2.56185	0.0242	0.0484	0.4214	1.1559	0.4891	0.5495	0.1381	0.0107	0.4503		16.8	0.45712	0.47068	0.36704	0.31641	1.21136	0.60268	1.77112
	23.2	0.421185	2.46264	2.8448	1.08112	1.18549	6.52994	1.47755		23.2	0.45903	0.079785	-0.03371	0.773706	0.022129	0.285698	0.06254	-0.00556									17.4	2.2163	0.01844	0.03688	0.3531	1.2771	0.7049	0.5493	0.12998	0.00642	0.44962		17.4	0.7296	1.13228	0.47492	0.15654	1.3494	0.90048	1.25908
	24	1.72365	-0.03101	7.11937	1.38342	-0.55219	1.17626	1.20719		24	0.370557	-0.02773	0.070171	1.33996	-0.01761	0.483445	0.043868	0.156521									18	1.4305	0.0106	0.0212	0.275	1.3669	0.7975	0.575	0.1526	0.0033	0.43198		18	1.15008	0.68188	0.43476	0.16467	0.74744	0.53032	1.49508
	24.8	4.17553	1.49211	4.46307	2.36803	0.647476	7.33686	0.435034		24.8	2.47372	1.74333	1.50131	0.935707	0.910695	4.18551	4.41389	4.37878									18.6	0.69005	0.01269	0.02538	0.2126	1.3273	0.7729	0.5728	0.17124	-0.00304	0.39718		18.6	0.68652	0.97948	0.7026	0.3018	0.40148	0.47616	1.68704
	25.6	0.963187	0.348399	4.5449	1.40867	0.745383	0.041718	0.779905		25.6	0.76694	0.72214	0.093662	0.591614	0.019383	0.624268	0.593188	0.414196									19.2	0.44635	0.00876	0.01752	0.1534	1.2917	0.6298	0.5493	0.18748	-0.0065	0.34288		19.2	0.295	0.85308	0.45448	0.06093	1.44352	0.078	1.79104
	26.4	0.614597	0.206963	5.93922	2.17576	0.766611	3.26718	0.738935		26.4	0.336085	0.243175	0.012417	0.00063	0.02892	0.264319	0.115716	-0.00509									19.8	0.34795	0.01349	0.02698	0.1321	1.2879	0.7139	0.5729	0.17724	-0.00444	0.28224		19.8	0.59148	1.45468	0.75832	-0.09294	0.4176	0.47184	1.503
	27.2	0.353365	0.239605	3.52098	1.38344	0.601522	0.765829	1.61414		27.2	-0.02266	0.331749	0.316681	0.611722	0.104751	0.103289	-0.05338	0.858271									20.4	-0.0192	0.01885	0.0377	0.1259	1.2895	0.9623	0.5918	0.1469	-0.0114	0.21256		20.4	0.69596	0.88028	0.97816	0.01119	0.26764	0.74168	0.879
	28	0.751969	0.084444	3.64988	1.52172	0.757275	0.406506	1.94359		28	0.143981	0.089135	0.196885	1.04574	1.95541	0.185775	0.162987	0.14554									21	0.2388	0.01773	0.03546	0.1481	1.4074	1.4555	0.553	0.11262	-0.01352	0.16018		21	0.50844	0.72588	1.41004	0.26529	1.04568	0.93948	0.447
	28.8	0.171388	0.178277	2.04718	2.13288	0.753623	0.0288	0.16001		28.8	3.07871	1.59427	2.23552	1.20847	2.1934	3.90086	4.13814	4.88088									21.6	0.7582	0.01474	0.02948	0.1029	1.5023	1.7734	0.5325	0.09286	-0.0103	0.10674		21.6	0.57692	0.38748	1.31788	-0.04758	0.42372	0.49332	1.19896
	29.6	0.594079	2.69231	0.501527	0.570439	0.527325	1.21895	2.59146		29.6	0.788203	0.660604	0.574955	1.42511	0.384668	0.627763	0.539317	0.681911									22.2	1.3401	0.01615	0.0323	0.0901	1.5947	2.2975	0.5356	0.07246	-0.00722	0.05664		22.2	0.60536	0.63708	0.39372	0.10038	0.80976	0.52716	1.28296
	30.4	0.353953	0.612808	0.175123	-0.0513	0.043411	-0.04391	2.14555		30.4	0.840596	0.315214	0.209031	0.237071	0.027774	0.243647	0.159621	0.079912									22.8	1.84895	0.00821	0.01642	0.1195	1.6218	2.7582	0.5683	0.07134	0	0.04376		22.8	0.44184	1.54664	0.6216	0.69867	1.0198	0.249	1.41892
	31.2	1.63833	1.79648	1.95867	0.003472	0.286713	0.831562	2.47363		31.2	1.61794	0.225994	0.020182	1.73751	-0.00525	0.279675	0.071377	0.079561									23.4	2.3617	0.00704	0.01408	0.1305	1.5765	3.2214	0.6069	0.03928	0.00416	0.057		23.4	0.18632	1.29624	0.36944	1.64199	0.83788	0.69084	1.35092
	32	0.382862	0.29933	0.57232	0.714274	0.742175	0.122596	2.51457		32	3.45564	3.21996	2.09079	2.95872	3.79024	5.45409	4.45644	4.27414									24	2.61745	0.00452	0.00904	0.1253	1.5977	3.6792	0.6239	0.01946	0.00592	0.09542		24	0.3548	1.96184	0.72932	1.11531	0.38392	0.66068	0.64292
	32.8	1.15655	0.250736	0.587165	1.15406	0.796758	-0.06189	1.03077		32.8	0.844753	1.4757	0.422518	1.17759	0.28596	0.546913	0.481553	0.473807									24.6	2.84125	0.00845	0.0169	0.1301	1.6312	4.069	0.6388	0.03898	0.01362	0.16866		24.6	0.89928	0.71544	0.60916	0.90363	0.89396	0.88648	0.28688
	33.6	0.119521	0.39943	1.58683	0.366004	0.518386	0.136379	0.128853		33.6	0.511086	0.542037	0.26154	0.877193	0.299972	0.238999	0.274848	0.19847									25.2	2.9328	0.01369	0.02738	0.1391	1.7078	4.3303	0.6026	0.03434	0.0128	0.25504		25.2	0.49972	0.86504	0.401	0.70095	1.256	0.95232	0.01488
	34.4	0.316262	0.246379	2.66436	0.121973	0.344949	3.5532	0.015638		34.4	0.405565	0.101501	0.221299	1.39748	0.189452	0.176498	0.130194	0.456514									25.8	2.7099	0.02343	0.04686	0.0908	1.7353	4.4885	0.5604	0.05998	0.00804	0.33804		25.8	0.0882	0.13864	0.35688	0.62724	0.91004	0.41416	0.23084
	35.2	2.39604	0.607132	1.49343	0.987707	0.613421	0.198009	-0.01659		35.2	0.307376	-0.03164	0.270445	0.483558	0.276925	0.132587	0.224342	0.035379									26.4	2.14205	0.03919	0.07838	0.0484	1.8087	4.4235	0.5319	0.07548	0.00366	0.42362		26.4	0.06068	0.54824	0.23272	0.83256	0.46012	0.308	-0.00116
	36	2.15139	0.15763	2.62887	1.84032	0.61554	0.090797	1.73452		36	1.94453	2.17305	2.43481	1.18092	3.31691	3.80118	3.84411	4.38498									27	2.01835	0.0463	0.0926	0.0518	1.8545	4.1038	0.4494	0.08752	-0.00065	0.47464		27	0.40916	2.26984	0.81256	0.44088	1.11816	0.45784	0.05084
	36.8	0.38824	0.708277	4.85868	0.532448	0.148832	2.01153	0.882525		36.8	0.598032	1.02954	0.622923	2.17113	0.450985	0.481623	0.542382	0.389023									27.6	1.74245	0.05825	0.1165	0.0635	1.8847	3.7673	0.389	0.10502	-0.00326	0.53622		27.6	0.44564	1.75144	0.72044	0.2862	1.0042	1.14768	0.4028
	37.6	0.340937	0.571061	4.56395	0.77441	0.112611	2.56312	0.726746		37.6	0.835942	0.262352	0.295457	0.991038	0.340011	0.300125	0.254823	-0.00997									28.2	1.6965	0.06412	0.12824	0.0654	1.9039	3.6584	0.3727	0.09086	-0.00736	0.54908		28.2	0.41008	0.16904	0.72828	0.10152	-0.02568	0.93348	0.7268
	38.4	0.432228	3.75716	0.861268	0.1428	0.050824	0.00657	0.880192		38.4	0.347855	0.367973	0.035772	0.021504	0.200373	0.271086	0.191023	-0.01259									28.8	1.51355	0.07379	0.14758	0.0726	1.8799	3.7265	0.334	0.05518	-0.01382	0.53898		28.8	0.53456	1.70664	1.01612	-0.14316	0.27244	0.90732	0.71076
	39.2	1.67141	2.37184	1.50521	0.849055	0.114824	0.048545	1.96845		39.2	2.65057	2.72057	2.91081	1.80117	2.02818	4.14047	4.12481	3.35223									29.4	1.82995	0.07989	0.15978	0.0833	1.9917	3.7014	0.3009	0.0487	-0.01566	0.51592		29.4	0.23104	2.25224	0.3	0.03813	1.4346	1.27316	0.39876
	40	0.54399	0.555035	0.305323	0.24873	0.295182	4.09125	0.476142		40	0.776863	1.58834	0.602203	0.505301	0.592137	0.441654	1.03367	0.353588									30	2.07845	0.08629	0.17258	0.1009	2.0027	3.6872	0.312	0.03998	-0.01082	0.47128		30	0.56752	0.5978	0.79184	-0.09555	1.70872	2.499	1.00676
	40.8	0.906425	0.582402	0.180771	0.772301	0	2.40164	0.564246		40.8	0.429221	1.15387	0.276215	1.27701	0.541643	0.241583	0.071077	0.281999									30.6	2.2367	0.08776	0.17552	0.153	1.946	3.6595	0.3548	0.04576	-0.01462	0.44422		30.6	0.04	0.9074	1.27968	1.28577	0.992	1.93284	0.57472
	41.6	1.04441	0.606594	0.25084	0.36829	0.625252	0.428644	0.904746		41.6	0.926021	0.952397	0.399277	0.351177	0.437841	0.115874	0.165225	-0.04981									31.2	2.09045	0.09745	0.1949	0.2064	1.8832	3.5715	0.4226	0.02038	-0.01126	0.40944		31.2	0.08048	0.297	0.65556	1.00209	1.357	1.65868	1.23472
	42.4	0.424665	0.279475	0.243961	0.155044	0.345824	0.111849	2.04983		42.4	0.511649	0.879617	0.708744	1.62346	0.53293	0.010466	-0.03952	0.406426									31.8	2.07075	0.1013	0.2026	0.2134	1.7923	3.661	0.4433	0.00726	-0.0125	0.37052		31.8	0.504	2.3386	0.6754	0.78441	1.54712	1.88448	1.71868
	43.2	0.766009	1.86722	0.12485	0.71545	0.110122	3.01729	0.24807		43.2	2.84965	2.60429	2.62549	1.0915	1.79899	2.57	2.85216	2.75435									32.4	1.9796	0.15236	0.30472	0.2068	1.7434	3.5308	0.4502	0.04134	-0.01104	0.33972		32.4	0.4254	1.1882	0.65528	0.6057	1.82128	1.97432	1.57068
	44	0.717201	0.384839	0.51715	0.895848	0.501973	0.256675	1.1097		44	0.895587	1.78343	1.34462	-0.04988	0.698478	0.329479	0.351058	0.113759									33	1.7973	0.1892	0.3784	0.235	1.6804	3.5428	0.457	0.05802	-0.01268	0.30572		33	0.82188	1.4138	1.24312	0.43902	0.9394	1.90416	1.61068
	44.8	0.722609	0.455462	0.494883	0.459539	0.977903	0.175429	0.912734		44.8	0.437892	0.691768	0.534841	1.52142	0.476859	0.182242	0.147738	0.008951									33.6	1.61325	0.2226	0.4452	0.2692	1.7164	3.624	0.4487	0.06714	-0.0193	0.2638		33.6	0.60636	1.8674	0.94696	0.11634	1.64956	1.186	1.13064
	45.6	0.767199	3.44638	0.375772	0.193807	0.869994	0.072119	0.845535		45.6	0.152443	0.32378	0.412618	0.913902	0.352451	0.126099	0.156876	0.062859									34.2	1.48165	0.2407	0.4814	0.3351	1.7464	3.6351	0.4456	0.09374	-0.01738	0.2545		34.2	0.70284	0.657	1.15484	0.13866	0.77568	1.50384	1.44264
	46.4	0.707831	0.253817	0.274755	0.05677	0.213902	0.145452	1.01601		46.4	2.95791	1.44036	3.33931	2.5902	5.60044	3.1411	3.92106	3.63807									34.8	1.41405	0.26069	0.52138	0.3619	1.787	3.6244	0.3918	0.09314	-0.01284	0.26224		34.8	1.00728	1.6226	1.70268	1.72698	0.75784	1.72568	1.3786
	47.2	2.34322	0.019539	0.482401	-0.02313	0.570104	0.10285	1.23687		47.2	1.52756	0.45909	1.28446	0.818633	0.898314	0.368891	0.611409	0.226043									35.4	1.3846	0.29968	0.59936	0.4775	1.8867	3.5407	0.3356	0.12428	-0.0083	0.28134		35.4	-0.00824	0.9322	1.91452	1.16727	0.76396	1.77948	1.6186
	48	1.22484	0.115472	0.428462	0.0081	0.810614	0.477981	1.22259		48	0.488503	-0.0135	1.7672	2.0233	0.491243	0.275567	0.274585	0.012347									36	1.4001	0.32243	0.64486	0.5396	1.9482	3.4588	0.3101	0.14782	-0.00298	0.31986		36	0.69992	1.2618	1.7304	0.90759	1.02612	1.28932	1.5306
	48.8	0.242025	2.56938	1.92959	0.1438	0.364375	-0.02468	1.13606		48.8	0.22157	0.02358	0.814648	0.428806	0.518694	0.093008	0.110733	0.26742									36.6	1.57665	0.34392	0.68784	0.6673	2.0233	3.3612	0.2981	0.19394	0	0.3404		36.6	0.65128	1.4154	1.49424	4.49391	2.01624	1.45516	1.27056
	49.6	-0.03727	-0.01653	2.23047	0.029185	0.40445	0.261938	1.50808		49.6	2.54874	1.71018	4.05483	1.02676	2.2139	2.92396	3.09081	3.09888									37.2	1.7846	0.36106	0.72212	0.9589	2.16	3.5518	0.3068	0.2285	0.00454	0.37124		37.2	0.75464	1.57696	1.08208	3.15123	1.8224	1.905	1.53056
	50.4	3.88839	0.079042	0.898435	0.012475	0.503036	0.124399	0.737302		50.4	0.858103	0.829899	1.17135	0.159867	0.773382	0.293042	0.384754	0.423221									37.8	2.06495	0.3812	0.7624	1.2433	2.3004	3.5133	0.3517	0.2945	0.00374	0.41584		37.8	0.64996	1.02656	0.65396	1.94055	0.94452	1.56284	0.95052
	51.2	-0.00277	1.4662	0.490565	1.33515	1.09466	0.111996	0.658829		51.2	0.38469	0.302768	0.798334	2.66479	0.628816	0.168114	0.117502	0.146776									38.4	2.30185	0.4377	0.8754	1.6027	2.3292	3.3531	0.3917	0.364	0.01328	0.47636		38.4	0.90132	1.76416	0.7978	1.23684	0.84668	1.80468	0.68652
	52	0.807662	0.309701	0.26192	2.78702	0.747293	0.228409	1.44706		52	0.156534	0.087308	0.406682	0.911382	0.141108	0.018999	0.004419	0.041968									39	2.47045	0.46706	0.93412	1.8875	2.3296	3.0337	0.4121	0.41166	0.01	0.53394		39	0.84864	2.50976	0.11764	0.89016	1.4848	1.29048	0.44652
	52.8	0.5696	0.27574	0.248713	0.815737	4.20968	0.433153	1.07754		52.8	2.27408	1.54793	4.55387	1.47131	3.31504	4.10295	2.70057	4.44398									39.6	2.385	0.47552	0.95104	2.0611	2.4075	2.8723	0.4334	0.44674	0.01178	0.58628		39.6	0.696	1.37136	0.17352	0.55248	0.83092	1.48032	0.48648
	53.6	1.81088	0.02129	2.02411	0.81013	1.20209	0.201763	0.812473		53.6	0.426925	0.679237	1.262	-0.08453	1.41088	0.308267	0.536045	0.262363									40.2	2.4437	0.46428	0.92856	2.0857	2.4402	2.4799	0.4267	0.48668	0.00374	0.63726		40.2	0.80332	1.25696	0.00936	1.0008	0.75708	0.78216	0.69848
	54.4	0.305898	0.107601	2.4671	2.99175	0.404066	0.27769	0.688675		54.4	0.513211	0.491532	0.260316	0.536039	0.464459	0.155454	0.155955	0.096651									40.8	2.331	0.46424	0.92848	2.1186	2.4023	2.2181	0.4234	0.5158	0.000254	0.6791		40.8	0.84268	0.75056	0.01948	0.52812	0.5232	0.568	0.55844
	55.2	0.700555	0.6117	1.42834	0.62077	0.334497	0.484274	0.855005		55.2	0.049926	0.229717	0.416422	2.05277	0.099497	0.034244	-0.05489	-0.04878									41.4	1.98325	0.46621	0.93242	2.0934	2.3178	2.0965	0.4068	0.47612	-0.00966	0.69384		41.4	0.79404	0.85216	0.18148	0.14241	2.06136	1.30184	0.38644
	56	0.287745	0.233803	1.67129	1.50489	0.051032	0.171914	2.5762		56	1.61546	2.1365	3.42318	0.987718	4.84084	2.71648	3.10381	3.51905									42	1.7183	0.42625	0.8525	2.0998	2.1669	1.8821	0.3759	0.48706	-0.00596	0.69508		42	0.89736	1.28576	0.26348	0.20373	0.85948	1.64768	-0.00158
	56.8	0.353998	0.082745	1.65535	0.872992	-0.06186	0.139268	0.642841		56.8	0.37482	1.35899	0.691362	1.81601	0.814688	0.243572	0.548192	0.324798									42.6	1.4118	0.38667	0.77334	2.0617	1.9272	1.613	0.3416	0.45552	-0.00904	0.726		42.6	0.24072	1.84736	0.22548	0.86205	0.92964	1.83348	0.3224
	57.6	1.15538	0.071995	1.58874	1.09247	0.261873	0.925524	0.86416		57.6	0.173919	1.1908	0.178126	0.645395	0.573363	0.066591	0.113572	0.029898									43.2	1.02535	0.33655	0.6731	1.96	1.6062	1.3114	0.2927	0.41464	-0.01116	0.75218		43.2	0.69204	1.08496	0.17148	0.55737	1.70776	2.87132	-0.0296
	58.4	0.403635	2.50994	1.80273	0.955141	0.484721	0.138385	0.291709		58.4	-0.02107	0.811275	0.354147	0.088305	0.39968	0.12385	-0.01642	-0.0177									43.8	0.4924	0.28689	0.57378	1.8457	1.2548	0.983	0.2488	0.3855	-0.01248	0.75826		43.8	0.4274	1.09456	0.10548	1.67169	1.42592	1.87716	0.20516
	59.2	0.733515	1.55707	1.77774	1.57734	0.330891	0.232715	0.001912		59.2	0.364884	0.342084	0.407737	1.13567	0.384122	-0.01223	0.171355	0.569572									44.4	0.20245	0.24954	0.49908	1.6808	0.9697	0.631	0.249	0.33864	-0.0061	0.74628		44.4	0.67872	0.94812	0.42348	4.24398	0.36404	2.075	0.59924
	60	1.60871	1.61806	0.305404	1.11148	-0.11957	0.897497	1.22098		60	2.76149	2.01405	3.62673	0.791976	5.41485	2.98195	2.65691	4.02851									45	-0.0304	0.20598	0.41196	1.6363	0.7449	0.2776	0.2428	0.32508	-0.0177	0.70588		45	0.95408	1.24972	0.38948	3.3993	1.2382	2.66084	0.46532
	60.8	0.490903	2.83746	0.324775	0.267115	0.335337	0.461842	1.17301		60.8	1.47918	1.0435	1.13427	-0.04597	0.84846	0.321466	0.294949	0.372874									45.6	-0.06775	0.17386	0.34772	1.6647	0.5457	0.3535	0.2444	0.2904	-0.0224	0.64284		45.6	0.65744	2.20332	0.33548	2.04162	0.99232	2.17468	0.2834
	61.6	0.362811	0.065738	0.163111	0.989236	0.348319	1.2941	1.19613		61.6	0.690536	0.665493	0.672718	0.87805	0.505443	0.113049	0.070945	-0.04937									46.2	0.1054	0.16116	0.32232	1.6664	0.3925	0.2701	0.353	0.29274	-0.02524	0.57534		46.2	0.99676	1.95692	0.30148	1.29294	0.98648	2.16848	0.20548
	62.4	4.87005	1.13533	0.072061	1.6079	0.398295	0.346865	0.628647		62.4	0.027318	0.238082	0.487377	2.31116	0.313841	0.01991	0.093246	0.14111									46.8	0.3827	0.15989	0.31978	1.6672	0.2892	0.0368	0.4545	0.28452	-0.01864	0.49646		46.8	1.21212	0.46652	0.35148	0.94326	0.4966	1.98232	0.4836
	63.2	0.064461	2.02556	0.067897	0.022185	0.115322	0.086031	0.040452		63.2	2.81383	3.10428	4.32404	1.55411	3.2181	3.43851	2.95485	3.55391									47.4	0.58325	0.14288	0.28576	1.5813	0.24	-0.016	0.5163	0.28998	-0.01722	0.40752		47.4	0.54344	1.65612	0.39348	0.69255	0.80272	0.75616	0.73368
	64	-0.04855	2.60669	-0.01953	1.4034	0.106181	0.653299	0.769455		64	0.342248	1.60279	1.0597	1.04337	0.622733	0.290941	0.735811	0.080983									48	0.64655	0.11251	0.22502	1.435	0.2415	0.0527	0.6323	0.28326	-0.01186	0.334		48	0.9588	-0.00232	0.51148	0.48387	1.26488	0.97	0.68376
	64.8	1.38555	0.467964	0.012509	1.10105	0.575337	1.37147	1.32406		64.8	0.151733	0.514831	0.69093	1.17225	0.447705	0.060233	0.241021	0.000509									48.6	0.9354	0.08237	0.16474	1.212	0.2804	0.2593	0.7625	0.3062	-0.01222	0.25468		48.6	0.57416	0.86708	0.20948	0.42819	1.083	0.57984	0.77784
	65.6	0.40933	2.51134	0.088906	1.04397	0.465356	-0.00271	1.64053		65.6	1.30456	0.338711	0.956762	0.617806	3.09035	-0.00131	0.214452	0.280099									49.2	1.2157	0.06282	0.12564	1.0523	0.2998	0.676	0.8165	0.28918	-0.0095	0.19666		49.2	0.62148	2.72852	0.76748	0.07851	1.14116	0.76968	0.55992
	66.4	1.51503	0.400053	-0.02658	1.15141	0.664117	0.019856	1.06131		66.4	3.22707	2.5157	4.2016	0.853958	3.92413	3.03618	1.90085	2.84633									49.8	1.3353	0.03575	0.0715	0.9258	0.271	0.9906	0.8814	0.28	-0.01072	0.14356		49.8	0.00484	1.49796	-0.01872	0.29283	0.78728	0.46748	0.882
	67.2	0.555379	0	-0.00631	0.227307	0.941574	0.583444	0.752662		67.2	0.823616	1.50641	1.43293	3.08505	0.683257	0.371977	0.558045	0.256106									50.4	1.40365	0.01671	0.03342	0.8968	0.2278	1.1726	0.9275	0.30328	-0.00298	0.1101		50.4	0.3892	1.40336	0.21392	3.98412	1.30144	0.73332	1.06808
	68	0.698461	0.580904	0.008165	0.95397	0.567258	0.050257	2.02212		68	0.678521	1.31688	0.417684	0.02941	0.422669	0.039003	0.20992	0.257011									51	1.3665	0.00624	0.01248	0.8186	0.1753	1.1873	0.9928	0.3201	-0.00674	0.10282		51	0.6782	1.6128	0.42256	2.22144	0.98756	0.92716	1.23816
	68.8	1.60077	0.267141	1.44195	0.09144	0.342938	-0.00447	0.819847		68.8	0.098807	0.924538	-0.01263	0.900082	-0.12641	-0.0058	0.11754	0.309609									51.6	1.27435	0.01855	0.0371	0.7357	0.1325	1.445	0.9934	0.3073	-0.00562	0.10442		51.6	0.42324	1.1582	0.07124	1.66176	1.12972	1.649	1.81624
	69.6	-0.05729	1.16983	1.23738	1.42572	0.424662	2.25213	1.39746		69.6	2.38396	4.01398	2.93977	0.560739	2.46248	2.27692	3.15589	2.71157									52.2	1.1154	0.03551	0.07102	0.6195	0.0947	1.6811	1.0214	0.32064	0	0.12786		52.2	0.64028	1.79964	0.49988	0.92508	1.42784	1.61884	1.20232
	70.4	0.263506	-0.02487	0.59743	1.78448	-0.23081	0.874274	0.313215		70.4	0.530774	1.53111	0.908514	1.53868	0.488443	0.203882	0.748823	0.161947									52.8	1.01595	0.05559	0.11118	0.4822	0.1797	1.6884	1.103	0.32146	0.001938	0.1604		52.8	0.26932	1.58104	0.20852	0.8034	1.486	0.66468	1.5964
	71.2	1.333	0.684739	0.415491	0.549511	0.176457	0.915237	1.89627		71.2	0.15544	0.677356	0.959011	1.90991	0.394049	-0.0008	0.385656	0.397254									53.4	1.00365	0.0606	0.1212	0.4288	0.2301	1.7632	1.1497	0.3223	-0.00896	0.17542		53.4	0.61832	1.10648	0.34516	0.64569	0.78012	0.41848	1.21452
	72	1.19735	0.202184	0.248034	0.087186	0.763995	0.004803	0.855281		72	0.727961	0.268856	0.049968	0.370763	0.309505	0.077076	0.161652	0.04935									54	0.9413	0.06475	0.1295	0.451	0.287	1.7918	1.2316	0.28934	-0.01022	0.17342		54	0.55136	0.63188	0.4218	0.38901	1.19828	0.40832	1.4006
	72.8	1.82847	0.072005	0.102302	-0.03399	0.783837	0.045766	-0.04973		72.8	2.07539	1.74717	2.73929	0.496243	3.28678	3.08111	2.9518	2.66726									54.6	0.91	0.06394	0.12788	0.4501	0.3843	1.5575	1.3734	0.26802	-0.00782	0.16126		54.6	0.3644	0.89332	0.35044	0.60333	1.1444	0.54216	1.93868
	73.6	0.897401	0.580102	0.106828	1.96281	1.13058	6.12268	0.412841		73.6	0.466073	0.469822	0.471647	-0.05877	0.69545	0.385306	0.377364	0.270815									55.2	0.8432	0.06668	0.13336	0.4767	0.3981	1.2603	1.5149	0.20622	-0.00778	0.14438		55.2	0.2334	0.84676	0.51108	0.31665	1.04256	0.208	1.69276
	74.4	2.29229	1.89424	0.523206	0.48449	0.793254	0.994441	0.636592		74.4	-0.06264	0.136035	0.309903	1.50384	0.41246	0.109963	0.049942	0.417518									55.8	0.741	0.06596	0.13192	0.5718	0.3931	0.9219	1.5942	0.1835	-0.01022	0.12174		55.8	0.59044	0.73216	0.33972	0.35997	1.30868	-0.00616	1.50684
	75.2	0.329323	0.183647	0.180147	0.435381	0.588439	5.25319	1.85934		75.2	1.0294	-0.06906	0.1185	0.864718	0.146497	0.048428	0.025234	0.254187									56.4	0.6286	0.06449	0.12898	0.6501	0.3723	0.6873	1.6902	0.14454	-0.00582	0.1061		56.4	0.82348	0.7136	0.38836	0.36726	2.1108	0.45168	1.86892
	76	0.946887	3.44112	0.029889	2.64112	0.396405	1.49408	0.143997		76	2.02257	1.7499	4.1749	0.660344	3.08973	2.23075	2.70446	2.61003									57	0.8042	0.07	0.14	0.789	0.3609	0.5455	1.7594	0.15218	-0.00508	0.08786		57	0.70448	0.427	0.253	0.46158	1.24496	0.27352	1.287
	76.8	1.76933	0.083642	0.044371	-0.01913	0.340234	-0.05491	1.74753		76.8	0.368527	0.40577	0.520691	-0.02644	0.647563	0.174453	0.457203	0.375975									57.6	0.7932	0.06909	0.13818	1.0219	0.2995	0.393	1.7389	0.08888	-0.00113	0.0686		57.6	0.50152	0.26844	0.16564	0.3009	0.98708	0.17532	1.04108
	77.6	-0.03697	0.011489	0.057053	0.841162	0.017038	0.425866	0.785457		77.6	0.946987	0.209828	0.058589	0.034796	0.325605	0.14824	0.180549	0.061309									58.2	0.66505	0.06984	0.13968	1.3762	0.2315	0.2014	1.6851	0.0595	0.00486	0.04672		58.2	0.49856	1.14984	0.19028	0.35622	1.55724	0.40916	1.57516
	78.4	1.17112	-0.01003	0.168389	0.016381	0.189566	0.027015	0.711487		78.4	0.222283	-0.09926	0.209484	0.922387	0.336929	0.099701	-0.01715	-0.01528									58.8	0.7624	0.0694	0.1388	1.6806	0.2132	0.0587	1.6582	0.03878	0.0097	0.01952		58.8	0.5316	1.69128	0.33892	0.27054	1.60736	0.911	1.09324
	79.2	0.277727	2.38339	0.165673	0.737898	0.538995	-0.02035	0.476002		79.2	2.34323	1.61479	4.77891	1.12722	3.26358	3.71536	2.25405	2.62291									59.4	0.60975	0.06444	0.12888	1.9101	0.1258	-0.0136	1.5904	0.06854	0.01412	-0.00456		59.4	0.3406	0.98468	0.45956	0.19086	1.49352	0.40884	1.05932
	80	0.977679	1.66801	0.144872	0.131218	0.513617	0.0288	0.432779		80	0.76694	1.3422	2.23552	-0.03813	0.450985	0.627763	0.724906										60	0.77455	0.06208	0.12416	2.0061	0.0458	0.2324	1.4437	0.0956	0.01804	-0.01072		60	0.58164	1.21812	0.3282	0.27015	0.93164	0.29468	0.7774
	80.8	0.421185	1.42155	0.134544	-0.04238	-0.00124	1.21895	1.47755		80.8	0.336085	0.470121	0.574955	0.51966	0.340011	0.243647	0.039525										60.6	1.0608	0.05917	0.11834	2.1182	-0.0102	0.3047	1.3256	0.16802	0.02378	0.0162		60.6	0.61868	0.38756	0.22884	0.23547	1.2018	0.51252	1.16752
	81.6	1.72365	0.400717	0.267242	0.499635	-0.08832	-0.04391	1.20719		81.6	-0.02266	-0.04698	0.209031	1.17166	0.200373	0.279675	-0.00654										61.2	1.4376	0.05671	0.11342	2.0815	-0.0334	0.301	1.1928	0.19608	0.02754	0.02658		61.2	0.38368	0.46096	0.48548	0.04179	0.67992	0.33432	0.6496
	82.4	4.17553	0.197521	0.05145	1.03661	0.420559	0.831562	0.435034		82.4	0.143981	-0.00757	0.020182	1.01321	2.02818	5.45409	0.01132										61.8	1.78865	0.05263	0.10526	2.1843	-0.00915	0.4951	1.0355	0.23698	0.02632	0.06556		61.8	0.55272	0.8864	0.01812	0.15711	1.41408	0.89216	0.85568
	83.2	0.963187	0.236978	0.157898	1.14966	0.608591	0.122596	0.779905		83.2	3.07871	1.58723	2.09079	0.23555	0.592137	0.546913	4.61909										62.4	1.9862	0.03881	0.07762	2.2871	0.0223	0.4145	0.9107	0.23128	0.0309	0.11032		62.4	0.52176	0.9758	0.3108	0.15843	0.8082	0.866	0.95776
	84	0.614597	0.273271	0.249854	0.429002	-0.00918	-0.06189	0.738935		84	0.788203	0.832269	0.422518	0.230896	0.541643	0.238999	0.673215										63	2.156	0.03903	0.07806	2.2933	0.0833	0.4237	0.8113	0.26384	0.03422	0.17228		63	0.65076	0.81324	0.26344	0.19572	0.45436	1.38784	1.17184
	84.8	0.353365	0.245208	0.211475	0.677302	0.624129	0.136379	1.61414		84.8	0.840596	0.303293	0.26154	0.541805	0.437841	0.176498	0.175867										63.6	2.16095	0.03169	0.06338	2.3534	0.0953	0.3611	0.7616	0.30268	0.03428	0.22886		63.6	0.3758	1.53064	0.49608	0.05904	0.84848	1.05368	0.71792
	85.6	0.751969	-0.05612	0.078053	0.234211	0.625844	3.5532	1.94359		85.6	1.61794	0.158264	0.221299	0.571772	0.53293	0.132587	0.088432										64.2	2.1394	0.03102	0.06204	2.4639	0.1632	0.2863	0.647	0.35202	0.0409	0.28408		64.2	0.16484	0.25608	0.44072	0.31836	1.2666	0.57552	1.236
	86.4	0.171388	2.46264	0.144673	-0.01206	0	0.198009	0.16001		86.4	3.45564	0.918369	0.270445	1.19767	1.79899	3.80118	-0.00886										64.8	1.9724	0.02491	0.04982	2.5176	0.1925	0.3368	0.568	0.37414	0.04908	0.31116		64.8	0.37388	0.27748	0.29736	0.02568	0.39676	0.43332	0.63008
	87.2	0.594079	-0.03101	0.290043	1.84663	0.319874	0.090797	2.59146		87.2	0.844753	2.73762	2.43481	0.690169	0.698478	0.481623	3.51878										65.4	1.7935	0.01351	0.02702	2.8755	0.2492	0.2415	0.5271	0.3629	0.06222	0.35016		65.4	0.40688	0.49892	0.138	0.07596	0.75488	0.89916	1.00816
	88	0.353953	1.49211	0.256181	1.21278	0.99153	2.01153	2.14555		88	0.511086	1.30289	0.622923	0.747377	0.476859	0.300125	0.658925										66	1.37125	0.0081	0.0162	3.2057	0.3294	0.2676	0.4553	0.33574	0.03736	0.39916		66	0.64392	0.76436	0.27064	2.01624	0.19704	0.797	1.62624
	88.8	1.63833	0.348399	0.078406	1.15475	0.922627	2.56312	2.47363		88.8	0.405565	1.01179	0.295457	0.909016	0.352451	0.271086	0.155127										66.6	0.99525	0.01579	0.03158	3.4824	0.4335	0.2773	0.392	0.29588	0.01432	0.43944		66.6	0.92096	0.82976	0.37128	0.74655	0.66316	0.89484	1.67232
	89.6	0.382862	0.206963	0.133259	0.390687	0.836235	0.00657	2.51457		89.6	0.307376	1.07688	0.035772	-0.04023	5.60044	4.14047	0.078165										67.2	0.73125	0.02292	0.04584	3.5574	0.4566	0.3294	0.3993	0.27656	0.03832	0.46322		67.2	0.56596	0.0832	0.08392	0.72786	1.80932	1.13268	0.99844
	90.4	1.15655	0.239605	0.102121	1.20724	0.513085	0.048545	1.03077		90.4	1.94453	0.45611	2.91081	0.811147	0.898314	0.441654	0.288894										67.8	0.47575	0.0256	0.0512	3.4893	0.4079	0.264	0.3586	0.27002	0.097	0.4918		67.8	0.919	0.3086	0.2684	0.51414	0.40744	0.75452	0.78852
	91.2	0.119521	0.084444	0.043819	0.331147	0.508081	4.09125	0.128853		91.2	0.598032	1.89873	0.602203	0.689175	0.491243	0.241583	4.62131										68.4	0.5838	0.03451	0.06902	3.2726	0.4162	0.3389	0.3238	0.26324	0.19168	0.50836		68.4	0.52004	-0.01796	-0.0108	0.20745	0.0136	0.24836	0.4506
	92	0.316262	0.178277	0.038026	0.764155	1.01293	3.01729	0.015638		92	0.835942	0.723226	0.276215	0.551312	0.518694	0.115874	0.87018										69	0.6372	0.05838	0.11676	2.9603	0.389	0.3859	0.2918	0.25172	0.2966	0.50636		69	0.84908	0.31704	0.49876	0.44673	1.38372	0.79016	0.57268
	92.8	2.39604	2.69231	0.083303	0.24335	0.941574	0.256675	-0.01659		92.8	0.347855	0.451027	0.399277	0.192672	2.2139	0.010466	0.370125										69.6	0.714	0.07837	0.15674	2.7086	0.4053	0.3764	0.2506	0.24232	0.41326	0.48574		69.6	0.59808	1.0272	0.38808	0.32304	0.88988	0.044	0.24276
	93.6	2.15139	0.612808	5.4287	1.07908	0.567258	0.175429	1.73452		93.6	2.65057	0.2322	0.708744	-0.02805	0.773382	2.57	0.142736										70.2	0.71945	0.0943	0.1886	2.6054	0.5598	0.4923	0.2112	0.25704	0.52138	0.48356		70.2	0.41112	0.7254	0.3054	0.34332	1.004	1.06584	0.20084
	94.4	0.38824	1.89424	2.8448	1.62867	0.342938	0.072119	0.882525		94.4	0.776863	0.278079	2.62549	1.55262	0.628816	0.329479	0.065774										70.8	0.65715	0.10494	0.20988	2.432	0.6948	0.513	0.193	0.2244	0.6282	0.46502		70.8	0.27616	0.95156	0.07472	0.30363	0.72616	0.59168	0.10692
	95.2	0.340937	0.183647	1.49343	3.64381	0.424662	0.145452	0.726746		95.2	0.429221	1.61975	1.34462	3.21729	0.141108	0.182242	3.92247										71.4	0.6542	0.09925	0.1985	2.1697	0.8445	0.5789	0.185	0.25072	0.71582	0.4688		71.4	0.27716	1.37376	0.35204	0.51894	1.08428	0.26152	0.093
	96	0.432228	3.44112	2.62887	1.08112	-0.23081	0.10285	0.880192		96	0.926021	0.574165	0.534841	0.610587	3.31504	0.126099	0.658342										72	0.5159	0.08953	0.17906	1.9049	1.0658	0.6848	0.2005	0.29362	0.78308	0.43454		72	0.1822	1.21996	0.5774	0.58722	0.87844	0.03536	0.14708
	96.8	1.67141	0.083642	4.85868	1.38342	0.176457	0.477981	1.96845		96.8	0.511649	0.281839	0.412618	-0.02275	1.41088	3.1411	0.400868										72.6	0.39915	0.07924	0.15848	1.6664	1.3079	0.8368	0.1859	0.30508	0.82456	0.3997		72.6	0.32324	1.25012	0.29872	0.55653	-0.02744	0.53716	0.35316
	97.6	0.54399	0.246379	4.56395	2.36803	0.763995	-0.02468	0.476142		97.6	2.84965	0.079785	3.33931	2.87087	0.464459	0.368891	0.06254										73.2	0.29035	0.05905	0.1181	1.4658	1.5204	0.8748	0.1648	0.29298	0.81548	0.36404		73.2	0.44424	0.24832	0.46004	0.50481	0.89516	0.479	0.85124
	98.4	0.906425	0.607132	0.861268	1.15406	0.783837	0.261938	0.564246		98.4	0.895587	-0.02773	1.28446	1.21631	0.099497	0.275567	0.043868										73.8	0.20665	0.04301	0.08602	1.4722	1.7944	0.806	0.1783	0.26568	0.77458	0.37404		73.8	0.50528	0.14248	0.40136	0.14112	0.40804	0.18484	0.58532
	99.2	1.04441	0.27574	1.50521	0.366004	1.13058	0.124399	0.904746		99.2	0.437892	1.74333	1.7672	0.967564	4.84084	0.093008	4.41389										74.4	0.12185	0.03871	0.07742	1.3102	2.0085	0.8257	0.1576	0.24192	0.67206	0.41182		74.4	0.49832	0.98868	0.54672	0.1764	0.34888	0.43068	0.46344
	100	0.424665	0.02129	0.305323	0.121973	0.793254	0.111996	2.04983		100	0.152443	0.72214	0.814648	2.84145	0.814688	0.013868	0.593188										75	0.04785	0.0317	0.0634	1.0841	2.1428	0.576	0.1677	0.18702	0.58396	0.43892		75	0.61136	0.87088	0.15604	0.14271	1.06972	0.06852	0.34552
	100.8	0.766009	0.107601	0.180771	0.987707	0.588439	0.228409	0.24807		100.8	2.95791	0.243175	4.05483	0.773706	0.573363	0.050101	0.115716										75.6	0.0497	0.03134	0.06268	0.7867	2.1544	0.4998	0.2413	0.15328	0.52642	0.4691		75.6	0.56436	0.92104	0.35336	0.02802	0.83056	0.39436	0.4636
	101.6	0.717201	0.6117	0.25084	1.84032	0.396405	0.139268	1.1097		101.6	3.09324	0.331749	1.17135	-0.04597	0.384122	-0.04382	-0.05338										76.2	0.16105	0.01821	0.03642	0.4988	2.1242	0.5831	0.3269	0.1223	0.46614	0.4892		76.2	0.3454	0.63124	0.41068	0.2193	1.5994	0.07616	1.55368
	102.4	0.722609	0.233803	0.243961	0.532448	0.340234	0.925524	0.912734		102.4	0.972111	0.089135	0.798334	0.87805	5.41485	4.469	0.162987										76.8	0.29555	0.02331	0.04662	0.2454	2.1029	0.6744	0.447	0.0861	0.41558	0.51624		76.8	0.61844	1.4694	0.228	0.16761	1.59228	0.082	1.39576
	103.2	0.490903	0.082745	0.12485	0.77441	0.017038	0.138385	0.845535		103.2	0.529023	1.59427	0.406682	2.31116	0.84846	0.199662	4.13814										77.4	0.2622	0.02625	0.0525	0.0509	2.0153	0.6061	0.588	0.04862	0.34624	0.52784		77.4	0.59544	1.9836	0.38536	0.47289	0.87712	0.28384	1.42184
	104	0.362811	0.071995	0.51715	0.1428	0.189566	0.232715	1.01601		104	0.21975	0.660604	4.55387	1.55411	0.505443	-0.02623	0.539317										78	0.4793	0.02439	0.04878	0.1059	1.9449	0.6324	0.6903	0.04834	0.28646	0.54196		78	0.60848	1.8058	0.51068	0.7782	1.68596	0.68168	1.37192
	104.8	4.87005	2.50994	0.494883	0.849055	0.538995	0.897497	1.23687		104.8	0.63298	0.315214	1.262	1.04337	0.313841	0.132699	0.254823										78.6	0.5558	0.02785	0.0557	0.0993	1.8627	0.7622	0.771	0.02612	0.2345	0.5483		78.6	0.43352	0.05196	0.244	0.76548	0.5068	0.38352	1.65
	105.6	0.064461	1.55707	0.375772	0.24873	0.513617	0.461842	0.642841		105.6	3.21234	0.225994	0.260316	1.17225	3.2181	-0.00212	0.191023										79.2	0.76025	0.03324	0.06648	0.1008	1.6447	0.7755	0.8168	0.00748	0.19122	0.5319		79.2	0.10652	1.67816	0.20532	0.46779	1.41164	0.69336	1.87608
	106.4	-0.04855	1.61806	0.274755	0.772301	0.319874	1.2941	0.86416		106.4	1.55797	3.21996	0.416422	0.617806	0.622733	4.58878	4.12481										79.8	0.937	0.04678	0.09356	0.1406	1.3537	0.9107	0.8107	0.02624	0.15956	0.5105		79.8	0.34756	0.23232	0.19468	1.7511	0.82852	0.4112	1.43416
	107.2	1.38555	2.83746	0.482401	0.36829	0.99153	0.346865	0.291709		107.2	0.597459	1.79765	0	0.853958	0.447705	0.245097	1.03367										80.4	1.0363	0.05789	0.11578	0.1943	1.039	1.1102	0.7957	0.04462	0.1371	0.467		80.4	-0.0314	1.74652	0.292	2.33538	0.90136	0.509	1.54424
	108	0.40933	0.065738	0.428462	0.155044	0.922627	0.086031	0.001912		108	0.45903	1.29031	1.54891	3.08505	3.09035	0.006172	0.071077										81	1.09925	0.0609	0.1218	0.231	0.7107	1.0448	0.7543	0.06266	0.1256	0.42		81	0.47364	0.86468	0.59332	1.48269	0.2662	0.56284	1.75836
	108.8	1.51503	1.13533	1.92959	0.71545	0.836235	0.653299	1.22098		108.8	0.370557	0.943684	0.301815	0.02941	3.92413	0.010801	0.165225										81.6	1.185	0.05429	0.10858	0.2906	0.4323	1.0918	0.7299	0.06928	0.10924	0.38274		81.6	0.40664	0.75488	0.25464	1.09497	1.53104	0.97268	1.76044
	109.6	0.555379	2.02556	2.23047	0.895848	0.513085	1.37147	1.17301		109.6	2.47372	3.4872	0.266323	0.900082	0.683257	-0.01225	-0.03952										82.2	1.11955	0.04585	0.0917	0.331	0.2844	1.0559	0.7652	0.12662	0.11422	0.35242		82.2	0.15968	0.67708	0.39996	0.81528	-0.16812	1.45052	1.38252
	110.4	0.698461	2.60669	0.898435	0.267115	0.508081	-0.00271	1.19613		110.4	0.76694	1.3422	0.276164	0.560739	0.422669	4.33305	2.85216										82.8	1.1378	0.03949	0.07898	0.3835	0.1355	0.86	0.7759	0.179	0.1044	0.33546		82.8	0.36872	0.03924	0.43332	0.69756	0.01676	1.54436	1.9446
	111.2	1.60077	0.467964	0.490565	0.989236	1.01293	0.019856	0.628647		111.2	0.336085	0.470121	0.372847	1.53868	-0.12641	1.65857	0.351058										83.4	1.0356	0.04374	0.08748	0.4004	0.048	0.6117	0.856	0.24258	0.10744	0.30718		83.4	0.48572	-0.00257	0.47064	0.54387	0.1376	0.7702	1.89868
	112	-0.05729	2.51134	0.26192	1.6079	1.18549	0.583444	0.040452		112	-0.02266	-0.04698	1.56378	1.90991	2.46248	1.19637	0.147738										84	0.8807	0.02917	0.05834	0.3845	0.0434	0.7261	0.9904	0.3249	0.11118	0.2677		84	0.35876	1.69544	-0.01604	1.74318	0.63444	1.7	1.58476
	112.8	0.263506	0.400053	0.248713	0.022185	-0.55219	0.428644	0.769455		112.8	0.143981	-0.00757	0.186633	0.370763	0.488443	0.598446	0.156876										84.6	0.79005	0.02745	0.0549	0.365	0.0802	0.8294	1.1433	0.37916	0.09814	0.22574		84.6	0.5998	0.18132	0.0828	1.11246	0.10728	2.50984	2.25484
	113.6	1.333	0	2.02411	1.4034	0.647476	0.111849	1.32406		113.6	3.07871	1.58723	0.122757	0.496243	0.394049	0.171571	3.92106										85.2	0.6918	0.02467	0.04934	0.3588	0.3081	0.8063	1.3164	0.41318	0.09054	0.21144		85.2	0.3288	0.55524	0.32076	0.68577	0.86412	2.05168	2.17292
	114.4	1.19735	0.580904	2.4671	1.10105	0.745383	3.01729	1.64053		114.4	0.788203	0.832269	0.285103	-0.05877	0.309505	3.90896	0.611409										85.8	0.6619	0.02772	0.05544	0.3322	0.4899	0.6228	1.4661	0.45362	0.07516	0.19986		85.8	0.49784	0.00912	0.18268	0.58905	0.549	2.84552	2.163
	115.2	1.82847	0.267141	1.42834	1.04397	0.766611	0.256675	1.06131		115.2	0.840596	0.303293	0.456345	1.50384	3.28678	0.347716	0.274585										86.4	0.86555	0.01319	0.02638	0.2982	0.6742	0.7004	1.5463	0.50732	0.06662	0.21844		86.4	0.29488	1.99904	0.41264	0.27336	0.79784	2.83936	1.90508
	116	0.897401	1.16983	1.67129	1.15141	0.977903	0.175429	0.752662		116	1.61794	0.158264	1.70659	0.864718	0.69545	0.086297	0.110733										87	0.7793	0.00782	0.01564	0.2052	0.8411	0.6881	1.6464	0.53426	0.06544	0.24594		87	0.54792	0.29296	0.5546	0.26964	0.64668	3.1252	1.87116
	116.8	2.29229	-0.02487	1.65535	0.227307	0.869994	0.072119	2.02212		116.8	3.45564	0.918369	0.171429	0.660344	0.41246	0.161365	3.09081										87.6	0.9972	0.00941	0.01882	0.1696	0.9147	0.5726	1.6349	0.5564	0.07158	0.26756		87.6	0.59292	1.56284	0.35656	0.31395	0.31152	2.247	2.01728
	117.6	0.329323	0.684739	1.58874	0.95397	0.213902	0.145452	0.819847		117.6	0.844753	2.73762	0.082135	-0.02644	0.146497	0.028202	0.384754										88.2	1.18095	0.01078	0.02156	0.1757	0.9902	0.5559	1.5667	0.5221	0.07496	0.3086		88.2	0.70196	1.00876	0.63452	0.29226	0.00436	1.96884	1.91936
	118.4	0.946887	0.202184	1.80273	0.09144	0.570104	0.10285	1.39746		118.4	0.511086	1.30289	0.090277	0.034796	3.08973	3.31942	0.117502										88.8	1.3456	0.00805	0.0161	0.1246	0.8707	0.4533	1.5073	0.47536	0.07136	0.3599		88.8	-0.00101	0.90264	0.14444	0.18954	0.32124	2.13868	1.80544
	119.2	1.76933	0.072005	1.77774	1.42572	0.810614	0.477981	0.313215		119.2	0.405565	1.01179	0.190348	0.922387	2.19648	0.338198	0.004419										89.4	1.52305	0.01957	0.03914	0.0922	0.849	0.4138	1.4447	0.40194	0.06544	0.4129		89.4	0.54372	0.04856	0.3944	0.06585	0.60608	1.54452	1.77552
	120	-0.03697	0.580102	1.2478	1.78448	0.364375	0.261938	0.2541		120	0.307376	1.07688	1.64436	1.12722	1.59858	0.115819	2.70057										90	1.60455	0.01746	0.03492	0.0874	0.8822	0.6011	1.3905	0.37474	0.06204	0.4657		90	0.16244	0.06244	0.62436	-0.02187	0.73892	0.64636	1.7576
	120.8	0.424665	1.16983	0.293501	1.38344	0.110122	0.765829	0.642146		120.8	1.94453	0.45611	0.418032	-0.03813	0.478812	0.113049	0.536045										90.6	1.58455	0.03973	0.07946	0.1308	1.0292	0.5513	1.3713	0.36254	0.06176	0.51396		90.6	0.14916	1.39636	0.19032	0.17727	1.09176	0.8042	1.64368
	121.6	0.766009	-0.02487	0.230682	1.52172	0.501973	0.406506	0.570585		121.6	0.598032	1.89873	0.286374	0.51966	0.376359	0.01991	0.155955										91.2	1.50635	0.04121	0.08242	0.2227	1.1321	0.5264	1.3656	0.327	0.04708	0.56102		91.2	0.46384	0.81824	0.51228	0.1338	0.6366	1.05004	1.61776
	122.4	0.717201	0.684739	0.194114	2.13288	0.977903	0.0288	0.682626		122.4	0.835942	0.723226	0.14116	1.17166	0.310638	3.43851	-0.05489										91.8	1.3513	0.045	0.09	0.3034	1.2446	0.5833	1.383	0.31032	0.04946	0.58396		91.8	0.54256	0.98416	0.2662	0.61833	0.64148	0.76784	1.52384
	123.2	0.722609	0.202184	0.144872	0.570439	0.869994	1.21895	1.86936		123.2	0.347855	0.243175	0.634789	1.01321	1.29763	0.290941	3.10381										92.4	1.1464	0.04151	0.08302	0.385	1.3522	0.6602	1.3689	0.27662	0.03708	0.59516		92.4	0.46524	0.72608	0.34816	0.31086	1.38632	0.73768	2.08192
	124	0.767199	0.072005	0.134544	-0.0513	0.213902	-0.04391	0.708611		124	2.65057	0.331749	2.20869	0.23555	-0.03986	0.060233	0.548192										93	0.9584	0.0387	0.0774	0.4459	1.4645	0.8207	1.3703	0.22348	0.02444	0.57714		93	0.81596	1.08396	0.45812	0.55839	0.67916	0.63152	1.284
	124.8	0.707831	0.580102	0.267242	0.003472	0.570104	0.831562	1.84059		124.8	0.776863	0.089135	0.222354	0.230896	-0.00658	-0.00131	0.113572										93.6	0.8194	0.04078	0.08156	0.4854	1.7031	0.7928	1.4015	0.18544	0.01426	0.55926		93.6	0.72268	1.00188	0.25608	0.50292	0.568	0.98136	0.81408
	125.6	2.34322	1.89424	0.05145	0.714274	0.810614	0.122596	1.05693		125.6	0.429221	1.59427	0.230073	0.541805	0.061196	3.03618	-0.01642										94.2	0.6608	0.02121	0.04242	0.473	1.8845	0.905	1.4371	0.20082	0.00922	0.54262		94.2	0.45736	0.76376	0.554	0.41445	0.08084	0.6112	0.97216
	126.4	1.22484	0.183647	0.157898	1.15406	0.364375	-0.06189	0.900245		126.4	0.926021	0.660604	0.23483	0.571772	-0.12547	0.371977	0.171355										94.8	0.485	0.02127	0.04254	0.4685	2.0337	1.1883	1.4987	0.18716	0.01202	0.5198		94.8	0.55608	1.22168	0.31196	0.39498	1.08572	0.68904	0.61428
	127.2	0.242025	3.44112	0.249854	0.366004	0.40445	0.136379	0.706052		127.2	0.511649	0.315214	0.10402	1.19767	2.15747	0.039003	0.065774										95.4	0.29285	0.01368	0.02736	0.4086	2.0616	1.1958	1.5397	0.2002	0.0151	0.49918		95.4	0.21076	0.91556	0.17392	0.15051	1.21456	0.57084	0.24436
	128	-0.03727	0.083642	0.211475	0.121973	0.503036	3.5532	0.526584		128	2.84965	0.225994	1.64784	2.5902	0.729043	-0.0058	3.92247										96	0.3086	0.01018	0.02036	0.3429	1.957	1.024	1.5406	0.1695	0.0247	0.47902		96	0.68148	1.36148	0.22388	0.17004	0.7834	0.44868	0.12244
	128.8	3.88839	0.011489	0.078053	0.987707	1.09466	0.198009	0.140046		128.8	0.895587	3.21996	0.358388	0.818633	1.18923	2.27692	0.658342										96.6	0.29765	0.02518	0.05036	0.2642	1.8574	0.8497	1.5327	0.11908	0.0269	0.4527		96.6	0.5522	1.2554	0.52184	0.39957	0.63224	0.39852	0.05252
	129.6	-0.00277	-0.01003	0.144673	1.84032	0.747293	0.090797	-0.01112		129.6	0.437892	1.4757	0.814648	2.0233	0.0708	0.203882	0.400868										97.2	0.24075	0.02641	0.05282	0.1655	1.5589	0.6932	1.4688	0.08666	0.02506	0.42014		97.2	0.97888	1.63328	0.48776	0.1971	0.34508	0.32836	0.0586
	130.4	0.807662	2.38339	0.290043	0.532448	4.20968	2.01153	2.58703		130.4	0.152443	0.542037	4.05483	0.428806	0.018519	-0.0008	0.06254										97.8	0.25025	0.02672	0.05344	0.1032	1.4978	0.6266	1.4156	0.06616	0.02476	0.3984		97.8	0.5056	0.3512	0.43772	0.56463	1.09796	-0.0218	0.00468
	131.2	0.5696	1.66801	0.256181	0.77441	1.20209	2.56312	-0.01563		131.2	2.95791	0.101501	1.17135	1.02676	1.65953	0.077076	0.043868										98.4	0.22225	0.02938	0.05876	0.0803	1.4077	0.5203	1.3057	0.1088	0.02754	0.36154		98.4	0.59628	0.64108	0.58368	0.24816	1.1988	0.36348	1.0644
	132	1.81088	1.42155	0.078406	0.1428	0.404066	0.00657	0.432779		132	1.52756	-0.03164	0.798334	0.159867	0.200203	3.08111	4.41389										99	0.2093	0.02565	0.0513	0.0949	1.3534	0.2828	1.261	0.11032	0.02978	0.31996		99	0.283	2.027	0.45764	0.78369	0.52764	0.32408	0.16496
	132.8	0.305898	0.400717	0.133259	0.849055	0.334497	0.048545	1.47755		132.8	0.488503	2.17305	0.406682	2.66479	0.118356	0.385306	0.593188										99.6	0.17335	0.01837	0.03674	0.1155	1.1513	0.1887	1.1978	0.1074	0.02854	0.2983		99.6	0.30172	1.37288	0.2596	2.92422	1.03648	0.64468	0.25352
	133.6	0.700555	0.197521	0.102121	0.24873	0.051032	4.09125	1.20719		133.6	0.22157	1.02954	4.55387	0.911382	0.061147	0.109963	0.115716										100.2	0.1412	0.01223	0.02446	0.1671	0.9309	0.0728	1.0766	0.09272	0.03008	0.28256		100.2	0.3804	0.7468	0.10152	2.33175	1.45332	0.72124	0.73804
	134.4	0.287745	0.236978	0.043819	0.772301	-0.06186	2.40164	0.435034		134.4	2.54874	0.262352	1.262	1.47131	0.352451	0.048428	-0.05338										100.8	0.17385	0.00862	0.01724	0.1964	0.7897	0.0022	0.8927	0.08638	0.01974	0.26772		100.8	0.70712	1.06072	0.55548	1.36728	1.0902	0.48184	0.1506
	135.2	0.353998	0.273271	0.038026	0.36829	0.261873	0.428644	0.779905		135.2	0.858103	0.367973	0.260316	-0.08453	2.85982	2.23075	0.162987										101.4	0.03535	0.01541	0.03082	0.2189	0.7696	0.1108	0.8021	0.08918	0.02106	0.25234		101.4	0.6338	0.8506	0.53744	1.12284	1.24304	0.51444	0.41516
	136	1.15538	0.245208	0.083303	0.155044	0.484721	0.111849	0.738935		136	0.38469	2.72057	0.416422	0.536039	0.06288	0.174453	4.13814										102	0.0679	0.01111	0.02222	0.1953	0.8849	0.3542	0.8127	0.11728	0.01292	0.23536		102	0.70852	0.50852	0.2234	0.84237	1.11188	0.411	0.56768
	136.8	0.403635	-0.05612	5.4287	0.71545	0.330891	3.01729	1.61414		136.8	0.156534	1.58834	3.42318	2.05277	0.206806	0.14824	0.539317										102.6	0.1244	0.01755	0.0351	0.1736	0.9627	0.6602	0.9177	0.14798	0.01378	0.22402		102.6	0.31924	2.2144	0.39336	0.5619	0.99672	0.3956	0.14424
	137.6	0.733515	2.46264	2.8448	0.895848	-0.11957	1.37147	1.94359		137.6	2.27408	1.15387	0.691362	0.987718	0.100769	0.099701	0.159621										103.2	0.26715	0.03005	0.0601	0.1876	1.0379	0.8443	0.9928	0.1436	0.01134	0.21212		103.2	-0.03408	1.18432	0.21928	0.32043	1.00156	0.72816	0.1968
	138.4	1.60871	-0.03101	1.49343	0.459539	0.335337	-0.00271	0.16001		138.4	0.426925	0.952397	0.178126	1.81601	0.079845	3.71536	0.071377										103.8	0.42065	0.04358	0.08716	0.1342	1.1082	0.8818	1.0068	0.1456	0.00774	0.20834		103.8	0.37264	1.2462	0.02124	1.47996	0.65444	0.67276	0.14932
	139.2	0.490903	1.49211	2.62887	0.193807	0.348319	0.019856	2.59146		139.2	0.513211	0.879617	0.354147	0.645395	2.45372	0.627763	4.45644										104.4	0.4927	0.05032	0.10064	0.0772	1.2474	0.9411	0.9413	0.0936	0.01448	0.20924		104.4	0.41132	1.39212	0.4312	1.03449	0.75528	0.26936	1.05788
	140	0.362811	0.348399	4.85868	0.05677	0.398295	0.583444	2.14555		140	0.049926	2.60429	0.407737	0.088305	3.31691	0.243647	0.481553										105	0.58595	0.05909	0.11818	0.0395	1.4514	0.8929	0.874	0.09182	0.02312	0.19882		105	0.44604	2.02604	0.44116	1.00902	0.33612	0.30192	0.89444
	140.8	4.87005	0.206963	4.56395	0.836232	0.115322	0.428644	0.785457		140.8	0.370557	1.78343	3.62673	1.13567	0.450985	0.279675	0.274848										105.6	0.70505	0.05544	0.11088	0.00908	1.6924	0.9274	0.8859	0.09634	0.0232	0.191		105.6	0.46476	1.16392	0.50312	0.52155	0.40896	0.53452	1.43096
	141.6	0.064461	0.450008	0.861268	0.131218	0.106181	0.111849	0.711487		141.6	2.47372	0.691768	1.13427	0.791976	0.340011	4.14047	0.130194										106.2	0.82845	0.05486	0.10972	-0.00095	1.9815	0.8172	0.9224	0.12778	0.02218	0.18738		106.2	0.23544	1.63384	-0.00294	0.28908	0.4898	0.23912	0.95952
	142.4	1.333	0.288769	1.50521	-0.04238	0.575337	3.01729	0.476002		142.4	0.76694	0.32378	0.672718	-0.04597	0.200373	0.441654	0.224342										106.8	0.8757	0.04647	0.09294	0.0339	2.201	0.7754	0.906	0.18482	0.01942	0.18272		106.8	0.65416	1.65172	0.099	0.49161	0.84268	0.31968	1.19208
	143.2	1.19735	0.813293	0.305323	0.499635	1.13058	0.256675	0.432779		143.2	0.336085	1.44036	0.487377	0.87805	2.02818	0.241583	3.84411										107.4	0.9637	0.05975	0.1195	0.0428	2.393	0.6546	0.9059	0.19564	0.02824	0.1823		107.4	0.38884	1.04964	0.53696	0.39114	0.67152	0.25228	1.1286
	144	1.82847	-0.03054	0.180771	1.03661	0.793254	0.175429	1.47755		144	-0.02266	0.45909	4.32404	2.31116	0.592137	0.115874	0.542382										108	0.93825	0.04352	0.08704	0.0669	2.4901	0.4782	0.8467	0.18714	0.02472	0.20222		108	0.94756	1.43552	0.21492	0.41067	0.66036	0.58888	1.14516
	144.8	0.897401	0.010782	0.25084	1.14966	0.588439	0.072119	1.20719		144.8	0.143981	-0.0135	1.0597	1.55411	0.541643	0.010466	0.254823										108.6	0.86475	0.03731	0.07462	0.1225	2.5873	0.3868	0.7448	0.19602	0.01924	0.22284		108.6	0.74228	0.98144	0.65288	0.3792	1.1532	-0.01856	0.63772
	145.6	2.29229	1.66801	0.243961	0.429002	0.396405	0.145452	0.435034		145.6	3.07871	0.02358	0.69093	1.04337	0.437841	2.57	0.191023										109.2	0.76505	0.04443	0.08886	0.162	2.702	0.4723	0.6506	0.26698	0.01104	0.2369		109.2	1.14096	1.08332	0.3188	0.22773	0.76604	0.36204	1.09824
	146.4	0.329323	1.42155	0.12485	0.677302	0.340234	0.124399	0.779905		146.4	0.788203	1.71018	0.956762	1.17225	0.53293	0.329479	4.12481										109.8	0.58045	0.03733	0.07466	0.1873	2.7578	0.6019	0.6279	0.30874	0.01448	0.25498		109.8	0.52768	2.29724	0.30876	0.17826	0.63492	0.88664	-0.0172
	147.2	0.946887	0.400717	0.51715	0.234211	0.017038	0.111996	0.738935		147.2	0.840596	1.31688	4.2016	0.617806	1.79899	0.182242	1.03367										110.4	0.47175	0.04522	0.09044	0.1807	2.7721	0.7056	0.6174	0.34242	0.00398	0.25902		110.4	0.70236	0.60316	0.16672	-0.03021	1.25576	0.1032	1.0674
	148	1.76933	0.197521	0.494883	-0.01206	0.189566	0.228409	1.61414		148	1.61794	0.924538	1.43293	0.853958	0.698478	0.126099	0.071077										111	0.3596	0.04238	0.08476	0.1975	2.631	0.6382	0.6229	0.34354	-0.01478	0.27436		111	0.77708	1.58504	0.56868	0.07956	0.1606	-0.0322	1.43492
	148.8	-0.03697	0.236978	0.375772	1.84663	0.538995	0.139268	1.94359		148.8	3.45564	4.01398	0.417684	1.53868	0.476859	3.1411	0.165225										111.6	0.28995	0.04835	0.0967	0.1907	2.459	0.4617	0.5067	0.3593	-0.02804	0.28074		111.6	0.5918	1.36296	0.15864	0.33669	0.95344	0.42036	0.65844
	149.6	1.17112	0.273271	0.274755	1.21278	0.513617	0.925524	0.16001		149.6	0.844753	1.53111	-0.01263	1.90991	0.352451	0.368891	-0.03952										112.2	0.23095	0.05568	0.11136	0.1769	2.1863	0.4926	0.3527	0.35938	-0.0271	0.29902		112.2	0.44248	2.05684	0.67656	0.34779	0.79428	0.36096	0.45796
	150.4	0.277727	0.245208	0.482401	1.15475	-0.00124	0.138385	2.59146		150.4	0.511086	0.677356	2.93977	0.370763	5.60044	0.275567	2.85216										112.8	0.14445	0.07175	0.1435	0.1804	1.8543	0.344	0.159	0.35262	-0.02226	0.30696		112.8	0.5092	1.88276	0.57052	0.87189	0.55516	0.36556	0.92148
	151.2	0.977679	-0.05612	0.861268	0.390687	-0.08832	1.21895	2.14555		151.2	0.405565	0.268856	0.908514	0.496243	0.898314	0.093008	0.351058										113.4	0.19495	0.07871	0.15742	0.1999	1.4516	0.1644	0.1075	0.37714	-0.01964	0.3178		113.4	0.78388	2.77264	0.30848	0.59502	0.24	0.45012	0.62896
	152	0.421185	2.46264	1.50521	1.20724	0.420559	-0.04391	2.47363		152	0.307376	1.74717	0.959011	-0.05877	0.491243	2.92396	0.147738										114	0.20885	0.09232	0.18464	0.2072	1.078	0.1633	0.1195	0.36702	-0.0167	0.32758		114	0.4946	1.91856	0.28244	0.51312	0.86084	0.47072	0.70848
	152.8	1.72365	-0.03101	0.305323	0.95397	0.608591	0.831562	2.51457		152.8	1.94453	0.469822	0.049968	1.50384	0.518694	0.293042	0.156876										114.6	0.26405	0.13712	0.27424	0.2333	0.6715	0.02	0.0961	0.34478	-0.01672	0.32786		114.6	0.71332	0.88048	0.0364	0.32922	0.43368	0.54332	0.864
	153.6	4.17553	1.49211	0.180771	0.09144	-0.00918	0.122596	1.03077		153.6	0.598032	0.136035	2.73929	0.864718	2.2139	0.168114	3.92106										115.2	0.31795	0.17956	0.35912	0.2616	0.3918	0.0356	0.0778	0.35168	-0.01514	0.3181		115.2	0.56	0.83836	0.42632	0.49632	1.19852	0.27188	0.75952
	154.4	0.963187	0.348399	0.25084	1.42572	0.624129	0.447838	0.128853		154.4	0.835942	-0.06906	0.471647	0.660344	0.773382	0.018999	0.611409										115.8	0.41705	0.23074	0.46148	0.2814	0.1874	-0.0043	0.0656	0.29716	-0.01348	0.296		115.8	0.69472	0.44028	0.28828	0.77145	1.2674	0.32448	0.89904
	155.2	0.614597	0.206963	0.243961	1.78448	0.625844	0.53385	0.015638		155.2	0.347855	1.7499	0.309903	-0.02644	0.628816	4.10295	0.274585										116.4	0.41525	0.27667	0.55334	0.3288	0.0961	0.0111	0.0686	0.26352	-0.00846	0.25472		116.4	0.4734	0.55416	0.70624	0.56355	0.54424	0.06908	1.14656
	156	0.353365	0.239605	0.12485	1.38344	0	0.20951	-0.01659		156	2.65057	0.40577	0.1185	0.034796	0.141108	0.308267	0.110733										117	0.46755	0.27556	0.55112	0.3555	0.037	0.1752	0.0804	0.23958	-0.0121	0.20762		117	0.56412	2.18008	0.1482	0.60165	0.56508	0.45364	1.42608
	156.8	0.751969	0.084444	0.51715	1.52172	0.319874	0.490586	1.73452		156.8	0.776863	0.209828	4.1749	0.922387	3.31504	0.155454	3.09081										117.6	0.42545	0.2663	0.5326	0.3606	0.0414	0.3221	0.0893	0.24926	0.00168	0.15328		117.6	0.52684	1.28196	0.15812	0.53778	1.28192	0.43824	1.9176
	157.6	0.171388	0.178277	0.494883	2.13288	0.99153	1.76356	0.882525		157.6	0.429221	-0.09926	0.520691	1.12722	1.41088	0.034244	0.384754										118.2	0.38015	0.21838	0.43676	0.3339	0.0817	0.4043	0.0906	0.228	0.00848	0.10884		118.2	0.67752	0.94388	0.16008	1.53288	0.97876	0.7788	1.96108
	158.4	0.594079	2.69231	0.375772	0.570439	0.922627	0.66631	0.726746		158.4	0.926021	1.61479	0.058589	-0.03813	0.464459	2.71648	0.117502										118.8	0.26065	0.16519	0.33038	0.3139	0.126	0.4801	0.0826	0.21576	0	0.05718		118.8	0.74424	0.8858	0.43004	1.01598	2.33964	0.3834	1.3526
	159.2	0.353953	0.612808	0.274755	-0.0513	0.836235	2.89435	0.880192		159.2	0.511649	1.3422	0.209484	0.51966	0.099497	0.243572	0.004419										119.4	0.1437	0.09999	0.19998	0.269	0.1472	0.4229	0.083	0.19836	-0.01266	0.01358		119.4	-0.00908	0.45568	0.312	0.90411	0.51248	0.176	1.10412
	160	1.63833	1.79648	0.482401	0.003472	0.513085	0.280764	0.682626		160	2.84965	0.470121	4.77891	1.17166	4.84084	0.066591	2.70057										120	0.1635	0.05223	0.10446	0.2207	0.1651	0.3933	0.0789	0.21126	-0.01848	-0.01086		120	0.66576	1.6096	0.19396	0.98121	0.66932	0.33656	1.94364
	160.8	0.382862	0.29933	0.428462	0.714274	0.508081	0.004251	1.86936		160.8	0.622841	-0.04698	2.43481	2.5902	0.814688	0.243647	0.536045										120.6	0.13705	0.03734	0.07468	0.1974	0.1296	0.4181	0.0732	0.21984	-0.01214	-0.00144		120.6	0.70908	0.76348	0.03588	0.76131	0.81816	0.28116	1.71116
	161.6	1.15655	0.250736	1.92959	1.15406	1.01293	0.322132	0.708611		161.6	0.426272	-0.00757	0.622923	0.818633	0.573363	0.279675	0.155955										121.2	0.15905	0.03015	0.0603	0.1532	0.1079	0.279	0.0685	0.22714	-0.00151	0.02002		121.2	0.36436	1.0734	-0.00612	0.56241	1.099	0.50176	2.23068
	162.4	0.119521	0.39943	2.23047	0.366004	0.941574	0.281187	1.84059		162.4	0.180442	1.58723	0.295457	2.0233	0.206806	5.45409	-0.05489										121.8	0.17615	0.05196	0.10392	0.1213	0.1005	0.1569	0.0677	0.20278	-0.00484	0.07216		121.8	0.59164	-0.01272	0.29992	0.28854	0.67188	0.73032	1.6102
	163.2	0.316262	0.246379	0.898435	0.121973	0.567258	0.148212	1.05693		163.2	0.329052	0.832269	0.035772	0.428806	0.100769	0.546913	3.10381										122.4	0.24625	0.05492	0.10984	0.0921	0.0941	0.1494	0.0764	0.18774	-0.00046	0.13196		122.4	0.23496	1.7754	0.49796	0.43464	0.41272	0.29892	1.66572
	164	2.39604	1.55707	0.490565	0.987707	0.342938	0.672217	0.900245		164	2.93132	0.303293	2.91081	1.02676	0.079845	0.238999	0.548192										123	0.351	0.03701	0.07402	0.1283	0.0672	0.12	0.0887	0.16232	-0.01634	0.19464		123	0.82224	1.75292	0.332	1.08474	0.50156	0.25552	2.1892
	164.8	2.15139	1.61806	0.26192	1.84032	0.424662	5.71028	0.706052		164.8	0.517969	0.158264	0.602203	0.159867	2.45372	0.176498	0.113572										123.6	0.4346	0.01265	0.0253	0.167	0.0984	0.0795	0.1111	0.14214	-0.02098	0.25422		123.6	0.42956	2.13044	0.27004	0.76887	1.0224	0.42808	2.04872
	165.6	1.333	2.83746	0.248713	0.532448	-0.23081	0.244327	0.526584		165.6	0.22637	0.918369	0.276215	2.66479	0.320211	0.132587	-0.01642										124.2	0.48415	-0.00504	-0.01008	0.2094	0.1303	0.0995	0.1207	0.12096	-0.026	0.3089		124.2	0.67684	0.49596	0.45612	0.84597	0.01924	0.26868	1.66024
	166.4	1.19735	0.065738	2.02411	0.77441	0.176457	0.641356	0.140046		166.4	1.55797	2.73762	0.399277	0.911382	0.184161	3.80118	0.171355										124.8	0.4414	0.03539	0.07078	0.2285	0.1836	0.2352	0.1261	0.11358	-0.0202	0.3332		124.8	1.12412	1.55748	0.43016	0.79107	1.08812	0.21728	2.12376
	167.2	1.82847	1.13533	2.4671	0.24335	0.763995	0.622475	-0.01112		167.2	0.597459	1.30289	0.708744	1.47131	0.022129	0.481623	2.65691										125.4	0.4655	0.08385	0.1677	0.2372	0.1868	0.3739	0.1472	0.1079	-0.02152	0.33948		125.4	1.28344	1.443	0.6082	0.3942	0.47696	0.48584	1.53528
	168	0.897401	2.02556	1.42834	1.07908	0.783837	0.126976	2.58703		168	0.45903	1.01179	2.62549	-0.08453	-0.01761	0.300125	0.351058										126	0.3516	0.12984	0.25968	0.2613	0.2121	0.3012	0.1704	0.12142	-0.00195	0.33106		126	0.60672	1.34452	0.22224	0.3963	1.2498	0.87444	1.3988
	168.8	2.29229	2.60669	1.67129	1.62867	1.13058	6.67589	-0.01563		168.8	0.559932	0.02358	1.34462	0.536039	0.910695	0.271086	0.147738										126.6	0.2814	0.19868	0.39736	0.2607	0.228	0.3729	0.1784	0.10352	0.00274	0.33222		126.6	0.578	1.26204	0.34828	0.4104	1.30264	0.599	0.94632
	169.6	0.329323	0.467964	1.65535	3.64381	0.793254	0.057949	0.432779		169.6	0.148991	1.71018	0.534841	2.05277	0.019383	4.14047	0.156876										127.2	0.21395	0.29689	0.59378	0.271	0.2313	0.3091	0.1719	0.10296	-0.00014	0.30516		127.2	0.75332	1.30756	0.33432	0.2505	0.64348	0.6156	1.48984
	170.4	0.946887	2.51134	1.58874	1.08112	0.588439	-0.01612	1.47755		170.4	0.120961	0.829899	0.412618	0.987718	0.02892	0.441654	3.92106										127.8	0.04145	0.40799	0.81598	0.2523	0.253	0.2548	0.1577	0.08938	-0.00728	0.26804		127.8	1.0366	0.97704	0.26836	0.29763	1.20836	0.5882	1.45332
	171.2	1.76933	0.400053	1.80273	1.38342	0.396405	0.097495	1.20719		171.2	0.071971	0.302768	3.33931	1.81601	0.104751	0.241583	0.611409										128.4	0.05335	0.51552	1.03104	0.2426	0.2516	0.2394	0.1509	0.08978	-0.00424	0.2349		128.4	0.68392	0.43856	0.3784	0.15573	0.5412	0.66076	1.57284
	172	-0.03697	0	1.77774	2.36803	0.340234	0.030769	0.435034		172	2.21391	0.087308	1.28446	0.645395	1.95541	0.115874	0.274585										129	0.08445	0.58425	1.1685	0.2246	0.232	0.1764	0.1448	0.0998	0.00298	0.19736		129	0.7912	2.18808	0.27244	0.46383	0.41804	0.28536	0.91236
	172.8	1.17112	0.580904	0.008165	1.15406	0.017038	0.179367	0.779905		172.8	1.01268	1.54793	1.7672	0.088305	2.1934	0.113049	0.110733										129.6	0.0477	0.67136	1.34272	0.194	0.2551	0.1443	0.1371	0.10326	0.00818	0.14376		129.6	0.98248	1.5816	0.46648	0.39096	0.40688	0.52196	1.48788
	173.6	0.277727	0.267141	1.44195	0.366004	0.189566	0.118161	0.738935		173.6	0.485746	0.679237	0.814648	1.13567	0.384668	0.01991	3.09081										130.2	0.034	0.73602	1.47204	0.1973	0.2457	0.00646	0.1348	0.07654	0.0079	0.10778		130.2	0.6818	1.62312	0.17252	0.39906	-0.02428	0.51052	1.3754
	174.4	0.977679	1.16983	1.23738	0.121973	0.538995	5.90704	1.61414		174.4	0.735469	0.491532	3.62673	0.791976	0.450985	3.43851	0.384754										130.8	0.1151	0.78288	1.56576	0.1775	0.2354	0.0211	0.1286	0.06978	0.00904	0.08656		130.8	0.85708	1.49664	0.53056	0.49716	1.08612	0.73512	1.36292
	175.2	0.421185	-0.02487	0.59743	0.987707	0.513617	0.175429	1.94359		175.2	0.931741	0.229717	1.13427	-0.04597	0.340011	0.290941	0.117502										131.4	0.08685	0.80068	1.60136	0.2125	0.208	0.0851	0.1293	0.03426	2.72e-05	0.06322		131.4	0.70836	1.81416	0.46064	0.34026	0.5088	0.64372	1.59844
	176	1.72365	0.684739	0.415491	1.84032	0.319874	0.072119	0.16001		176	3.09324	2.1365	0.672718	0.87805	3.79024	0.060233	0.004419										132	0.18535	0.80143	1.60286	0.192	0.1802	0.257	0.1337	0.01076	0.00134	0.044		132	0.61568	1.92768	0.26668	0.33039	1.18348	0.45228	1.17796
	176.8	4.17553	0.325872	0.248034	0.532448	0.176457	0.145452	2.59146		176.8	0.972111	1.35899	0.487377	2.31116	0.28596	-0.00131	2.70057										132.6	0.28295	0.79408	1.58816	0.1867	0.1563	0.4874	0.1302	0.01256	0	0.03778		132.6	0.80696	1.4732	0.30072	0.20049	0.48616	0.76888	1.81344
	177.6	0.963187	1.02658	0.102302	0.77441	0.763995	0.10285	2.14555		177.6	0.529023	1.1908	4.32404	1.55411	0.299972	3.03618	0.536045										133.2	0.2343	0.76634	1.53268	0.1608	0.1274	0.8711	0.129	0.01344	0.00882	0.02314		133.2	0.49424	1.98672	0.35876	0.09459	0.86884	0.61744	0.89696
	178.4	0.614597	0.648237	0.106828	0.1428	0.783837	0.477981	2.47363		178.4	0.21975	0.811275	1.0597	1.04337	0.189452	0.371977	0.155955										133.8	0.2724	0.69805	1.3961	0.1395	0.1034	1.0242	0.1449	0.02954	0.01008	0.01252		133.8	0.11756	1.59624	0.4728	0.22572	1.04752	0.62604	0.47248
	179.2	0.353365	0.389475	0.523206	0.849055	1.13058	-0.02468	0.706052		179.2	0.63298	0.342084	0.69093	1.17225	0.276925	0.039003	0.548192										134.4	0.1972	0.64692	1.29384	0.1401	0.064	1.1011	0.1574	0.02032	0.01336	0.02708		134.4	0.02884	0.73376	0.23084	0.11382	1.1262	0.94664	-0.012
	180	0.751969	2.01258	0.180147	0.24873	0.793254	0.261938	0.526584		180	3.21234	2.01405	0.956762	0.617806	3.31691	2.27692	0.113572										135	0.2954	0.59776	1.19552	0.139	0.0728	1.4057	0.1639	0.000161	0.01668	0.04028		135	0.20816	1.04328	0.32488	0.28392	0.97688	0.7112	0.24752
																											135.6	0.30845	0.60061	1.20122	0.1976	0.1201	1.7833	0.1713	0.01688	0.00832	0.04118		135.6	0.39944	1.1888	0.34692	0.03105	0.99952	0.5238	0.33904
																											136.2	0.3393	0.60285	1.2057	0.2177	0.1474	2.1685	0.1671	0.017	0.01176	0.05682		136.2	0.63872	0.65432	0.21296	0.03915	0.9742	0.8604	0.21856
																											136.8	0.48085	0.63894	1.27788	0.2736	0.1953	2.4017	0.1807	0.04754	0.01972	0.06692		136.8	0.35404	1.05184	0.451	0.30525	0.30888	1.43696	0.35808
																											137.4	0.43935	0.72721	1.45442	0.3432	0.2539	2.3601	0.1816	0.06396	0.01968	0.0597		137.4	0.44932	0.70536	0.45304	0.17235	1.07556	0.87756	0.01756
																											138	0.3139	0.83338	1.66676	0.3851	0.3197	2.2868	0.168	0.0748	0.02372	0.04734		138	0.7726	1.05088	0.39912	0.06948	0.44624	1.32616	0.35672
																											138.6	0.3303	0.92598	1.85196	0.4146	0.3553	2.224	0.1503	0.06182	0.02576	0.05176		138.6	0.53992	0.3764	0.34516	0.04158	0.53692	1.85872	1.73572
																											139.2	0.3277	0.98237	1.96474	0.398	0.3888	2.2915	0.1289	0.06608	0.01734	0.03228		139.2	0.5112	1.86192	0.4752	1.40496	0.9676	1.50732	1.77872
																											139.8	0.3209	1.00959	2.01918	0.3933	0.3741	2.236	0.115	0.07354	0.01594	0.00274		139.8	0.35852	0.31144	0.45324	1.94919	0.002268	1.02392	1.80172
																											140.4	0.33585	1.03596	2.07192	0.3403	0.3545	2.2354	0.1027	0.07736	0.0169	-0.00592		140.4	0.3858	1.07296	0.36728	1.24239	0.51808	0.84048	1.86872
																											141	0.2757	1.03063	2.06126	0.3138	0.3285	2.2597	0.0775	0.07616	0.01508	-0.00978		141	0.19708	1.12244	0.18932	0.98559	0.85448	0.89708	2.33572
																											141.6	0.20605	1.01473	2.02946	0.3064	0.2911	2.1437	0.0553	0.07444	0.01536	-0.022		141.6	0.7124	0.86396	0.13536	0.87579	0.85484	0.56964	1.47872
																											142.2	0.1169	1.01348	2.02696	0.2974	0.271	1.9433	0.0452	0.0962	0.00414	-0.02632		142.2	0.59168	0.79748	0.4134	0.66099	0.6672	0.63424	1.42972
																											142.8	0.004945	1.01375	2.0275	0.3182	0.1831	1.8537	0.0554	0.10906	0.001806	0.01638		142.8	0.68296	1.475	0.41544	0.51219	1.0316	0.64684	1.23272
																											143.4	0.11135	1.01899	2.03798	0.3551	0.1758	1.7813	0.0846	0.11214	0.00244	0.02844		143.4	0.41828	-0.01948	0.24948	0.48939	1.00796	0.3714	1.62372
																											144	0.1515	1.0094	2.0188	0.4106	0.1574	1.7886	0.1328	0.12508	-0.00019	0.0301		144	0.46556	0.4414	0.69952	1.92762	0.74436	0.308	1.68672
																											144.6	0.2488	0.99886	1.99772	0.4126	0.1332	1.6714	0.1579	0.13008	0.00964	0.04584		144.6	0.42484	1.6556	0.2016	1.50282	0.52072	0.4206	1.82572
																											145.2	0.26565	0.99548	1.99096	0.4139	0.1313	1.3954	0.198	0.1565	0.01224	0.03976		145.2	0.62016	0.24176	0.36764	0.94002	1.23308	0.27316	2.27272
																											145.8	0.2569	0.98021	1.96042	0.3897	0.1444	0.9597	0.2294	0.15956	0.00464	0.04062		145.8	0.51944	0.84796	0.54168	0.77622	1.10548	0.27776	2.10372
																											146.4	0.3085	0.96841	1.93682	0.3276	0.1596	0.7395	0.2441	0.1686	0.000544	0.048		146.4	0.49476	1.39416	0.03972	0.69042	1.08184	0.46236	1.89072
																											147	0.4912	0.98677	1.97354	0.2364	0.1529	0.7056	0.2448	0.18738	0.00568	0.06226		147	0.75004	0.87636	0.40576	0.88062	1.55424	0.47092	2.29372
																											147.6	0.527	0.94975	1.8995	0.168	0.1809	0.639	0.2369	0.19888	0.00524	0.04792		147.6	0.69732	0.70656	0.3518	0.58482	0.2306	0.29952	2.25672
																											148.2	0.5462	0.94382	1.88764	0.101	0.2032	0.4084	0.2065	0.20534	0.00614	0.03536		148.2	0.50464	0.38876	0.34984	0.42705	1.45896	0.26808	2.22372
																											148.8	0.5361	0.92	1.84	0.0939	0.221	0.2822	0.1754	0.19906	0.00596	0.01892		148.8	0.61192	0.82696	0.55188	0.43125	2.46736	0.13268	1.83476
																											149.4	0.5432	0.87871	1.75742	0.1249	0.2338	0.2532	0.1344	0.18336	-0.00141	-0.0044		149.4	0.7872	0.20916	0.428	0.34545	2.22372	0.48528	2.14176
																											150	0.5098	0.79211	1.58422	0.1947	0.2552	0.0918	0.0918	0.16242	-0.00316	-0.03796		150	0.24252	0.93936	0.46796	0.10965	1.41212	0.29384	1.70076
																											150.6	0.4639	0.739	1.478	0.2389	0.2647	-0.00775	0.0531	0.17636	-0.00015	-0.04524		150.6	0.5258	0.84156	0.374	0.14385	1.16448	0.17044	1.99176
																											151.2	0.48955	0.71104	1.42208	0.288	0.234	0.0243	0.0298	0.15286	0.01054	-0.0381		151.2	0.55712	1.26376	0.05208	-0.10995	2.10884	0.003028	2.05476
																											151.8	0.60385	0.68648	1.37296	0.3791	0.2194	0.00922	0.0216	0.1644	0.01396	-0.07098		151.8	0.8004	0.38196	0.57412	2.02725	1.25724	0.5476	1.73776
																											152.4	0.63365	0.70633	1.41266	0.4261	0.1905	0.108	0.0251	0.19718	0.01602	-0.07874		152.4	-0.00432	0.69612	0.51616	1.20048	0.4816	0.4802	1.94076
																											153	0.6713	0.75835	1.5167	0.4317	0.1772	0.1703	0.0108	0.20722	0.03078	-0.07046		153	0.61256	0.35432	0.0862	1.05468	0.57	0.2888	1.55576
																											153.6	0.724	0.77981	1.55962	0.4141	0.1325	0.3174	0.0114	0.20152	0.02958	-0.04482		153.6	0.43084	0.52452	0.19624	0.70488	1.36636	0.94536	1.65076
																											154.2	0.77845	0.82592	1.65184	0.4221	0.0959	0.3737	0.016	0.21558	0.02582	-0.0085		154.2	0.21708	0.63072	0.40228	0.60708	1.12672	0.42196	1.54976
																											154.8	0.7715	0.84958	1.69916	0.3768	0.0489	0.4311	0.0128	0.22714	0.02546	0.0263		154.8	0.23936	1.90092	0.58032	0.20628	1.12712	0.53052	1.72476
																											155.4	0.74285	0.80923	1.61846	0.285	0.00702	0.5786	0.00298	0.21718	0.02888	0.0671		155.4	0.8096	1.06712	0.65836	0.36348	1.01148	0.41912	1.54776
																											156	0.62065	0.76072	1.52144	0.2461	-0.0023	0.4801	-0.0032	0.18236	0.02004	0.06312		156	0.57588	0.66532	0.3644	0.35568	0.92388	0.28772	2.05476
																											156.6	0.49045	0.75974	1.51948	0.2795	-0.0185	0.3863	-0.0078	0.17468	0.0212	0.05876		156.6	0.45012	0.88352	-0.00556	0.20988	1.10824	0.16428	1.59376
																											157.2	0.3859	0.69878	1.39756	0.3309	-0.0419	0.3502	-0.0031	0.13146	0.01904	0.05988		157.2	0.4084	1.35372	0.28048	0.17211	0.8766	0.48088	1.63676
																											157.8	0.2821	0.65752	1.31504	0.3853	-0.0228	0.3109	0	0.09324	0.0263	0.058		157.8	0.50264	1.83192	0.42656	0.28131	0.761	0.60548	1.78776
																											158.4	0.18185	0.62301	1.24602	0.4124	-0.0062	0.2808	0.00154	0.04738	0.03186	0.03982		158.4	0.41692	1.31812	0.5646	0.45651	0.44136	0.68604	2.09876
																											159	0.13325	0.59268	1.18536	0.3829	0.0026	0.2097	0	0.07536	0.04426	0.01356		159	0.39916	1.21628	0.50264	0.29871	1.22576	0.47464	2.00976
																											159.6	0.1195	0.56703	1.13406	0.3598	0	0.295	0.000755	0.07846	0.04292	-0.01288		159.6	0.21344	1.16648	0.31668	0.37791	0.70212	0.59524	1.86876
																											160.2	0.16315	0.51461	1.02922	0.3289	-0.0393	0.2353	0	0.14316	0.03482	-0.0345		160.2	0.49168	1.10068	0.37872	0.25311	1.47848	0.6838	1.56776
																											160.8	0.22575	0.46909	0.93818	0.2623	-0.047	0.1749	-0.007	0.1682	0.02994	-0.02688		160.8	0.25796	1.95488	0.34076	0.19731	1.74688	0.3244	1.61076
																											161.4	0.3017	0.3889	0.7778	0.2135	-0.0624	0.0296	-0.0051	0.16202	0.03196	-0.0433		161.4	0.9602	1.37708	0.7068	0.17154	0.34724	0.581	1.60176
																											162	0.416	0.35447	0.70894	0.1755	-0.0552	0.2126	0	0.15098	0.02506	-0.0342		162	0.18244	-0.0166	0.59284	0.01974	0.64364	0.64956	1.83676
																											162.6	0.4785	0.30628	0.61256	0.1265	-0.0241	0.1317	0.00616	0.17836	0.02526	-0.01778		162.6	0.24872	0.39852	0.49488	0.01194	1.756	0.33416	1.93576
																											163.2	0.5315	0.209	0.418	0.0587	0.00762	0.0813	0.000735	0.19928	0.02386	-0.00191		163.2	0.58296	0.31368	0.51292	0.13914	1.87236	0.40672	1.88676
																											163.8	0.56105	0.16445	0.3289	-0.0174	0.0356	0.095	0.00465	0.19808	0.02292	0.00678		163.8	0.38124	0.2568	0.36296	0.06234	1.52476	0.81132	1.88976
																											164.4	0.5379	0.1216	0.2432	0.00065	0.0673	-0.0054	0.00915	0.20458	0.02532	0.00806		164.4	0.35948	0.73996	0.49304	-0.06546	0.35712	0.34792	1.84876
																											165	0.4619	0.09389	0.18778	0.0615	0.0721	0.1198	0.00486	0.21272	0.03378	0.03422		165	0.42976	0.82308	0.27108	0.06474	0.01352	0.44048	1.75176
																											165.6	0.4284	0.07268	0.14536	0.0985	0.083	0.2319	0.0115	0.1816	0.0329	0.05546		165.6	0.424	0.74224	0.23712	0.20097	0.97404	0.71308	1.94276
																											166.2	0.375	0.06769	0.13538	0.157	0.1152	0.253	0.0126	0.19476	0.04384	0.07266		166.2	0.22228	0.93736	0.25916	0.06417	2.04576	0.89368	1.53376
																											166.8	0.3044	0.08477	0.16954	0.1838	0.1172	0.3598	0.00541	0.1904	0.05976	0.0696		166.8	-0.09148	0.20452	0.2892	0.12537	0.54152	0.75824	1.55676
																											167.4	0.1942	0.08741	0.17482	0.1778	0.0972	0.24	0.00192	0.24058	0.07118	0.08276		167.4	0.4308	0.76364	0.41524	0.12057	1.44528	0.53884	0.75976
																											168	0.14775	0.07953	0.15906	0.1639	0.0783	0.2472	0	0.25472	0.05872	0.10936		168	0.23304	0.5068	0.60528	-0.03423	0.47304	0.34744	0.64276
																											168.6	0.06685	0.07641	0.15282	0.1379	0.0389	0.1793	-0.00775	0.2802	0.04732	0.11824		168.6	0.40332	1.16992	0.27932	0.04497	0.82476	0.508	0.60176
																											169.2	0.00086	0.05026	0.10052	0.1454	0.0319	0.0195	-0.0188	0.25728	0.03436	0.11004		169.2	0.07356	0.83308	0.54936	0.03717	1.92052	0.7526	0.38876
																											169.8	-0.0325	0.02171	0.04342	0.1367	0.0289	-0.0097	-0.0181	0.25606	0.02906	0.10502		169.8	0.44384	1.3002	0.1754	0.1164	1.56828	0.78116	0.79976
																											170.4	-0.05695	0.00435	0.0087	0.124	0.0328	-0.0262	-0.0148	0.25266	0.0239	0.09524		170.4	0.16608	0.94736	0.46944	0.0336	1.124	1.06576	0.47076
																											171	-0.07245	0.00151	0.00302	0.1073	0.0435	-0.0301	-0.00905	0.24708	0.01886	0.0807		171	0.14432	-0.00548	0.45948	0.1038	0.45576	0.93836	0.21376
																											171.6	-0.0791	0.00635	0.0127	0.0865	0.0612	-0.0212	-0.0007	0.23934	0.01396	0.06136		171.6	0.6026	0.61364	0.10956	0.06	0.61952	0.61092	0.14076
																											172.2	-0.07685	0.01889	0.03778	0.0617	0.0857	0.000316	0.0102	0.2294	0.00918	0.03728		172.2	0.58484	0.8408	0.2236	1.9812	0.76324	0.54752	0.41576
																											172.8	-0.0657	0.03911	0.07822	0.0329	0.1172	0.0346	0.0236	0.2173	0.00452	0.0084		172.8	0.27112	0.66792	0.24964	1.6494	0.043	0.85212	0.66676
																											173.4	-0.0456	0.06702	0.13404	0	0.09863	0.059	0.06158	0.203	0	-0.02522		173.4	0.001372	0.88708	-0.02432	1.1016	0.66676	0.65668	0.001776
	301									301
	302									302
	303									303
	304									304
	305									305
	306									306
	307									307
	308									308
	309									309
	310									310
	311									311
	312									312
	313									313
	314									314
	315									315
	316									316
	317									317
	318									318
	319									319
	320									320
	321									321
	322									322
	323									323
	324									324
	325									325
	326									326
	327									327
	328									328
	329									329
	330									330
	331									331
	332									332
	333									333
	334									334
	335									335
	336									336
	337									337
	338									338
	339									339
	340									340
	341									341
	342									342
	343									343
	344									344
	345									345
	346									346
	347									347
	348									348
	349									349
	350									350
	351									351
	352									352
	353									353
	354									354
	355									355
	356									356
	357									357
	358									358
	359									359
	360									360
