# Supplementary material for: High throughput 3D gel-based neural organotypic model for cellular assays using fluorescence biosensors
Source: Commun Biol. 2022 Nov 12;5:1236. doi: 10.1038/s42003-022-04177-z (PMC9653447; doi:10.1038/s42003-022-04177-z)
Supplement: Supplementary file 6 — Supplementary Movies (.zip folder) [file 42003_2022_4177_MOESM6_ESM.zip]

Archive with 4 entries (4 files):
- Supplementary movies/Supplementary Movie 1.avi
- Supplementary movies/Supplementary Movie 2a.avi
- Supplementary movies/Supplementary Movie 2b.avi
- Supplementary movies/Supplementary Movie 2c.avi
